# Supplementary material for: The relationship between dietary intake of B vitamins and H. pylori seropositivity
Source: PLoS One. 2025 Dec 17;20(12):e0336471. doi: 10.1371/journal.pone.0336471 (PMC12711035; doi:10.1371/journal.pone.0336471)
Supplement: S1 Data — (XLS) [file pone.0336471.s001.xls]

## Sheet: _fullview
SEQN	SDDSRVYR	GENDER	AGE	RACE	Education	Household size	（fenlei）Household size	PIR	WTINT2YR	WTINT4YR	WTMEC2YR	WTMEC4YR	SDMVPSU	SDMVSTRA	SMOKE	TG	TC	CRP	HP	HPFL	BMI	DRINK	Stroke	CVD	DM	HBP	B1	B2	Niacin	B6	Folate	B12	flB1	flB2	fl Niacin	flB6	fl Folate	flB12	fl DRINK	Log Vitamin B1	Log Vitamin B2	Log Niacin	Log Vitamin B6	Log Folate	Log Vitamin B12	fl logB1	fl logB2	fl logNiacin	fl logB6
4168	1	1	35-44	4	1	1	1	0.81	43326.3	18699.3	49233.6	20253.4	1	5	2	89	178	0.37	3.23	1	33.28	2	2	1	1	1	0	0	0	0	0	0	0	0	0	0	0	0	2	-9.21034	-9.21034	-6.90776	-9.21034	-9.21034	-9.21034	0	0	0	0
5357	1	2	25-34	2	3	3	1	5	33110.1	15136.4	41235.9	15675.4	2	13	2	147	234	1.41	0.48	0	27.62	3	2	2	2	1	0	0.02	0.09	0.03	1.3	0.01	0	0	0	0	0	0	1	-9.21034	-3.90704	-2.3969	-3.50323	0.262441	-4.59522	0	0	0	0
7966	1	2	35-44	4	1	4	2	2.05	22352.1	11912.5	24934.6	12225.1	2	4	1	84	197	0.09	2.98	1	35.42	4	1	2	2	2	0.05	0.05	1.32	0.03	7.37	0.05	0	0	0	0	0	0	1	-2.99373	-2.99373	0.278389	-3.50323	1.99743	-2.99373	0	0	0	0
5915	1	1	45-54	2	2	1	1	0.96	56847.9	27572.6	63509	30256.4	1	11	1	141	230	0.59	2.44	1	42.35	0	1	2	2	1	0.26	0.28	3.04	0.08	57.09	0.82	0	0	0	0	0	0	0	-1.34669	-1.27261	1.11219	-2.52448	4.04463	-0.198329	0	0	0	0
6373	1	1	45-54	3	3	3	1	5	67983.8	33974	69889.6	34961.3	2	4	2	424	234	0.4	1.49	1	38.6	3	2	2	2	1	0.04	0.16	1.58	0.11	9.21	0.23	0	0	0	0	0	0	1	-3.21638	-1.83196	0.458058	-2.20637	2.2203	-1.46924	0	0	0	0
4027	1	2	35-44	3	1	6	2	0.92	91468.4	43375	96702.3	43951.6	2	2	1	177	210	0.27	1.66	1	39.7	0	2	2	2	2	0.05	0.11	0.33	0.07	37.95	0.14	0	0	0	0	0	0	0	-2.99373	-2.20637	-1.10564	-2.65783	3.63627	-1.9654	0	0	0	0
300	1	2	20-24	3	2	3	1	2.05	103917	43237.8	117527	46201	1	11	1	86	170	0.18	0.25	0	30.26	4	2	2	2	2	0.28	0.19	3.04	0.08	57.07	0.82	0	0	0	0	0	0	1	-1.27261	-1.66021	1.11219	-2.52448	4.04428	-0.198329	0	0	0	0
6383	1	2	45-54	1	1	2	1	0.54	10225.4	6031.36	10500.2	6114.72	1	3	1	140	137	0.08	0.63	0	31.55	2	2	2	2	1	0.12	0.25	2.23	0.09	20.41	0.48	0	0	0	0	0	0	2	-2.11943	-1.38589	0.80245	-2.40684	3.01603	-0.733761	0	0	0	0
2933	1	1	25-34	2	1	2	1	1.6	51543.1	23751.9	57547.8	24983.7	3	1	2	118	225	0.09	0.31	0	33	2	2	2	2	1	0.64	0.38	4	0.15	83.16	0.19	0	0	0	0	0	0	2	-0.446131	-0.967321	1.38654	-1.89645	4.42077	-1.66021	0	0	0	0
1325	1	1	35-44	1	1	3	1	1.06	16932.3	8952.92	17686.9	9635.74	1	13	2	392	193	0.77	2.05	1	33.99	0	2	2	2	2	0.23	0.11	2.55	0.16	112.52	0.53	0	0	0	0	0	0	0	-1.46924	-2.20637	0.936485	-1.83196	4.72313	-0.63469	0	0	0	0
5164	1	2	45-54	3	1	4	2	2.22	76435	40320	85238.8	42324.7	1	9	1	302	295	1.02	1.63	1	19.82	3	2	1	2	1	0.27	0.28	9.02	0.09	56.2	0.21	0	0	0	0	0	0	1	-1.30896	-1.27261	2.19956	-2.40684	4.02892	-1.56017	0	0	0	0
7412	1	2	35-44	3	3	5	2	4.01	94316.5	44725.6	106891	47569.4	1	10	2	84	211	0.06	0.17	0	31.17	3	2	2	2	2	0.06	0.35	5.22	0.1	33.5	0.4	0	0	0	0	0	0	1	-2.81175	-1.04954	1.65269	-2.30159	3.51155	-0.916041	0	0	0	0
3243	1	2	35-44	1	3	7	2	0.97	6794.14	4038.8	6858.74	3966.82	2	6	1	216	264	1.36	2.32	1	28.99	4	2	2	2	2	0.23	0.18	3.39	0.11	68.4	0.62	0	0	0	0	0	0	1	-1.46924	-1.71424	1.22112	-2.20637	4.22537	-0.477875	0	0	0	0
2897	1	1	75-85	2	1	2	1	2.17	38708.6	20607.9	43660.4	23383.1	2	10	2	121	208	0.39	2.44	1	29.62	0	2	1	1	2	0.32	0.34	2.78	0.17	96.76	0.45	0	0	0	0	0	0	0	-1.13912	-1.07852	1.02281	-1.77137	4.57223	-0.798285	0	0	0	0
7640	1	2	25-34	3	3	3	1	0.51	97599.6	44631.2	108841	46956.1	2	3	1	166	167	0.57	0.43	0	36.03	4	2	2	2	2	0.35	0.37	3.97	0.11	70.51	0.22	0	0	0	0	0	0	1	-1.04954	-0.993982	1.37902	-2.20637	4.25576	-1.51367	0	0	0	0
8053	1	2	65-74	3	1	5	2	5	38146.9	19346	42971.4	18999.8	3	1	3	238	297	0.01	4.36	1	21.31	4	2	1	2	2	0.21	0.36	2.22	0.16	43.41	0.44	0	0	0	0	0	0	1	-1.56017	-1.02137	0.797958	-1.83196	3.77069	-0.820753	0	0	0	0
5476	1	2	55-64	1	1	3	1	1.63	7996.34	4667.87	7868.61	4938.8	2	6	2	79	143	7.83	3.57	1	29.74	2	2	1	2	2	0.18	0.05	1.75	0.17	49.44	0	0	0	0	0	0	0	2	-1.71424	-2.99373	0.560187	-1.77137	3.90076	-9.21034	0	0	0	0
7388	1	2	65-74	1	1	2	1	1.64	5226.86	3093.61	5523.81	3371.43	1	13	3	128	220	0.21	1.45	1	36.79	0	2	2	2	2	0.49	0.46	2.34	0.17	96.01	0.69	0	0	0	0	0	0	0	-0.713146	-0.776311	0.850578	-1.77137	4.56445	-0.370919	0	0	0	0
4669	1	2	55-64	1	1	2	1	2.93	2036.71	1205.46	2271.51	1534.23	2	3	2	75	231	0.08	2.68	1	25.27	0	2	2	2	2	0.37	0.36	5.28	0.17	70.13	0.56	0	0	0	0	0	0	0	-0.993982	-1.02137	1.66412	-1.77137	4.25035	-0.57964	0	0	0	0
9944	1	1	45-54	2	1	2	1	2.62	95894.5	47922.1	115140	49845.6	1	2	1	916	267	1.55	2.35	1	27	4	2	2	2	2	0.17	0.74	0.38	0.19	22.88	1.63	0	0	0	0	0	0	1	-1.77137	-0.30097	-0.964956	-1.66021	3.13027	0.488641	0	0	0	0
9268	1	1	55-64	3	2	6	2	2.71	47312.2	24824.5	61986.5	28691	1	1	3	213	192	0.13	1.36	1	26.03	0	2	1	2	1	0.45	0.83	3.81	0.2	113.47	1.02	0	0	0	0	0	0	0	-0.798285	-0.186209	1.33789	-1.60894	4.73154	0.0199007	0	0	0	0
2790	1	2	45-54	4	3	5	2	0.79	19262.7	10520.8	20604	11264.2	2	7	2	129	157	0.1	2.6	1	33.82	2	2	2	2	2	0.45	0.41	4.48	0.18	76.37	0.33	0	0	0	0	0	0	2	-0.798285	-0.891354	1.49985	-1.71424	4.33559	-1.10836	0	0	0	0
7525	1	2	65-74	3	1	1	1	1.49	38454.5	22110.8	44430.4	26933.4	1	7	3	232	226	0.24	2.99	1	25.23	2	2	2	2	2	0.26	0.47	2.11	0.2	59.69	0.68	0	0	0	0	0	0	2	-1.34669	-0.75481	0.747162	-1.60894	4.08917	-0.385515	0	0	0	0
2880	1	1	55-64	4	1	1	1	1.08	6916.69	3543.4	7455.34	3797.79	2	9	1	90	203	0.7	2.49	1	28.7	3	2	2	2	2	0.03	0.12	2.17	0.24	28.8	0.1	0	0	0	0	0	0	1	-3.50323	-2.11943	0.775188	-1.4267	3.36038	-2.30159	0	0	0	0
7230	1	1	65-74	1	1	3	1	1.17	2266.95	1374.18	2742.94	1417.1	1	4	3	165	198	0.86	2.32	1	36.96	3	1	1	1	1	0.31	0.27	4.63	0.24	64.59	0.1	0	0	0	0	0	0	1	-1.17086	-1.30896	1.53277	-1.4267	4.16806	-2.30159	0	0	0	0
876	1	2	55-64	1	1	4	2	0.92	2249.16	1444.66	2409.14	1838.67	1	13	3	131	265	0.81	0.86	0	28.25	2	2	2	1	2	0.17	0.44	2.27	0.21	75.15	0.68	0	0	0	0	0	0	2	-1.77137	-0.820753	0.82022	-1.56017	4.31949	-0.385515	0	0	0	0
9749	1	1	65-74	1	1	7	2	0.6	1481.98	1012.31	1793.16	1196.52	2	3	2	136	150	1.15	0.25	0	23.78	2	2	2	1	1	0.18	0.1	1.35	0.26	166.39	0	0	0	0	0	0	0	2	-1.71424	-2.30159	0.300845	-1.34669	5.11434	-9.21034	0	0	0	0
488	1	2	25-34	3	3	5	2	1.14	106575	50538.4	107217	50249.4	1	11	1	113	272	0.6	0.34	0	22.78	4	2	2	2	2	0.16	0.11	2.29	0.21	44.52	0.08	0	0	0	0	0	0	1	-1.83196	-2.20637	0.828988	-1.56017	3.79594	-2.52448	0	0	0	0
8372	1	2	20-24	3	1	4	2	2.04	124120	51643.9	129183	52701.2	1	2	3	79	120	0.05	0.21	0	29.84	4	2	2	2	2	0.41	0.41	3.56	0.21	270.25	4.13	0	0	0	0	1	2	1	-0.891354	-0.891354	1.27004	-1.56017	5.59935	1.4183	0	0	0	0
46	1	2	75-85	4	1	1	1	1.2	10553.7	6074.58	11204.8	6926.57	2	5	3	120	187	0.45	0.14	0	23.79	2	1	1	2	1	0.39	0.79	4.53	0.21	91.28	0.89	0	0	0	0	0	0	2	-0.941352	-0.235596	1.51094	-1.56017	4.51393	-0.116421	0	0	0	0
3245	1	2	45-54	4	2	4	2	1.33	35395.7	18864.1	38454.4	20264.6	2	12	2	174	275	0.37	0.72	0	34.39	2	2	2	1	1	0.3	0.52	3.48	0.22	73.84	0.59	0	0	0	0	0	0	2	-1.20364	-0.653734	1.24732	-1.51367	4.3019	-0.527463	0	0	0	0
437	1	2	55-64	2	3	1	1	0.81	43283.6	22832.4	45680	23327	2	3	1	84	189	4.4	3.67	1	32	4	2	2	2	1	0.27	0.42	2.86	0.23	127.44	0.79	0	0	0	0	0	0	1	-1.30896	-0.867263	1.05117	-1.46924	4.84765	-0.235596	0	0	0	0
3884	1	2	55-64	4	1	1	1	1.68	22352.1	11912.5	27237.8	12268.7	2	4	1	187	205	1.03	2.28	1	32.33	2	2	2	2	2	0.46	0.25	4.15	0.25	122.49	0.35	0	0	0	0	0	0	2	-0.776311	-1.38589	1.42335	-1.38589	4.80803	-1.04954	0	0	0	0
7768	1	2	25-34	4	3	2	1	1.96	37180.6	16997.3	45307.5	17583.1	2	5	2	60	174	0.13	0.66	0	50.57	3	2	2	2	2	0.46	0.95	4.17	0.27	104.9	1.69	0	0	0	0	0	0	1	-0.776311	-0.051188	1.42816	-1.30896	4.65301	0.524788	0	0	0	0
5111	1	2	35-44	4	3	5	2	1.08	19519.9	10661.3	19296.9	11081.5	1	7	1	57	190	0.17	0.51	0	23.9	0	2	2	2	1	0.29	0.56	8.1	0.27	58.28	0.45	0	0	0	0	0	0	0	-1.23753	-0.57964	2.09199	-1.30896	4.06526	-0.798285	0	0	0	0
4473	1	1	45-54	1	1	7	2	2.91	9439.39	5590.77	10103.7	5960.75	1	6	2	101	181	0.27	2.09	1	29.84	4	2	2	2	2	0.86	0.63	5.97	0.26	236.42	0.27	0	0	0	0	1	0	1	-0.150707	-0.461877	1.78691	-1.34669	5.46561	-1.30896	0	0	0	0
7025	1	1	75-85	3	2	2	1	4	13686.6	7439.66	15326.7	10135.8	1	1	2	248	261	0.28	2.18	1	34.27	0	2	1	2	2	0.46	0.58	6.95	0.26	129.94	1.32	0	0	0	0	0	0	0	-0.776311	-0.544555	1.93889	-1.34669	4.86707	0.277707	0	0	0	0
1702	1	2	25-34	1	3	4	2	0.47	19816.2	10928.8	21615.4	11751.2	1	11	1	137	193	1.54	2.84	1	33.13	4	2	2	2	2	1.36	0.85	12.66	0.28	470.04	0	1	0	0	0	2	0	1	0.307558	-0.162401	2.53853	-1.27261	6.15282	-9.21034	1	0	0	0
4033	1	2	55-64	4	1	1	1	2.22	14251.8	8203.17	15920.3	10606.9	2	11	2	205	177	10.3	3.25	1	43.12	0	2	1	1	1	0.35	0.1	1.89	0.29	142.18	0.06	0	0	0	0	0	0	0	-1.04954	-2.30159	0.637106	-1.23753	4.95709	-2.81175	0	0	0	0
3029	1	1	25-34	3	1	1	1	1.2	53566.8	25063.5	64317.2	26351.9	1	1	1	83	242	0.43	0.23	0	23.15	4	2	2	2	1	0.91	0.51	6.96	0.27	101.66	0.39	0	0	0	0	0	0	1	-0.0942008	-0.673148	1.94032	-1.30896	4.62163	-0.941352	0	0	0	0
9825	1	2	20-24	1	3	4	2	3.08	19793.7	10916.3	20254.6	11384.1	1	4	2	74	160	0.03	0.32	0	25.31	4	2	2	2	2	0.43	1.03	3.94	0.3	151.81	1.54	0	0	0	0	0	0	1	-0.843738	0.0296559	1.37143	-1.20364	5.02263	0.431847	0	0	0	0
5936	1	1	65-74	1	1	2	1	1.82	1647.45	1003.37	2134.31	999.6	1	13	3	245	211	0.16	5.05	1	23.89	3	2	2	2	2	0.59	0.71	8.1	0.29	150.25	3.4	0	0	0	0	0	2	1	-0.527463	-0.342349	2.09199	-1.23753	5.0123	1.2238	0	0	0	0
5335	1	2	35-44	1	2	6	2	4.64	8688.9	4988.49	8550.1	4987.12	1	5	2	95	178	0.05	0.31	0	22.94	2	2	2	2	2	0.25	0.18	3.08	0.31	162.79	0.24	0	0	0	0	0	0	2	-1.38589	-1.71424	1.12525	-1.17086	5.09246	-1.4267	0	0	0	0
620	1	2	55-64	4	1	2	1	0.59	14251.8	8203.17	15920.3	8843.02	2	11	2	101	204	0.23	2.98	1	25.11	2	2	2	2	1	0.5	0.78	4.87	0.31	124.92	1.43	0	0	0	0	0	0	2	-0.692947	-0.248333	1.5833	-1.17086	4.82767	0.357744	0	0	0	0
5727	1	2	75-85	1	2	3	1	1.66	2462.47	1581.67	2637.63	1622.84	1	4	2	177	218	0.19	1.93	1	29.95	4	2	2	1	1	0.61	1.24	4.64	0.32	122.15	2.1	0	1	0	0	0	1	1	-0.494132	0.215192	1.53493	-1.13912	4.80525	0.741985	0	1	0	0
4343	1	1	55-64	1	3	2	1	5	8588.88	5231.01	8627.5	5637.19	1	7	3	140	238	4.32	0.13	0	33.85	4	2	2	2	2	0.74	0.38	8.16	0.29	221.33	0	0	0	0	0	1	0	1	-0.30097	-0.967321	2.09937	-1.23753	5.39966	-9.21034	0	0	0	0
5191	1	2	55-64	1	1	2	1	1.34	2709.61	1603.73	3021.99	1556.68	1	3	2	126	177	0.67	3.53	1	33.69	2	2	2	1	1	0.8	0.44	6.58	0.32	190.92	0	0	0	0	0	0	0	2	-0.223019	-0.820753	1.88419	-1.13912	5.25186	-9.21034	0	0	0	0
7747	1	2	65-74	3	1	1	1	2	35022.1	20137.2	45441.2	24529.3	1	8	2	94	155	0.47	0.75	0	24.33	3	2	2	2	1	0.9	0.67	8.57	0.32	127.18	0.57	0	0	0	0	0	0	1	-0.105249	-0.400328	2.14838	-1.13912	4.8456	-0.561943	0	0	0	0
4283	1	2	35-44	1	1	5	2	2.01	7591.37	4358.38	7942.65	4900.32	2	3	2	73	162	0.38	2.28	1	38.42	2	2	2	2	2	0.6	0.44	6.11	0.33	100.52	2.72	0	0	0	0	0	1	2	-0.510659	-0.820753	1.81009	-1.10836	4.61036	1.00067	0	0	0	0
7082	1	2	55-64	3	3	2	1	3.02	47161.3	23917.6	54490.2	23911.6	2	11	3	62	229	0.29	0.24	0	25.66	3	2	2	2	2	0.65	0.95	6.88	0.33	128.33	1.07	0	0	0	0	0	0	1	-0.430629	-0.051188	1.92876	-1.10836	4.85461	0.0677521	0	0	0	0
7318	1	2	65-74	1	1	2	1	2.22	2709.61	1603.73	2902.34	2041.12	1	3	1	129	189	2.06	0.39	0	27.36	2	2	1	2	2	0.63	0.29	7.48	0.33	121.68	0.05	0	0	0	0	0	0	2	-0.461877	-1.23753	2.01237	-1.10836	4.8014	-2.99373	0	0	0	0
8095	1	2	65-74	1	3	5	2	5	1847.73	1131.93	2255.44	1137.09	2	6	2	81	235	0.63	0.4	0	30.1	3	2	2	2	2	0.18	0.57	4.8	0.34	118.86	5.92	0	0	0	0	0	3	1	-1.71424	-0.561943	1.56882	-1.07852	4.77795	1.77835	0	0	0	0
4833	1	2	45-54	2	1	7	2	0.65	79519.2	41794	79998.5	40930.3	1	11	1	97	157	1.05	0.25	0	24.39	2	2	2	2	2	0.57	0.42	7.84	0.34	138.98	1.48	0	0	0	0	0	0	2	-0.561943	-0.867263	2.05937	-1.07852	4.93433	0.39211	0	0	0	0
2769	1	1	75-85	1	1	5	2	2.34	2319.14	1409.3	2806.09	1453.32	1	12	3	210	281	0.16	2.1	1	25.77	3	2	1	2	1	0.33	0.56	3.04	0.3	124.28	0.34	0	0	0	0	0	0	1	-1.10836	-0.57964	1.11219	-1.20364	4.82254	-1.07852	0	0	0	0
2203	1	1	35-44	4	3	6	2	2.31	39107.7	17125.5	41624.8	18382.8	1	5	1	65	144	0.05	1.28	1	28.9	3	2	2	2	2	0.46	1.17	5.14	0.3	123.57	0.89	0	1	0	0	0	0	1	-0.776311	0.157089	1.63725	-1.20364	4.81681	-0.116421	0	1	0	0
9279	1	2	45-54	1	1	3	1	1.32	10219	5965.34	13350.1	6556.11	1	4	2	133	153	0.74	1.76	1	32.92	4	2	2	2	2	0.52	0.74	3.84	0.35	131.98	0.85	0	0	0	0	0	0	1	-0.653734	-0.30097	1.34573	-1.04954	4.88265	-0.162401	0	0	0	0
1353	1	2	45-54	1	1	5	2	2.22	8816.05	5061.49	9223.99	5061.96	2	10	2	285	221	0.24	1.61	1	31.34	4	2	2	2	2	0.2	0.59	3.8	0.36	91.88	0.93	0	0	0	0	0	0	1	-1.60894	-0.527463	1.33526	-1.02137	4.52048	-0.0724632	0	0	0	0
1276	1	2	65-74	4	3	2	1	2.22	12354.7	7111.25	13382.8	9195.02	2	5	3	95	127	2.16	1.99	1	27.55	0	2	1	2	1	0.69	0.44	4.78	0.36	64.47	0.65	0	0	0	0	0	0	0	-0.370919	-0.820753	1.56465	-1.02137	4.1662	-0.430629	0	0	0	0
3841	1	1	35-44	3	1	1	1	2.49	109327	51153.2	131268	62174.5	1	5	1	135	190	0.09	0.31	0	26.76	4	2	2	2	2	0.45	0.49	6.98	0.3	76.67	1.65	0	0	0	0	0	0	1	-0.798285	-0.713146	1.94319	-1.20364	4.33951	0.500836	0	0	0	0
5217	1	2	35-44	3	1	4	2	1.39	106281	52060.7	112362	56544.9	1	1	1	118	186	0.12	1.79	1	25.76	4	2	2	2	2	0.35	0.39	5.28	0.36	64.17	0.41	0	0	0	0	0	0	1	-1.04954	-0.941352	1.66412	-1.02137	4.16154	-0.891354	0	0	0	0
2317	1	1	25-34	2	1	7	2	0.65	97703.6	47013.8	97558.3	46965.5	1	11	1	325	253	0.17	2.3	1	35.39	4	2	2	1	1	1.32	0.99	8.88	0.3	182.03	1.03	1	0	0	0	0	0	1	0.277707	-0.00994933	2.18391	-1.20364	5.20417	0.0296559	1	0	0	0
1956	1	2	75-85	4	1	4	2	0.89	8123.34	4675.7	9074.39	6045.8	2	9	2	191	168	0.05	2.81	1	24.49	2	2	2	1	1	0.41	0.47	6.05	0.36	81.72	2.91	0	0	0	0	0	1	2	-0.891354	-0.75481	1.80022	-1.02137	4.4033	1.06819	0	0	0	0
191	1	1	65-74	1	1	2	1	2.22	2270.81	1383.02	2541.67	1555.88	1	3	1	163	166	0.58	3.32	1	22.95	0	1	1	2	1	0.46	0.59	3.82	0.31	74.34	1.02	0	0	0	0	0	0	0	-0.776311	-0.527463	1.34051	-1.17086	4.30865	0.0199007	0	0	0	0
9247	1	1	55-64	1	1	2	1	0.9	2838.51	1728.78	3434.51	2132.61	1	3	2	323	195	0.71	3.44	1	39.99	0	1	2	1	1	0.47	0.79	6.62	0.31	108.37	1.94	0	0	0	0	0	1	0	-0.75481	-0.235596	1.89025	-1.17086	4.68555	0.66274	0	0	0	0
6510	1	2	35-44	4	3	3	1	2.65	27197.2	14494.7	28375.5	14875.1	2	5	3	153	217	0.29	0.82	0	42.14	3	2	2	2	2	0.72	0.66	12.15	0.36	143.89	0.65	0	0	0	0	0	0	1	-0.328365	-0.415364	2.49741	-1.02137	4.96905	-0.430629	0	0	0	0
8046	1	2	25-34	3	1	4	2	2.38	103917	43237.8	109863	50038.8	1	11	1	66	208	0.02	2.2	1	16.74	4	2	2	2	2	0.72	0.64	5.95	0.37	183.03	1.73	0	0	0	0	0	0	1	-0.328365	-0.446131	1.78356	-0.993982	5.20965	0.548179	0	0	0	0
9194	1	2	75-85	4	1	3	1	1.41	10553.7	6074.58	11789.3	5926.83	1	7	3	132	283	0.07	3.14	1	36.24	0	2	2	2	2	0.47	0.63	8.17	0.37	119.74	0.66	0	0	0	0	0	0	0	-0.75481	-0.461877	2.10059	-0.993982	4.78532	-0.415364	0	0	0	0
4797	1	2	45-54	3	1	2	1	1.78	91938.1	48498	111220	49443.3	1	11	1	66	248	1.17	1.84	1	28.27	2	2	2	2	2	0.34	0.28	11.47	0.37	58.43	0.57	0	0	0	0	0	0	2	-1.07852	-1.27261	2.43982	-0.993982	4.06783	-0.561943	0	0	0	0
6344	1	2	75-85	3	1	2	1	1.78	48548.6	27914.7	56093.1	34003.2	1	11	2	233	256	0.36	2.31	1	30.71	2	2	2	2	2	0.55	1.03	4.97	0.38	133.68	2.05	0	0	0	0	0	1	2	-0.597655	0.0296559	1.60362	-0.967321	4.89545	0.717889	0	0	0	0
4374	1	2	25-34	1	3	3	1	2.22	18958.5	10455.7	18655.7	11084.7	1	6	2	69	189	0.19	0.19	0	21.81	3	2	2	2	2	0.35	0.44	5.11	0.38	178.27	0.89	0	0	0	0	0	0	1	-1.04954	-0.820753	1.6314	-0.967321	5.1833	-0.116421	0	0	0	0
2168	1	2	55-64	4	3	3	1	1.38	10153.8	5844.41	11342.6	5702.25	2	4	3	292	235	0.44	1.55	1	46.12	4	2	2	1	2	0.33	0.45	5.28	0.38	134.15	2.12	0	0	0	0	0	1	1	-1.10836	-0.798285	1.66412	-0.967321	4.89896	0.751463	0	0	0	0
2398	1	1	75-85	1	1	2	1	1.45	1647.45	1003.37	1843.95	1128.77	1	13	3	100	158	0.1	0.13	0	35.24	0	1	1	2	1	0.68	0.5	5.95	0.32	71.51	0.36	0	0	0	0	0	0	0	-0.385515	-0.692947	1.78356	-1.13912	4.26984	-1.02137	0	0	0	0
7613	1	2	20-24	3	2	3	1	0.64	190308	78739.2	202639	84642.2	2	5	1	436	189	0.22	0.62	0	28.16	4	2	2	2	2	0.66	0.8	6.76	0.38	119.04	1.34	0	0	0	0	0	0	1	-0.415364	-0.223019	1.91117	-0.967321	4.77946	0.292744	0	0	0	0
9286	1	2	75-85	3	2	2	1	5	35736.4	20547.9	44359.9	25259.5	2	12	2	192	209	0.51	0.22	0	23.49	2	2	1	2	1	0.83	0.94	8.24	0.38	178.55	0.84	0	0	0	0	0	0	2	-0.186209	-0.061769	2.10912	-0.967321	5.18487	-0.174234	0	0	0	0
1268	1	2	65-74	1	1	3	1	0.69	1971.93	1266.59	2112.19	1299.56	2	3	2	99	238	0.15	1.29	1	25.43	3	2	2	2	1	0.7	0.76	9.34	0.38	149.47	2.36	0	0	0	0	0	1	1	-0.356532	-0.274305	2.23441	-0.967321	5.0071	0.858704	0	0	0	0
3870	1	1	55-64	4	2	2	1	0.89	10896.7	5582.33	11745.3	5844.42	1	10	3	157	227	0.6	2.22	1	28.45	0	1	2	2	1	1	0.55	8.31	0.33	85.6	0.95	1	0	0	0	0	0	0	9.9995e-05	-0.597655	2.11758	-1.10836	4.44969	-0.051188	1	0	0	0
3890	1	2	65-74	1	1	3	1	0.92	4476.18	2875.09	4794.56	3311.27	1	4	3	154	256	0.14	2.89	1	28.01	4	2	2	2	2	0.72	0.85	10.44	0.38	186.07	0.55	0	0	0	0	0	0	1	-0.328365	-0.162401	2.34574	-0.967321	5.22612	-0.597655	0	0	0	0
2548	1	2	75-85	3	1	2	1	0.89	34114.5	19615.4	45031.8	25949.7	1	9	3	171	235	1.04	3.08	1	45.59	0	2	1	2	2	0.84	0.69	11.08	0.38	150.6	1.34	0	0	0	0	0	0	0	-0.174234	-0.370919	2.40523	-0.967321	5.01463	0.292744	0	0	0	0
5862	1	2	75-85	3	1	2	1	1.07	48548.6	27914.7	62991.8	34003.2	1	11	2	72	198	0.03	1.88	1	22.34	2	2	2	2	2	0.71	0.39	4.55	0.39	182.41	0.39	0	0	0	0	0	0	2	-0.342349	-0.941352	1.51535	-0.941352	5.20626	-0.941352	0	0	0	0
5740	1	1	45-54	4	3	6	2	2.22	18768.9	9586.75	18463.1	9687.16	2	7	3	153	249	0.09	2.29	1	31.7	3	2	2	2	1	0.22	0.41	5.78	0.34	99.49	2.12	0	0	0	0	0	1	1	-1.51367	-0.891354	1.75458	-1.07852	4.60006	0.751463	0	0	0	0
1824	1	1	65-74	1	1	3	1	0.78	3745.6	2270.51	3938.89	2516.14	1	12	3	127	229	0.27	2.28	1	29.65	0	2	2	2	2	0.47	0.97	2.96	0.35	110.7	1.86	0	0	0	0	0	1	0	-0.75481	-0.0303561	1.08553	-1.04954	4.70682	0.62063	0	0	0	0
3372	1	1	55-64	1	2	3	1	1.44	1983.92	1202.61	2086.3	1332.71	1	6	2	131	176	5.47	0.46	0	24.95	4	2	2	2	2	0.78	0.64	8.37	0.35	75.88	0.55	0	0	0	0	0	0	1	-0.248333	-0.446131	2.12477	-1.04954	4.32915	-0.597655	0	0	0	0
3655	1	2	45-54	4	2	2	1	2.22	22926.3	12218.5	24542.9	12793.1	2	7	2	46	194	0.08	0.32	0	21.47	0	2	2	2	2	0.53	0.88	6.51	0.39	180.78	1.68	0	0	0	0	0	0	0	-0.63469	-0.12772	1.87349	-0.941352	5.19728	0.518853	0	0	0	0
3100	1	2	20-24	2	3	2	1	1.96	9288.38	3864.73	10451.1	4243.84	2	12	2	165	262	0.91	0.3	0	32.75	2	2	2	2	2	0.59	0.8	9.84	0.39	161.5	0.97	0	0	0	0	0	0	2	-0.527463	-0.223019	2.28656	-0.941352	5.08451	-0.0303561	0	0	0	0
8155	1	2	75-85	1	1	1	1	0.72	2543.37	1505.33	2836.58	1915.89	1	4	3	131	224	1.32	0.4	0	28.05	3	2	2	2	2	0.95	1.2	11.24	0.39	213.92	2.58	1	1	0	0	1	1	1	-0.051188	0.182405	2.41957	-0.941352	5.3656	0.947828	1	1	0	0
3689	1	2	55-64	4	1	1	1	1.17	14865	8556.14	15782.2	11063.3	1	5	2	117	241	0.58	0.74	0	36.23	2	2	2	2	1	0.13	0.29	1.29	0.4	149.47	0	0	0	0	0	0	0	2	-2.03945	-1.23753	0.255417	-0.916041	5.0071	-9.21034	0	0	0	0
416	1	2	65-74	4	3	1	1	0.84	10553.7	6074.58	11204.8	6926.57	2	5	1	163	208	0.72	3.73	1	26.91	4	2	2	2	1	0.19	0.59	3.36	0.4	52.95	0.76	0	0	0	0	0	0	1	-1.66021	-0.527463	1.21224	-0.916041	3.96935	-0.274305	0	0	0	0
8040	1	2	65-74	4	1	1	1	0.74	12354.7	7111.25	13382.8	9195.02	1	7	2	80	230	0.19	2.18	1	30.98	0	2	1	2	1	0.37	0.92	5.74	0.4	162.77	1.25	0	0	0	0	0	0	0	-0.993982	-0.0832729	1.74763	-0.916041	5.09234	0.223224	0	0	0	0
1919	1	2	75-85	3	3	2	1	1.42	31445.6	18080.8	35478.8	21935.9	2	7	2	88	207	4.47	0.26	0	24.83	4	2	2	2	2	0.28	0.37	7.34	0.4	87.37	1.54	0	0	0	0	0	0	1	-1.27261	-0.993982	1.99348	-0.916041	4.47015	0.431847	0	0	0	0
5434	1	1	45-54	4	3	2	1	2.22	23630.9	11896.1	23245.9	12590.1	2	12	1	86	244	0.09	1.45	1	19.5	3	2	2	2	2	0.48	0.55	8.53	0.36	166.1	0.2	0	0	0	0	0	0	1	-0.733761	-0.597655	2.14371	-1.02137	5.11259	-1.60894	0	0	0	0
642	1	1	55-64	3	1	2	1	1.78	88477.4	44215.5	88345.8	44901.9	1	11	1	76	256	0.72	0.59	0	26.65	3	2	1	2	2	1.08	1.02	16.16	0.36	219.36	2.21	1	0	1	0	1	1	1	0.0770536	0.0199007	2.7826	-1.02137	5.39071	0.793038	1	0	1	0
6326	1	1	25-34	4	1	2	1	1.58	50793.9	21922.2	57719.3	23906.8	1	2	2	86	135	0.11	1.59	1	24.07	2	2	2	2	2	0.52	0.09	5.37	0.37	179.66	0.32	0	0	0	0	0	0	2	-0.653734	-2.40684	1.68101	-0.993982	5.19107	-1.13912	0	0	0	0
6908	1	1	20-24	3	1	1	1	0.84	104492	48151.7	128611	50648.9	1	11	1	182	141	0.05	0.22	0	24.12	2	2	2	2	2	0.67	0.48	5.61	0.37	68.83	0.78	0	0	0	0	0	0	2	-0.400328	-0.733761	1.72473	-0.993982	4.23164	-0.248333	0	0	0	0
2046	1	2	35-44	3	2	2	1	3.11	100933	46155.7	125166	49845.8	1	1	1	112	170	0.18	0.35	0	22.62	4	2	2	2	2	0.92	1.13	12.19	0.4	169.75	1.09	0	0	0	0	0	0	1	-0.0832729	0.122306	2.5007	-0.916041	5.13433	0.0862694	0	0	0	0
7067	1	2	35-44	3	3	4	2	5	108511	49621	116046	52145.4	2	11	3	66	164	0.06	2.4	1	23.15	3	2	2	2	2	0.46	0.39	5.47	0.41	70.51	0.41	0	0	0	0	0	0	1	-0.776311	-0.941352	1.69946	-0.891354	4.25576	-0.891354	0	0	0	0
3894	1	2	55-64	4	1	2	1	0.56	10553.7	6074.58	11204.8	6926.57	1	7	2	112	193	0.22	3.72	1	32.47	0	2	1	2	1	0.44	0.28	5.59	0.41	97.58	1.3	0	0	0	0	0	0	0	-0.820753	-1.27261	1.72116	-0.891354	4.58067	0.262441	0	0	0	0
3729	1	1	35-44	3	2	4	2	5	117912	57190	128782	59552.2	1	10	1	452	262	4.45	0.17	0	25.13	3	2	2	2	1	0.2	0.31	4.69	0.38	51.72	0.03	0	0	0	0	0	0	1	-1.60894	-1.17086	1.54565	-0.967321	3.94585	-3.50323	0	0	0	0
221	1	1	75-85	4	1	1	1	2.57	9620.28	4928.44	12205.4	5134.61	1	9	2	67	177	0.53	2	1	27.1	0	2	2	2	1	0.15	0.42	5.61	0.38	37.67	0.92	0	0	0	0	0	0	0	-1.89645	-0.867263	1.72473	-0.967321	3.62887	-0.0832729	0	0	0	0
929	1	1	65-74	3	2	1	1	2.16	32945.4	17539.7	34978.9	18938.6	2	11	1	115	208	0.53	2.31	1	29.26	0	2	2	2	1	1.03	1.42	8.34	0.38	274.66	1.87	1	1	0	0	1	1	0	0.0296559	0.350727	2.12118	-0.967321	5.61553	0.625992	1	1	0	0
9065	1	2	45-54	4	3	3	1	1.94	23232.4	12381.6	23822.9	12612.6	1	7	3	128	203	0.33	2.14	1	35.95	3	2	2	2	2	0.59	0.54	7.58	0.41	128.89	1.48	0	0	0	0	0	0	1	-0.527463	-0.616001	2.02565	-0.891354	4.85896	0.39211	0	0	0	0
7993	1	1	65-74	3	3	2	1	5	27034.1	14392.6	30273.7	15114.8	1	7	3	211	235	0.51	2.23	1	25.08	0	2	2	2	1	1.11	1.22	11.66	0.38	218.38	1.74	1	1	0	0	1	0	0	0.10445	0.198933	2.45625	-0.967321	5.38624	0.553943	1	1	0	0
9958	1	2	35-44	1	1	6	2	0.83	7417.96	4258.82	7299.46	4279.82	2	6	2	68	199	0.15	2.64	1	23.33	4	2	2	2	2	0.73	1.22	8.73	0.41	97.58	1.43	0	1	0	0	0	0	1	-0.314574	0.198933	2.16688	-0.891354	4.58067	0.357744	0	1	0	0
1058	1	1	55-64	1	1	3	1	0.72	2266.95	1374.18	2383.94	1501.54	1	3	1	101	215	0.08	0.67	0	26.34	0	2	2	2	2	0.44	0.4	5.73	0.39	114.01	1.53	0	0	0	0	0	0	0	-0.820753	-0.916041	1.74589	-0.941352	4.73629	0.425333	0	0	0	0
5488	1	2	35-44	1	2	3	1	2.88	10887	6355.27	10713	6320.87	1	3	2	91	187	0.45	0.14	0	49.92	3	2	2	2	1	0.77	0.82	8.82	0.41	112.55	1.37	0	0	0	0	0	0	1	-0.261235	-0.198329	2.17714	-0.891354	4.7234	0.314884	0	0	0	0
3276	1	2	45-54	4	3	2	1	2.22	24872.2	13255.5	26626	13809.1	1	7	1	75	162	0.2	1.99	1	26.03	4	2	2	2	2	1.05	0.83	10.1	0.41	94.93	2.2	1	0	0	0	0	1	1	0.0488854	-0.186209	2.31263	-0.891354	4.55314	0.788503	1	0	0	0
5976	1	1	45-54	1	1	3	1	1.34	12618.6	6904.32	13181.1	7245.96	1	4	1	134	194	1.57	2.59	1	33.35	0	2	2	2	1	1.27	1.27	11.82	0.4	253.05	3.78	1	1	0	0	1	2	0	0.239096	0.239096	2.46988	-0.916041	5.53359	1.32975	1	1	0	0
1693	1	1	25-34	1	3	3	1	1.55	24717.5	13069.4	24828.6	14400.8	1	4	2	77	161	0.04	0.34	0	24.37	2	2	2	2	2	0.38	0.54	7.8	0.41	99.64	2.59	0	0	0	0	0	1	2	-0.967321	-0.616001	2.05425	-0.891354	4.60156	0.951696	0	0	0	0
334	1	2	55-64	3	3	4	2	2.94	82450.1	43493.1	88175.4	45018.6	1	12	3	66	224	0.71	0.06	0	22.82	3	2	2	2	2	0.7	1.05	10.16	0.41	156.75	1.73	0	0	0	0	0	0	1	-0.356532	0.0488854	2.31856	-0.891354	5.05465	0.548179	0	0	0	0
421	1	1	65-74	4	2	6	2	1.25	8387.51	4100.53	9323.34	4117.45	2	4	2	80	197	0.85	1.99	1	27.94	4	2	1	2	1	0.24	0.4	4.48	0.42	74.5	0.67	0	0	0	0	0	0	1	-1.4267	-0.916041	1.49985	-0.867263	4.3108	-0.400328	0	0	0	0
6089	1	2	65-74	3	3	2	1	2.22	38833.1	22328.5	44867.8	23733.8	2	11	2	95	292	0.55	0.25	0	26.41	2	2	2	2	2	0.49	0.72	3.89	0.42	104.23	1.7	0	0	0	0	0	0	2	-0.713146	-0.328365	1.35867	-0.867263	4.6466	0.530687	0	0	0	0
1461	1	1	25-34	4	1	2	1	5	29796.3	12859.9	33504.3	14024	2	4	2	280	185	0.48	0.33	0	42.15	3	2	2	2	2	0.66	0.74	11.66	0.43	131.13	4.31	0	0	0	0	0	2	1	-0.415364	-0.30097	2.45625	-0.843738	4.87619	1.46096	0	0	0	0
3055	1	2	45-54	4	3	4	2	0	34517.7	18396.1	36013.1	18878.9	2	11	2	52	171	0.04	0.06	0	24.04	3	2	2	2	2	0.53	0.67	5.67	0.42	96.57	0.6	0	0	0	0	0	0	1	-0.63469	-0.400328	1.73537	-0.867263	4.57027	-0.510659	0	0	0	0
6232	1	1	65-74	3	2	2	1	2.22	37910.4	19891.4	42760.1	21881.1	1	7	1	231	169	0.21	1.3	1	28.42	4	1	2	2	1	0.53	0.64	12.56	0.44	113.77	0.45	0	0	0	0	0	0	1	-0.63469	-0.446131	2.5306	-0.820753	4.73418	-0.798285	0	0	0	0
6583	1	2	75-85	4	1	1	1	1.68	11835.7	6812.52	15090.5	7768	2	12	2	67	162	0.69	0.77	0	35.21	2	2	2	2	1	0.67	0.4	6.32	0.42	112.56	0.65	0	0	0	0	0	0	2	-0.400328	-0.916041	1.84388	-0.867263	4.72349	-0.430629	0	0	0	0
3829	1	2	75-85	3	2	1	1	1.14	101431	44084.9	117099	59890.1	1	1	2	94	262	0.15	1.47	1	24.85	0	2	2	2	1	0.64	0.73	6.94	0.43	167.7	0.52	0	0	0	0	0	0	0	-0.446131	-0.314574	1.93745	-0.843738	5.12218	-0.653734	0	0	0	0
6462	1	1	55-64	1	1	7	2	1.26	7922.24	4692.19	8479.77	4915.64	2	6	3	163	264	0.4	1.29	1	27.91	3	2	2	2	2	0.18	1.04	0.95	0.45	138.14	1.59	0	0	0	0	0	0	1	-1.71424	0.0393169	-0.0502412	-0.798285	4.92827	0.463797	0	0	0	0
5787	1	2	75-85	4	1	2	1	2.53	12354.7	7111.25	13117	8108.64	1	7	2	55	187	0.53	2.89	1	21.05	0	2	2	2	1	0.26	0.38	7.3	0.43	30.03	2.85	0	0	0	0	0	1	0	-1.34669	-0.967321	1.98801	-0.843738	3.4022	1.04735	0	0	0	0
2275	1	2	75-85	4	3	3	1	4.13	10414.6	5994.55	11633.9	7751.1	2	7	2	171	274	0.57	2.7	1	26.84	2	1	2	2	1	0.68	0.54	9.2	0.43	143.37	0.23	0	0	0	0	0	0	2	-0.385515	-0.616001	2.21931	-0.843738	4.96543	-1.46924	0	0	0	0
3254	1	1	65-74	1	1	2	1	2.22	2270.81	1383.02	2327.84	1563.53	1	3	1	86	173	0.31	1.18	1	22.57	3	2	2	2	2	0.69	1	4.48	0.45	210.79	1.79	0	0	0	0	0	0	1	-0.370919	9.9995e-05	1.49985	-0.798285	5.35086	0.582271	0	0	0	0
999	1	1	55-64	2	1	2	1	2.22	23151.9	12147.7	26113.6	13362.8	2	7	2	286	295	0.48	0.51	0	28.96	3	1	1	1	1	0.67	0.49	7.63	0.45	181.32	0.57	0	0	0	0	0	0	1	-0.400328	-0.713146	2.03222	-0.798285	5.20026	-0.561943	0	0	0	0
5920	1	2	75-85	3	3	2	1	3.84	19212.6	8662.12	20496.7	12689.6	1	8	3	109	283	0.34	0.18	0	26.78	3	2	2	2	2	0.63	1.14	5.92	0.44	144.05	1.26	0	0	0	0	0	0	1	-0.461877	0.131116	1.77851	-0.820753	4.97016	0.231191	0	0	0	0
8960	1	2	55-64	1	1	2	1	3.39	8797.24	5188.96	9033.68	5260.68	1	5	3	128	201	1.06	1.22	1	29.01	4	2	2	2	2	0.59	0.67	6.09	0.44	150.83	1.03	0	0	0	0	0	0	1	-0.527463	-0.400328	1.80681	-0.820753	5.01615	0.0296559	0	0	0	0
7002	1	2	65-74	1	1	2	1	0.65	3612.82	2138.31	3869.79	2721.5	1	3	2	121	214	0.25	0.64	0	34.57	2	2	2	2	1	0.25	0.6	7.22	0.44	79.34	0.72	0	0	0	0	0	0	2	-1.38589	-0.510659	1.97699	-0.820753	4.37374	-0.328365	0	0	0	0
4459	1	1	45-54	4	1	5	2	0.77	25579.2	13065.3	25162.4	12965.6	2	11	1	283	147	0.69	1.51	1	26.13	0	2	2	1	2	1.04	0.55	7.95	0.45	73.37	0.68	1	0	0	0	0	0	0	0.0393169	-0.597655	2.0733	-0.798285	4.29552	-0.385515	1	0	0	0
551	1	2	45-54	3	2	2	1	4.44	73539.5	38792.7	77611.1	39633	2	11	2	136	260	0.32	0.23	0	29.2	3	2	1	2	2	0.95	0.85	10.63	0.44	249.25	9.63	1	0	0	0	1	3	1	-0.051188	-0.162401	2.36377	-0.820753	5.51846	2.26489	1	0	0	0
7581	1	2	75-85	2	1	2	1	2.22	19349.3	11137.2	20959.4	12006	1	2	2	242	266	0.59	1.2	1	26.71	0	2	2	2	1	0.72	0.65	14	0.44	268.54	0.32	0	0	1	0	1	0	0	-0.328365	-0.430629	2.63913	-0.820753	5.593	-1.13912	0	0	1	0
6379	1	2	65-74	1	1	2	1	1.04	2904.25	1718.93	3019.3	1873.3	2	2	2	159	185	0.68	0.23	0	36.5	2	2	2	2	1	0.51	0.79	4.51	0.45	129.99	1.11	0	0	0	0	0	0	2	-0.673148	-0.235596	1.50652	-0.798285	4.86746	0.10445	0	0	0	0
7053	1	2	35-44	3	3	4	2	5	95505.9	46782.8	99402.1	48570.9	2	12	3	75	212	0.16	0.48	0	28.13	3	2	2	2	2	0.92	1.24	9.18	0.45	267.09	1.44	0	1	0	0	1	0	1	-0.0832729	0.215192	2.21714	-0.798285	5.58759	0.364713	0	1	0	0
5799	1	1	25-34	3	3	4	2	2.58	76739.6	35905.8	83814.4	37958.2	2	7	1	214	210	0.02	0.12	0	28.29	4	2	2	2	2	0.65	1.03	12.5	0.45	171.69	2.46	0	0	0	0	0	1	1	-0.430629	0.0296559	2.52581	-0.798285	5.14569	0.900202	0	0	0	0
2860	1	2	45-54	3	1	2	1	1.08	83378.4	40842.2	93849.3	43850.7	3	1	1	575	230	0.9	0.26	0	26.14	4	2	2	2	2	0.59	1.01	11.76	0.45	144.03	1.23	0	0	0	0	0	0	1	-0.527463	0.0100493	2.46479	-0.798285	4.97002	0.207095	0	0	0	0
6067	1	2	35-44	4	3	1	1	0.18	31342	14328.2	33552	14896.9	2	9	1	76	175	0.35	2.63	1	36.84	4	2	2	2	2	0.67	0.83	12.18	0.45	98.77	3.35	0	0	0	0	0	2	1	-0.400328	-0.186209	2.49988	-0.798285	4.59279	1.20899	0	0	0	0
7748	1	2	45-54	3	1	2	1	0.81	63913.4	31307.4	77317.7	38177.9	2	5	1	367	268	0.77	1.1	1	31.4	3	2	1	2	2	0.52	0.88	11.34	0.46	135.55	2.06	0	0	0	0	0	1	1	-0.653734	-0.12772	2.42842	-0.776311	4.90934	0.722755	0	0	0	0
1902	1	1	25-34	2	2	7	2	0.65	97703.6	47013.8	97558.3	46965.5	1	11	2	416	266	0.14	0.39	0	40.67	4	2	2	2	1	0.61	0.77	5.21	0.46	80.92	1.4	0	0	0	0	0	0	1	-0.494132	-0.261235	1.65077	-0.776311	4.39346	0.336544	0	0	0	0
8470	1	2	65-74	1	1	3	1	3.11	1926.88	1237.66	2003.21	1188.6	2	6	3	90	253	0.28	2.54	1	39.12	4	2	2	2	1	1.08	1.25	13.78	0.46	245.56	1.87	1	1	1	0	1	1	1	0.0770536	0.223224	2.62329	-0.776311	5.50354	0.625992	1	1	1	0
8566	1	2	25-34	1	1	7	2	0.95	17917.2	10062.6	17630.9	10439.6	1	3	2	210	296	0.79	2.25	1	29.98	2	2	2	2	2	0.65	0.4	4.16	0.47	136.88	0.47	0	0	0	0	0	0	2	-0.430629	-0.916041	1.42576	-0.75481	4.91911	-0.75481	0	0	0	0
6197	1	2	25-34	3	3	2	1	5	94193.5	39192.2	105984	43036.8	1	10	2	74	161	0.43	0.09	0	20.83	3	2	2	2	2	0.48	0.35	5.1	0.47	121.28	0.28	0	0	0	0	0	0	1	-0.733761	-1.04954	1.62944	-0.75481	4.7981	-1.27261	0	0	0	0
1685	1	2	25-34	4	3	3	1	2.54	33110.1	15136.4	34544.5	15424.9	1	13	2	48	196	0.13	1.94	1	25.38	2	2	2	2	1	0.44	0.48	5.75	0.47	113.66	0.39	0	0	0	0	0	0	2	-0.820753	-0.733761	1.74937	-0.75481	4.73321	-0.941352	0	0	0	0
4355	1	1	25-34	3	2	4	2	3.29	91506.8	42167.9	98009.7	44091.9	1	12	1	315	181	1.7	0.24	0	27.21	3	2	2	2	2	0.32	0.35	5.37	0.46	114.43	0.86	0	0	0	0	0	0	1	-1.13912	-1.04954	1.68101	-0.776311	4.73996	-0.150707	0	0	0	0
6025	1	1	45-54	2	1	2	1	0.96	21527.7	10758.2	25848.1	11473.7	2	7	3	52	164	0.27	0.22	0	29.89	0	2	2	2	2	1	0.16	5.76	0.46	367.03	0	1	0	0	0	2	0	0	9.9995e-05	-1.83196	1.75111	-0.776311	5.90544	-9.21034	1	0	0	0
626	1	1	65-74	4	2	2	1	1.72	10077.6	5162.75	10862.5	5405.14	2	12	1	80	188	0.55	2.24	1	22.8	3	2	2	2	1	0.36	0.27	7.11	0.46	22.57	2.4	0	0	0	0	0	1	1	-1.02137	-1.30896	1.96164	-0.776311	3.11663	0.87551	0	0	0	0
9960	1	1	75-85	1	1	3	1	0.45	2266.95	1374.18	2383.94	1501.54	1	4	3	101	276	0.19	3.1	1	23.87	3	2	2	2	2	0.51	0.62	7.73	0.46	86.71	1.76	0	0	0	0	0	0	1	-0.673148	-0.477875	2.04524	-0.776311	4.46257	0.565371	0	0	0	0
7419	1	1	55-64	3	2	2	1	2.67	46199.9	24240.8	60529.2	29240.1	2	3	2	208	235	0.1	0.2	0	30.32	3	2	1	2	2	0.74	0.68	5.67	0.47	83.63	1.43	0	0	0	0	0	0	1	-0.30097	-0.385515	1.73537	-0.75481	4.4264	0.357744	0	0	0	0
5782	1	2	25-34	1	3	4	2	2.35	1936.09	1067.76	1905.16	1132	2	3	2	100	185	2.13	1.41	1	27.14	2	2	2	2	2	0.42	0.3	6.01	0.47	85.71	0.27	0	0	0	0	0	0	2	-0.867263	-1.20364	1.79359	-0.75481	4.45097	-1.30896	0	0	0	0
7792	1	1	75-85	1	1	4	2	5	3346.45	2028.55	4049.1	2397.69	1	10	3	76	159	3.58	1.81	1	23.11	3	2	1	2	2	0.56	0.78	6.38	0.47	117.31	1.65	0	0	0	0	0	0	1	-0.57964	-0.248333	1.85332	-0.75481	4.76482	0.500836	0	0	0	0
7195	1	2	55-64	2	1	6	2	2.22	38189.4	19367.6	50410.8	19020.9	2	7	2	66	215	0.41	2.14	1	31.45	3	2	2	2	1	0.53	0.63	6.36	0.47	166.86	1.52	0	0	0	0	0	0	1	-0.63469	-0.461877	1.85019	-0.75481	5.11716	0.418776	0	0	0	0
3995	1	2	45-54	3	3	3	1	5	103268	50584.8	110439	54175.6	1	10	2	173	246	0.19	0.14	0	22.27	3	2	2	2	2	0.92	0.98	8.5	0.47	192.95	0.91	0	0	0	0	0	0	1	-0.0832729	-0.0201007	2.14018	-0.75481	5.26243	-0.0942008	0	0	0	0
4108	1	1	65-74	3	1	2	1	0.98	21547	11471.3	25800.9	13674.1	2	12	3	74	201	0.42	2.12	1	24.98	3	2	2	2	2	0.64	0.71	6.61	0.48	122.86	0.83	0	0	0	0	0	0	1	-0.446131	-0.342349	1.88873	-0.733761	4.81105	-0.186209	0	0	0	0
9239	1	2	35-44	3	3	5	2	3.88	87299.4	41398	98938.7	44030.3	2	12	3	84	148	0.01	0.41	0	20.71	3	2	2	2	2	0.52	0.99	8.83	0.47	156.24	1.82	0	0	0	0	0	0	1	-0.653734	-0.00994933	2.17827	-0.75481	5.05139	0.598891	0	0	0	0
8745	1	2	20-24	1	3	7	2	0.63	12998.7	7300.29	13122.3	7459.79	2	13	2	139	206	2.77	0.04	0	31.51	4	2	2	2	2	0.67	1.42	6.95	0.48	149.64	3.31	0	1	0	0	0	2	1	-0.400328	0.350727	1.93889	-0.733761	5.00823	1.19698	0	1	0	0
858	1	1	45-54	4	1	5	2	2.5	18768.9	9586.75	18463.1	9855.57	1	11	3	112	200	0.17	0.77	0	29.93	0	2	2	2	1	0.55	0.54	8.54	0.48	78.71	0.67	0	0	0	0	0	0	0	-0.597655	-0.616001	2.14488	-0.733761	4.36577	-0.400328	0	0	0	0
3265	1	1	65-74	4	1	4	2	2.22	10077.6	4779.77	11202	5501.05	2	12	3	77	236	0.53	2.7	1	29.95	0	2	1	2	2	0.86	1.29	8.54	0.48	263.61	1.51	0	1	0	0	1	0	0	-0.150707	0.25472	2.14488	-0.733761	5.57447	0.412176	0	1	0	0
4022	1	1	45-54	2	2	2	1	0.53	56847.9	27572.6	63509	30256.4	1	11	1	63	160	0.09	0.16	0	22.65	4	2	1	2	1	0.41	0.51	10.04	0.48	122.28	2.69	0	0	0	0	0	1	1	-0.891354	-0.673148	2.30668	-0.733761	4.80631	0.989578	0	0	0	0
960	1	2	55-64	1	1	3	1	1.22	2462.47	1581.67	2637.63	1622.84	1	4	3	143	283	0.07	2.9	1	29.54	0	2	2	2	2	0.71	0.85	7.34	0.48	220.67	1.1	0	0	0	0	1	0	0	-0.342349	-0.162401	1.99348	-0.733761	5.39667	0.0954011	0	0	0	0
1617	1	2	45-54	3	3	2	1	3.82	102770	50341.1	115676	54049.2	1	1	2	61	156	1.35	2.32	1	34.49	3	2	2	2	2	0.52	1.35	7.73	0.48	119.07	2.3	0	1	0	0	0	1	1	-0.653734	0.300179	2.04524	-0.733761	4.77971	0.832953	0	1	0	0
4155	1	2	35-44	1	1	5	2	0.84	7327.06	4206.63	7666.11	4622.28	2	13	2	49	141	0.87	1.14	1	26.3	3	2	2	2	2	1.21	1.02	9.92	0.48	218.66	0.68	1	0	0	0	1	0	1	0.190703	0.0199007	2.29465	-0.733761	5.38752	-0.385515	1	0	0	0
7325	1	2	35-44	3	2	6	2	1.88	89916.8	42639.2	120094	46253.8	1	6	2	448	246	0.15	0.22	0	22.64	3	2	2	2	2	0.73	0.67	10.06	0.48	176.77	2.02	0	0	0	0	0	1	1	-0.314574	-0.400328	2.30867	-0.733761	5.17485	0.703147	0	0	0	0
1999	1	1	65-74	3	1	1	1	0.96	24458	12833	27586.8	14116.7	2	13	1	443	185	1.83	1.53	1	28.03	3	2	2	1	2	0.83	0.94	8.18	0.49	88.22	1.43	0	0	0	0	0	0	1	-0.186209	-0.061769	2.10181	-0.713146	4.47983	0.357744	0	0	0	0
2929	1	2	55-64	1	1	2	1	4.52	3161.75	1871.33	3111.24	1816.43	1	5	1	124	169	0.48	3.5	1	27.74	0	2	2	1	1	0.96	0.96	10.42	0.48	406.17	1.06	1	0	0	0	2	0	0	-0.0407178	-0.0407178	2.34382	-0.733761	6.00677	0.0583632	1	0	0	0
4828	1	2	65-74	4	1	4	2	1.94	13409.2	7718.17	13598.9	7530.44	1	9	2	55	225	0.02	3.38	1	28.63	2	2	2	2	1	0.57	0.48	5.27	0.49	252.98	0.12	0	0	0	0	1	0	2	-0.561943	-0.733761	1.66222	-0.713146	5.53331	-2.11943	0	0	0	0
5076	1	2	55-64	1	1	3	1	1.31	7000.33	4086.45	8678.19	4323.63	1	13	2	63	201	0.79	1.91	1	34.98	2	2	1	2	1	0.47	0.58	5.71	0.49	153.16	0.69	0	0	0	0	0	0	2	-0.75481	-0.544555	1.74239	-0.713146	5.03148	-0.370919	0	0	0	0
9683	1	2	20-24	2	1	4	2	0.99	103917	43237.8	117527	50038.8	1	11	2	67	153	0.94	0.69	0	32.11	2	2	2	2	2	0.21	0.38	6.82	0.49	77.38	2.01	0	0	0	0	0	1	2	-1.56017	-0.967321	1.92001	-0.713146	4.34873	0.698184	0	0	0	0
1882	1	1	25-34	3	2	2	1	1.36	93844.1	43908.9	102250	48305.9	1	7	1	63	204	0.01	2.31	1	19.72	4	2	2	2	2	0.6	0.67	12.12	0.49	157.22	3.63	0	0	0	0	0	2	1	-0.510659	-0.400328	2.49494	-0.713146	5.05765	1.28926	0	0	0	0
5002	1	1	65-74	1	1	1	1	1.15	1825.45	1111.78	2043.18	1119.47	2	2	1	42	139	1.64	0.43	0	26.48	4	2	1	2	2	0.59	0.8	15.23	0.5	113.65	3.26	0	0	1	0	0	1	1	-0.527463	-0.223019	2.72333	-0.692947	4.73312	1.18176	0	0	1	0
4644	1	2	55-64	2	1	5	2	1.24	37232.9	18882.5	41941.8	17728.8	1	5	2	159	239	0.91	0.86	0	32.04	2	2	2	2	1	0.45	0.64	8.49	0.49	92.31	2.89	0	0	0	0	0	1	2	-0.798285	-0.446131	2.13901	-0.713146	4.52515	1.06129	0	0	0	0
8418	1	1	55-64	1	1	3	1	1.12	13443.5	7355.62	13503.9	7719.59	1	3	3	136	224	0.05	4.38	1	29.48	4	2	2	2	2	1.75	1.16	16.58	0.5	306.83	1.91	2	1	1	0	1	1	1	0.559673	0.148506	2.80826	-0.692947	5.72629	0.647156	2	1	1	0
7161	1	1	65-74	4	1	2	1	3.07	12787.2	6550.85	13274.1	6824.89	2	10	1	176	267	0.26	0.73	0	24.81	3	2	2	2	1	0.44	0.66	6.84	0.51	76.69	3	0	0	0	0	0	1	1	-0.820753	-0.415364	1.92293	-0.673148	4.33977	1.09865	0	0	0	0
8569	1	2	35-44	3	3	2	1	5	95505.9	46782.8	115536	51489.9	2	12	2	63	194	0.02	0.45	0	24.37	2	2	2	2	2	0.87	0.65	11.3	0.49	125.87	1.25	0	0	0	0	0	0	2	-0.139147	-0.430629	2.42489	-0.713146	4.83525	0.223224	0	0	0	0
6810	1	2	25-34	1	2	4	2	5	15488.6	8542.02	16206.7	9540.68	2	6	2	96	184	0.12	2.4	1	24.19	3	2	2	2	2	0.49	1.12	5.52	0.5	125.34	1.71	0	0	0	0	0	0	1	-0.713146	0.113418	1.70856	-0.692947	4.83103	0.536552	0	0	0	0
7735	1	2	20-24	2	3	5	2	1	45408.3	19592.6	45682	21188.5	2	9	2	48	114	0.04	1.84	1	23.4	4	2	2	2	2	0.23	0.26	6.15	0.5	55.06	0.2	0	0	0	0	0	0	1	-1.46924	-1.34669	1.81661	-0.692947	4.00843	-1.60894	0	0	0	0
6622	1	2	45-54	1	1	4	2	1.29	9113.96	5320.28	8968.37	5302.43	1	12	2	138	217	0.68	4.26	1	42.27	2	2	2	2	2	0.77	0.88	6.76	0.5	149.66	1.06	0	0	0	0	0	0	2	-0.261235	-0.12772	1.91117	-0.692947	5.00837	0.0583632	0	0	0	0
8738	1	2	25-34	3	1	4	2	2.12	94678.2	43295.2	101253	45497.8	2	5	1	145	199	0.7	2.71	1	25.4	4	2	2	2	2	0.64	0.71	8.17	0.5	144.65	0.28	0	0	0	0	0	0	1	-0.446131	-0.342349	2.10059	-0.692947	4.97432	-1.27261	0	0	0	0
1949	1	1	45-54	1	1	5	2	0.54	8741.69	5122.24	8781	5162.8	2	3	3	267	246	0.07	1.12	1	29.47	0	2	2	2	2	0.63	1.23	7.15	0.51	134.4	3.34	0	1	0	0	0	2	0	-0.461877	0.207095	1.96725	-0.673148	4.90082	1.206	0	1	0	0
6008	1	2	55-64	3	1	2	1	5	67675.2	35699.2	81868.5	36395	2	12	2	119	211	1.18	0.5	0	24.13	2	2	2	2	2	0.94	1.33	8.87	0.5	190.32	1.61	0	1	0	0	0	0	2	-0.061769	0.285254	2.18279	-0.692947	5.24871	0.476296	0	1	0	0
6133	1	1	25-34	4	2	6	2	2.69	30370.5	13299.5	32325.3	14275.8	1	8	3	92	189	0.13	0.32	0	33.96	3	2	2	2	2	0.97	1.15	11.7	0.51	155.24	1.19	1	1	0	0	0	0	1	-0.0303561	0.139849	2.45967	-0.673148	5.04497	0.174037	1	1	0	0
9580	1	2	20-24	4	3	1	1	2.43	57649.5	26354.7	65144.6	29429.9	2	11	2	41	201	0.07	0.18	0	28.21	3	2	2	2	2	0.62	0.42	9.3	0.5	145.99	1.61	0	0	0	0	0	0	1	-0.477875	-0.867263	2.23012	-0.692947	4.98354	0.476296	0	0	0	0
1495	1	1	35-44	3	1	7	2	2.72	78361.4	39687.3	78244.9	41080.9	1	5	3	126	188	0.06	0.18	0	28.12	0	2	2	2	2	1.47	1.62	14.52	0.51	251.21	0.83	2	1	1	0	1	0	0	0.38533	0.482488	2.6756	-0.673148	5.52629	-0.186209	2	1	1	0
685	1	1	75-85	3	1	2	1	2.17	38150.4	20310.7	49983	25007.3	1	5	1	173	185	0.74	1.48	1	23.64	0	2	1	2	1	0.59	1.67	5	0.52	95.2	3.79	0	2	0	0	0	2	0	-0.527463	0.512884	1.60964	-0.653734	4.55598	1.33239	0	2	0	0
351	1	1	65-74	2	1	5	2	1.24	26009.7	13847.2	34076.9	14402.4	1	5	3	95	162	0.26	0.4	0	26.98	0	2	1	2	1	0.4	0.59	6.3	0.52	75.64	2.51	0	0	0	0	0	1	0	-0.916041	-0.527463	1.84071	-0.653734	4.32599	0.920323	0	0	0	0
8365	1	2	65-74	1	1	3	1	1.27	2462.47	1581.67	2637.63	2013.05	1	4	2	172	198	0.08	2.29	1	31.13	2	2	2	2	1	0.89	0.71	10	0.5	227.52	0.62	0	0	0	0	1	0	2	-0.116421	-0.342349	2.30269	-0.692947	5.42724	-0.477875	0	0	0	0
782	1	2	55-64	1	1	1	1	5	3612.82	2138.31	4585.11	2132.71	1	3	1	108	179	0.23	1.32	1	32.4	2	2	2	2	1	1.11	1.15	10.29	0.5	306.57	1.65	1	1	0	0	1	0	2	0.10445	0.139849	2.33127	-0.692947	5.72545	0.500836	1	1	0	0
1964	1	2	25-34	3	3	3	1	5	110130	50361.4	117778	52923.4	2	5	3	82	179	0.39	0.22	0	29.06	4	2	2	2	2	0.74	1.01	10.34	0.5	132.93	2.9	0	0	0	0	0	1	1	-0.30097	0.0100493	2.33612	-0.692947	4.88982	1.06475	0	0	0	0
6990	1	2	75-85	4	1	2	1	0.71	11298.6	6503.33	12828	7415.46	2	8	2	94	247	0.05	2.96	1	21.99	2	2	2	2	1	0.48	0.64	7.88	0.51	119.64	0.72	0	0	0	0	0	0	2	-0.733761	-0.446131	2.06445	-0.673148	4.78449	-0.328365	0	0	0	0
6003	1	1	45-54	4	1	7	2	0	19019.5	10320	19194.1	10241.3	1	7	3	108	160	0.58	2.8	1	25.94	0	2	2	2	2	0.37	0.47	10	0.52	74.23	0.45	0	0	0	0	0	0	0	-0.993982	-0.75481	2.30269	-0.653734	4.30717	-0.798285	0	0	0	0
5359	1	2	35-44	1	3	4	2	1.09	10219	5965.34	10456.9	6052.03	1	4	1	231	227	0.13	2.26	1	32.34	4	2	2	2	2	1.36	1.43	14.8	0.51	355.72	1.4	1	1	1	0	2	0	1	0.307558	0.357744	2.69469	-0.673148	5.87414	0.336544	1	1	1	0
6618	1	1	65-74	4	1	4	2	1.94	11368.5	5392.01	11472.6	5230.56	1	9	2	52	228	0.16	1.54	1	27.01	3	2	2	2	2	0.42	0.89	4.88	0.53	217.17	1.15	0	0	0	0	1	0	1	-0.867263	-0.116421	1.58535	-0.63469	5.38068	0.139849	0	0	0	0
3624	1	1	65-74	1	1	3	1	2.22	2833.69	1717.73	3428.68	2030.31	1	10	3	175	209	0.52	0.89	0	30.28	0	1	2	1	1	0.81	1.34	6.4	0.53	114.73	3.4	0	1	0	0	0	2	0	-0.210598	0.292744	1.85645	-0.63469	4.74258	1.2238	0	1	0	0
2400	1	2	55-64	3	1	2	1	2.22	38146.9	19346	40696.4	22425.7	3	1	2	93	277	0.67	0.04	0	28.21	2	2	2	2	2	0.38	0.25	4	0.52	80.46	1.07	0	0	0	0	0	0	2	-0.967321	-1.38589	1.38654	-0.653734	4.38776	0.0677521	0	0	0	0
1938	1	1	25-34	3	2	2	1	4.95	78391.6	36124.2	85413.4	40903.8	2	5	1	42	177	0.07	0.32	0	32.18	4	2	2	2	2	0.97	1.96	9.72	0.53	188.44	56.76	1	2	0	0	0	3	1	-0.0303561	0.672995	2.27429	-0.63469	5.23878	4.03883	1	2	0	0
9579	1	2	25-34	4	3	7	2	2.22	25674	12020.9	26038	11976.7	2	4	2	40	153	0.04	0.3	0	23.52	3	2	2	2	2	0.31	0.17	4.97	0.52	72.35	2.63	0	0	0	0	0	1	1	-1.17086	-1.77137	1.60362	-0.653734	4.28152	0.967022	0	0	0	0
1041	1	2	35-44	1	2	3	1	3.89	10887	6355.27	11140.4	6447.62	1	3	1	235	237	0.36	2.96	1	35.93	4	2	2	2	2	0.6	1.15	8.98	0.52	175.51	2.81	0	1	0	0	0	1	1	-0.510659	0.139849	2.19511	-0.653734	5.1677	1.03322	0	1	0	0
4257	1	2	25-34	3	2	3	1	1.73	97599.6	44631.2	110383	46901.7	2	1	3	139	215	2.78	0.47	0	34.66	3	2	2	2	2	1.13	1.63	10.25	0.52	229.16	2.34	1	1	0	0	1	1	1	0.122306	0.488641	2.32738	-0.653734	5.43442	0.850194	1	1	0	0
8519	1	2	25-34	3	3	3	1	1.8	82310.7	34248	91791.3	36637.4	2	1	1	174	164	0.28	1.26	1	29.41	4	2	2	2	2	0.62	0.88	11.39	0.52	177.04	1.79	0	0	0	0	0	0	1	-0.477875	-0.12772	2.43282	-0.653734	5.17638	0.582271	0	0	0	0
9614	1	1	45-54	1	3	3	1	2.4	9874.07	5402.62	10448.7	5669.95	2	6	1	224	292	0.04	2.27	1	22.45	0	2	2	2	2	0.68	0.61	9.97	0.54	174.1	0.74	0	0	0	0	0	0	0	-0.385515	-0.494132	2.29968	-0.616001	5.15963	-0.30097	0	0	0	0
3596	1	2	45-54	4	2	3	1	2.44	26054.6	13885.7	26716.9	14144.8	1	1	1	155	192	0.9	2.6	1	31.21	4	2	2	2	2	0.25	0.33	7.22	0.53	156.13	0.52	0	0	0	0	0	0	1	-1.38589	-1.10836	1.97699	-0.63469	5.05069	-0.653734	0	0	0	0
1868	1	2	35-44	3	3	5	2	2.22	89318.4	45370.6	101227	49178.9	1	10	2	66	229	0.06	0.31	0	23.44	3	2	2	2	2	0.57	0.85	9.33	0.53	134.64	3.04	0	0	0	0	0	1	1	-0.561943	-0.162401	2.23334	-0.63469	4.90261	1.11189	0	0	0	0
6093	1	2	45-54	1	1	4	2	0.64	10219	5965.34	10055.7	5945.32	1	4	2	81	177	0.99	1.76	1	32.79	4	2	2	1	2	0.6	0.77	8.35	0.54	188.84	1.56	0	0	0	0	0	0	1	-0.510659	-0.261235	2.12238	-0.616001	5.2409	0.44475	0	0	0	0
8376	1	2	65-74	3	2	2	1	5	37303.5	21449	43100.5	22798.9	2	5	3	146	222	1.64	0.2	0	24.74	3	2	2	2	1	0.73	0.72	9.14	0.54	213.87	0.64	0	0	0	0	0	0	1	-0.314574	-0.328365	2.21277	-0.616001	5.36537	-0.446131	0	0	0	0
6428	1	2	45-54	1	3	2	1	2.22	8797.24	5188.96	9247.67	5712.86	1	5	2	182	218	0.56	2.34	1	26.64	3	2	2	2	2	0.96	1.18	9.61	0.54	188.95	1.36	1	1	0	0	0	0	1	-0.0407178	0.165599	2.26291	-0.616001	5.24148	0.307558	1	1	0	0
9064	1	2	65-74	3	1	3	1	0.84	48296.7	24493.4	54253.7	25248.5	1	1	2	360	254	1.11	2.58	1	33.44	2	2	2	2	2	0.61	1.17	9.65	0.54	180.94	3.61	0	1	0	0	0	2	2	-0.494132	0.157089	2.26706	-0.616001	5.19817	1.28374	0	1	0	0
6666	1	2	65-74	1	1	4	2	2.22	2616.21	1680.42	2802.3	1613.82	1	3	3	158	172	0.18	3.03	1	34.79	2	2	2	2	1	1.01	1.1	14.98	0.54	206.35	1.59	1	0	1	0	0	0	2	0.0100493	0.0954011	2.70678	-0.616001	5.32957	0.463797	1	0	1	0
5811	1	2	35-44	3	3	5	2	4.51	112221	57004.1	112897	61788.9	1	11	3	451	214	0.59	1.6	1	38.18	3	2	2	2	2	0.33	0.72	4.4	0.55	188.93	1.61	0	0	0	0	0	0	1	-1.10836	-0.328365	1.48183	-0.597655	5.24138	0.476296	0	0	0	0
7802	1	2	55-64	3	2	1	1	0	38146.9	19346	44075	19341.2	3	1	3	88	314	0.04	0.22	0	25.11	4	2	2	2	2	0.44	1.04	6.34	0.55	159.73	1.69	0	0	0	0	0	0	1	-0.820753	0.0393169	1.84704	-0.597655	5.07349	0.524788	0	0	0	0
1661	1	2	25-34	1	1	7	2	0.79	15414.7	8657.14	15168.4	8981.54	1	5	1	140	199	1.08	0.14	0	31	2	2	2	2	2	0.54	1.05	7.39	0.55	72.74	1.99	0	0	0	0	0	1	2	-0.616001	0.0488854	2.00026	-0.597655	4.28689	0.688185	0	0	0	0
6987	1	2	45-54	3	3	2	1	5	106281	52060.7	119584	57298.8	1	1	2	88	194	0.22	0.21	0	34.57	3	2	2	2	2	0.26	0.97	8.63	0.55	120.94	0.79	0	0	0	0	0	0	1	-1.34669	-0.0303561	2.15536	-0.597655	4.7953	-0.235596	0	0	0	0
7487	1	2	75-85	3	2	2	1	2.26	37303.5	21449	42088	28375.4	2	4	2	412	204	3.73	0.31	0	22.01	0	1	1	1	1	0.73	0.7	8.98	0.55	102.59	0.92	0	0	0	0	0	0	0	-0.314574	-0.356532	2.19511	-0.597655	4.63074	-0.0832729	0	0	0	0
9295	1	2	35-44	3	3	1	1	5	111407	54571.7	125352	60062.5	2	2	2	82	211	0.62	0.09	0	25.55	4	2	2	2	2	0.58	1.68	9.13	0.55	86.6	12.64	0	2	0	0	0	3	1	-0.544555	0.518853	2.21168	-0.597655	4.4613	2.53687	0	2	0	0
2010	1	2	35-44	1	2	5	2	0	12578.6	6822.73	13943.8	7795.88	2	13	1	118	238	0.09	1.24	1	24.89	3	2	2	2	2	1.31	1.15	10.58	0.55	239.96	1.14	1	1	0	0	1	0	1	0.270103	0.139849	2.35906	-0.597655	5.48047	0.131116	1	1	0	0
7312	1	2	55-64	3	3	1	1	2.99	58960.3	29901.4	66522.5	31235.4	1	11	3	146	233	0.16	0.37	0	25.84	3	2	2	2	2	1.47	1.3	19.91	0.55	203.63	1.12	2	1	2	0	0	0	1	0.38533	0.262441	2.99127	-0.597655	5.31631	0.113418	2	1	2	0
3172	1	1	20-24	1	1	7	2	1.2	15518.1	8881.95	16610.2	8873.92	2	6	2	43	97	0.02	2.48	1	22.37	2	2	2	2	2	0.67	1.06	6.19	0.55	243.93	1.58	0	0	0	0	1	0	2	-0.400328	0.0583632	1.8231	-0.597655	5.49688	0.457488	0	0	0	0
3935	1	2	65-74	3	3	2	1	2.67	47161.3	23917.6	53210.1	24984.6	2	3	2	194	266	0.76	0.18	0	34.74	3	2	2	2	1	0.85	0.75	7.01	0.56	107.18	1.44	0	0	0	0	0	0	1	-0.162401	-0.287549	1.94748	-0.57964	4.67451	0.364713	0	0	0	0
1170	1	2	65-74	1	1	3	1	2.67	2623.43	1685.06	2810.03	1940.7	1	3	3	120	180	1.06	3.55	1	56.34	2	2	2	2	1	0.8	0.6	7.6	0.56	159.04	1.25	0	0	0	0	0	0	2	-0.223019	-0.510659	2.02828	-0.57964	5.06916	0.223224	0	0	0	0
2303	1	2	45-54	3	3	3	1	3.53	106281	52060.7	110616	54050.6	2	1	1	88	236	0.09	0.25	0	22.09	3	2	2	2	2	0.84	0.58	10.4	0.56	96.53	2.7	0	0	0	0	0	1	1	-0.174234	-0.544555	2.3419	-0.57964	4.56985	0.993289	0	0	0	0
9024	1	2	25-34	4	3	1	1	3.29	34002.1	15544.2	38422.8	17358	2	8	2	59	167	0.09	0.19	0	23.88	0	2	2	2	2	0.57	1.3	11.91	0.56	135.6	3.13	0	1	0	0	0	1	0	-0.561943	0.262441	2.47746	-0.57964	4.90971	1.14106	0	1	0	0
875	1	2	65-74	1	1	7	2	0.08	2942.4	1956.1	3591.66	2062.51	2	2	2	165	261	0.49	2.81	1	35.41	3	2	2	2	2	0.5	0.86	12.27	0.56	135.33	0.87	0	0	0	0	0	0	1	-0.692947	-0.150707	2.50724	-0.57964	4.90772	-0.139147	0	0	0	0
1782	1	2	55-64	1	2	2	1	1.13	2709.61	1603.73	3021.99	1556.68	1	3	2	149	179	0.57	1.12	1	26.51	2	1	1	2	2	0.67	1.25	8.01	0.57	136.45	2.45	0	1	0	0	0	1	2	-0.400328	0.223224	2.08082	-0.561943	4.91596	0.896129	0	1	0	0
1777	1	1	75-85	3	1	1	1	2.22	13686.6	7439.66	16388.7	9118.75	1	1	3	158	183	0.08	0.12	0	26.1	3	1	1	2	2	0.83	1.86	6.48	0.55	107.67	4.29	0	2	0	0	0	2	1	-0.186209	0.62063	1.86887	-0.597655	4.67907	1.45631	0	2	0	0
3152	1	2	25-34	4	1	1	1	0.73	39951.4	18264	48684	18988.9	1	9	2	33	175	0.39	3.07	1	29.66	4	2	2	2	2	0.56	1.46	10.4	0.57	146.42	3.85	0	1	0	0	0	2	1	-0.57964	0.378505	2.3419	-0.561943	4.98648	1.3481	0	1	0	0
920	1	2	55-64	2	2	7	2	1.42	51505.7	27070.6	53158	26511.1	2	7	2	118	165	0.63	2.02	1	30.61	3	2	2	2	2	0.61	1.1	11.09	0.57	156.31	2.4	0	0	0	0	0	1	1	-0.494132	0.0954011	2.40613	-0.561943	5.05184	0.87551	0	0	0	0
2347	1	2	45-54	3	3	4	2	3.52	72822.6	38414.5	82360.6	39761.9	2	1	2	49	203	0.07	0.43	0	28.12	3	2	2	2	2	1.08	1.52	12.33	0.57	335.77	0.99	1	1	0	0	2	0	1	0.0770536	0.418776	2.51212	-0.561943	5.81643	-0.00994933	1	1	0	0
807	1	2	75-85	2	2	3	1	2.87	8123.34	4675.7	8238.29	4561.98	2	9	3	243	187	0.72	2.64	1	23.47	3	2	2	2	1	1	1.07	14.76	0.57	185.36	0.36	1	0	1	0	0	0	1	9.9995e-05	0.0677521	2.69199	-0.561943	5.2223	-1.02137	1	0	1	0
397	1	2	20-24	4	3	6	2	5	26685.1	12502.1	28543.3	12456.1	1	7	2	74	184	0.01	0.33	0	18.98	3	2	2	2	2	1.23	1.46	9.37	0.58	180.5	1.69	1	1	0	0	0	0	1	0.207095	0.378505	2.23762	-0.544555	5.19573	0.524788	1	1	0	0
8432	1	2	45-54	3	3	3	1	5	99693.9	48834.3	103761	50700.9	2	4	3	193	248	0.75	0.23	0	39.19	3	2	2	2	1	0.75	1.19	9.84	0.58	156.26	1.54	0	1	0	0	0	0	1	-0.287549	0.174037	2.28656	-0.544555	5.05152	0.431847	0	1	0	0
4682	1	2	25-34	3	2	2	1	4.61	91420.7	38038.5	96482.3	40118.6	2	11	1	44	147	0.02	2.06	1	27.98	4	2	2	2	2	0.75	0.69	11.38	0.58	159.94	2.93	0	0	0	0	0	1	1	-0.287549	-0.370919	2.43195	-0.544555	5.0748	1.07504	0	0	0	0
5278	1	1	65-74	1	1	6	2	1.24	3781.41	2297.89	4575.39	2289.26	1	4	3	245	212	0.22	2.57	1	26.17	0	2	2	2	2	0.72	0.97	6.57	0.56	278.18	2.06	0	0	0	0	1	1	0	-0.328365	-0.0303561	1.88267	-0.57964	5.62827	0.722755	0	0	0	0
2678	1	2	75-85	4	1	2	1	2.67	8123.34	4675.7	8799.3	6045.8	2	9	2	123	209	1.55	0.57	0	26.91	4	1	2	2	1	1.04	1.06	11.63	0.58	151.31	1.71	1	0	0	0	0	0	1	0.0393169	0.0583632	2.45367	-0.544555	5.01933	0.536552	1	0	0	0
9011	1	1	55-64	4	1	1	1	1.33	29557.8	14879.7	33587.8	15899.1	1	5	1	38	211	0.26	2.89	1	23.29	3	2	1	2	1	0.33	0.97	6.89	0.56	116.76	1.24	0	0	0	0	0	0	1	-1.10836	-0.0303561	1.93022	-0.57964	4.76012	0.215192	0	0	0	0
3709	1	2	45-54	1	1	4	2	2.22	8751.74	5108.84	10849.4	5405.36	2	2	2	127	213	0.07	2.42	1	22.78	2	2	2	2	2	0.52	0.8	4.73	0.59	66.79	1.37	0	0	0	0	0	0	2	-0.653734	-0.223019	1.55414	-0.527463	4.20155	0.314884	0	0	0	0
4998	1	1	55-64	1	1	5	2	2.22	1607.85	977.063	1690.83	973.395	2	13	2	220	319	0.48	2.46	1	27.4	3	2	2	2	2	0.95	0.81	8.82	0.56	159.72	2.09	1	0	0	0	0	1	1	-0.051188	-0.210598	2.17714	-0.57964	5.07342	0.737212	1	0	0	0
8727	1	1	75-85	1	1	3	1	2.21	3867.94	2344.67	4680.09	2417.9	1	4	3	131	191	0.1	2.73	1	32.74	0	2	2	2	1	1.03	0.91	12.73	0.56	237.96	2.48	1	0	0	0	1	1	0	0.0296559	-0.0942008	2.54404	-0.57964	5.4721	0.908299	1	0	0	0
4941	1	2	65-74	3	3	1	1	1.32	39768.1	22866.1	42425.9	24305.2	1	1	2	96	292	0.07	0.15	0	24.73	4	2	2	2	2	0.47	0.41	6.95	0.59	133	1.21	0	0	0	0	0	0	1	-0.75481	-0.891354	1.93889	-0.527463	4.89035	0.190703	0	0	0	0
8127	1	2	35-44	1	2	6	2	1.68	8816.05	5061.49	8675.22	5060.1	2	10	2	146	216	0.49	1.8	1	36.11	4	2	2	2	2	0.95	0.73	7.43	0.59	129.45	1.04	1	0	0	0	0	0	1	-0.051188	-0.314574	2.00566	-0.527463	4.8633	0.0393169	1	0	0	0
6797	1	2	25-34	3	3	2	1	3.88	74050.9	30811.2	83320.4	33833.7	1	8	3	90	175	0.03	0.2	0	33.89	4	2	2	2	2	0.32	0.75	8.9	0.59	116.05	1.07	0	0	0	0	0	0	1	-1.13912	-0.287549	2.18616	-0.527463	4.75402	0.0677521	0	0	0	0
2458	1	2	55-64	1	1	3	1	1.37	3724.06	2392	4545.78	2836.18	1	6	3	123	221	0.84	1.38	1	29.55	4	2	2	2	2	0.71	1.04	9.07	0.59	154.61	2.13	0	0	0	0	0	1	1	-0.342349	0.0393169	2.20508	-0.527463	5.04091	0.756169	0	0	0	0
1195	1	1	55-64	3	3	2	1	5	45749.5	24004.5	52464.2	25392.7	2	1	3	131	207	0.55	0.35	0	37.31	3	2	2	2	2	1.39	1.17	13.75	0.56	377.53	0.3	1	1	1	0	2	0	1	0.329376	0.157089	2.62111	-0.57964	5.93365	-1.20364	1	1	1	0
3737	1	1	65-74	4	1	2	1	2.22	12082.9	6190.02	13650.8	6448.97	2	11	2	95	202	0.08	1.14	1	28.28	0	2	2	2	2	0.21	0.5	3.92	0.57	81.87	0.39	0	0	0	0	0	0	0	-1.56017	-0.692947	1.36635	-0.561943	4.40513	-0.941352	0	0	0	0
5396	1	1	65-74	1	1	2	1	1.49	2133.59	1299.45	2581.58	1603	2	3	1	112	248	0.29	2.04	1	24.32	0	2	2	2	2	1.34	1.05	9.13	0.58	233.73	1.02	1	0	0	0	1	0	0	0.292744	0.0488854	2.21168	-0.544555	5.45417	0.0199007	1	0	0	0
2318	1	2	75-85	3	2	2	1	3.11	17271.5	7786.94	20837	10279.9	1	7	3	127	221	1.1	0.83	0	32.78	2	2	2	2	1	0.91	0.99	9.29	0.59	186.36	1.85	0	0	0	0	0	0	2	-0.0942008	-0.00994933	2.22905	-0.527463	5.22768	0.61524	0	0	0	0
1125	1	2	25-34	3	3	4	2	3.03	111789	46513.5	119552	49701.1	1	2	2	159	194	0.12	0.31	0	19.42	4	2	2	2	2	1.13	1.62	9.86	0.59	238.77	3.48	1	1	0	0	1	2	1	0.122306	0.482488	2.28859	-0.527463	5.4755	1.24706	1	1	0	0
5301	1	1	45-54	4	3	1	1	5	22954.2	11555.4	24451.6	12229.6	1	8	1	105	196	0.63	2.59	1	24.27	4	2	2	1	1	0.86	1.5	11.59	0.58	210.95	3.39	0	1	0	0	0	2	1	-0.150707	0.405532	2.45023	-0.544555	5.35162	1.22086	0	1	0	0
8441	1	1	65-74	4	1	1	1	3.88	12602.8	6456.37	13082.7	6726.46	1	5	3	56	162	0.12	1.85	1	33.96	0	2	2	2	2	0.54	0.72	13.98	0.58	97.61	1.06	0	0	1	0	0	0	0	-0.616001	-0.328365	2.6377	-0.544555	4.58098	0.0583632	0	0	1	0
3232	1	2	35-44	4	2	4	2	0.49	24446.5	11175.9	25067.9	11573.8	2	9	1	129	150	0.19	0.35	0	26.64	4	2	2	2	2	0.51	0.56	10.48	0.59	68.96	1.54	0	0	0	0	0	0	1	-0.673148	-0.57964	2.34956	-0.527463	4.23353	0.431847	0	0	0	0
8385	1	2	25-34	4	2	3	1	1.08	41382.7	18918.3	45348.7	19591.9	2	2	1	94	181	0.67	0.26	0	36.13	4	2	2	2	1	0.82	1	10.8	0.59	139.42	1.85	0	0	0	0	0	0	1	-0.198329	9.9995e-05	2.37964	-0.527463	4.93749	0.61524	0	0	0	0
3045	1	2	65-74	4	1	1	1	0.75	12354.7	7111.25	13117	8432.49	1	7	1	69	265	1.36	2.01	1	38.77	3	2	2	2	1	0.54	0.71	11.54	0.59	104.31	0.88	0	0	0	0	0	0	1	-0.616001	-0.342349	2.44591	-0.527463	4.64737	-0.12772	0	0	0	0
9736	1	2	25-34	2	2	2	1	2.63	35618.7	16283.3	38130.2	16844.4	2	12	2	84	204	0.28	0.48	0	36.45	3	2	2	2	2	0.64	1.78	4.18	0.6	103.66	3.59	0	2	0	0	0	2	1	-0.446131	0.57667	1.43055	-0.510659	4.64112	1.27818	0	2	0	0
4450	1	2	20-24	1	1	7	2	0.14	12393.6	6960.47	12195.7	6947.62	2	12	2	74	153	0.58	0.41	0	29.17	2	2	2	2	2	0.68	0.64	6.71	0.6	198.29	1.87	0	0	0	0	0	1	2	-0.385515	-0.446131	1.90375	-0.510659	5.28973	0.625992	0	0	0	0
9894	1	2	75-85	3	1	1	1	1.5	26313.9	11863.8	34142.3	17177.6	1	11	2	151	267	0.49	0.37	0	26.15	2	2	2	2	1	0.62	0.76	7.59	0.6	152.54	1.82	0	0	0	0	0	0	2	-0.477875	-0.274305	2.02696	-0.510659	5.02743	0.598891	0	0	0	0
5968	1	1	65-74	4	1	4	2	1.8	12082.9	5730.84	13431	5559.24	2	11	2	121	209	1.26	0.35	0	31.16	4	2	2	1	1	0.78	0.69	9.45	0.6	168.54	0.8	0	0	0	0	0	0	1	-0.248333	-0.370919	2.24612	-0.510659	5.12717	-0.223019	0	0	0	0
7346	1	2	25-34	3	2	2	1	1.69	86584.4	39594.1	97457.9	41712.3	2	8	1	79	137	0.46	0.28	0	36.15	4	2	2	2	2	0.64	0.8	10.06	0.6	214.82	2.02	0	0	0	0	1	1	1	-0.446131	-0.223019	2.30867	-0.510659	5.3698	0.703147	0	0	0	0
1574	1	2	75-85	3	3	1	1	2.22	19212.6	8662.12	21676.8	11435.3	1	8	3	187	254	0.11	1.94	1	24.21	3	2	2	2	1	0.95	1.52	10.21	0.6	164.23	3.62	1	1	0	0	0	2	1	-0.051188	0.418776	2.32347	-0.510659	5.10127	1.2865	1	1	0	0
7472	1	2	25-34	3	2	2	1	1.11	103459	47310.4	117490	51092.9	2	1	2	63	236	0.3	0.31	0	39.53	4	2	2	2	2	0.59	0.76	11.68	0.6	147.6	1.94	0	0	0	0	0	1	1	-0.527463	-0.274305	2.45796	-0.510659	4.99451	0.66274	0	0	0	0
3711	1	1	65-74	1	1	2	1	1.99	2376.25	1447.24	2741.34	1497.38	1	12	2	128	199	0.07	3.35	1	28.04	3	2	2	2	2	0.5	0.67	12.92	0.6	79.86	1.23	0	0	0	0	0	0	1	-0.692947	-0.400328	2.55885	-0.510659	4.38028	0.207095	0	0	0	0
9117	1	2	55-64	4	1	2	1	2.09	22926.3	12218.5	24542.9	12793.1	2	7	2	128	187	0.09	2.92	1	29.78	3	2	2	2	2	0.56	0.44	7.94	0.61	88.45	0.39	0	0	0	0	0	0	1	-0.57964	-0.820753	2.07204	-0.494132	4.48244	-0.941352	0	0	0	0
2149	1	2	45-54	1	1	5	2	1.2	7553.76	4336.79	7903.3	4358.17	1	10	2	65	242	0.26	1.18	1	25.75	2	2	2	2	2	0.65	0.58	8.25	0.61	242.95	1.54	0	0	0	0	1	0	2	-0.430629	-0.544555	2.11033	-0.494132	5.49286	0.431847	0	0	0	0
1331	1	1	25-34	1	1	7	2	0.98	14614.5	8364.75	15643	8357.19	2	12	1	144	186	0.12	2.47	1	32.71	4	2	2	2	2	1.25	0.83	9.84	0.61	278.43	0.47	1	0	0	0	1	0	1	0.223224	-0.186209	2.28656	-0.494132	5.62917	-0.75481	1	0	0	0
3732	1	2	20-24	1	3	4	2	0.3	16951.7	9348.97	17737.7	9911.38	2	2	2	76	186	0.01	0.08	0	20.24	4	2	2	2	2	1.17	1.63	8.71	0.61	343.33	2.58	1	1	0	0	2	1	1	0.157089	0.488641	2.16459	-0.494132	5.83869	0.947828	1	1	0	0
7169	1	2	25-34	1	3	4	2	3.08	19793.7	10916.3	20254.6	11384.1	1	4	2	111	199	0.49	1.75	1	26.11	4	2	2	2	2	0.88	0.98	10.67	0.61	255.34	2.01	0	0	0	0	1	1	1	-0.12772	-0.0201007	2.36753	-0.494132	5.5426	0.698184	0	0	0	0
6123	1	2	55-64	4	3	1	1	2.22	38097.5	20304	40783.9	21258.8	1	2	2	56	188	0.27	1.21	1	44.21	3	2	2	2	1	0.62	0.78	10.94	0.61	151.7	4.32	0	0	0	0	0	2	1	-0.477875	-0.248333	2.39252	-0.494132	5.02191	1.46328	0	0	0	0
5118	1	2	35-44	3	3	2	1	4	103268	50584.8	116194	55674.5	1	10	3	122	226	0.1	0.25	0	27.55	3	2	2	2	2	1.29	1.46	11.65	0.61	339.67	2.71	1	1	0	0	2	1	1	0.25472	0.378505	2.45539	-0.494132	5.82797	0.996986	1	1	0	0
1786	1	1	25-34	4	3	7	2	3.76	26895.1	12511.3	27142.1	12927	2	4	2	110	212	1.42	0.25	0	43.68	4	2	2	2	2	0.88	1.32	13.44	0.61	149.88	2.71	0	1	0	0	0	1	1	-0.12772	0.277707	2.59831	-0.494132	5.00984	0.996986	0	1	0	0
5590	1	2	55-64	4	2	4	2	3.23	17882.4	9530.35	18336.9	9708.12	2	9	1	131	180	0.07	0.32	0	22.74	3	2	2	2	2	0.53	0.69	13.89	0.61	190.42	0.58	0	0	1	0	0	0	1	-0.63469	-0.370919	2.63124	-0.494132	5.24923	-0.544555	0	0	1	0
1727	1	1	65-74	3	3	2	1	2.22	40523.1	21574	43024.4	23294.7	1	12	3	77	249	0.12	0.05	0	23.96	3	2	2	2	2	0.93	0.98	13.53	0.61	216.85	0.39	0	0	0	0	1	0	1	-0.0724632	-0.0201007	2.60498	-0.494132	5.37921	-0.941352	0	0	0	0
5700	1	2	75-85	4	1	2	1	1.29	8123.34	4675.7	9074.39	6045.8	2	9	2	95	195	0.11	1.95	1	19.74	4	1	1	1	1	0.43	0.5	8.61	0.62	114.3	0.37	0	0	0	0	0	0	1	-0.843738	-0.692947	2.15304	-0.477875	4.73883	-0.993982	0	0	0	0
6121	1	1	75-85	3	1	1	1	2.28	13686.6	7439.66	17625.7	8990.71	1	1	3	106	170	0.36	2.09	1	24.1	0	2	2	2	1	0.53	0.65	7.17	0.62	89.37	2.43	0	0	0	0	0	1	0	-0.63469	-0.430629	1.97005	-0.477875	4.49279	0.887932	0	0	0	0
9391	1	2	20-24	4	1	7	2	0	5362.78	2510.93	5301.53	2568.81	2	1	2	148	231	0.82	0.83	0	38.26	2	2	2	2	2	0.73	0.72	10.4	0.62	117.89	1.75	0	0	0	0	0	0	2	-0.314574	-0.328365	2.3419	-0.477875	4.76975	0.559673	0	0	0	0
2333	1	1	35-44	4	2	5	2	2.22	27954.4	12241.4	29753.6	12384.3	1	7	2	93	191	0.28	2.17	1	34.73	4	2	2	2	2	0.66	0.85	11.77	0.62	216.3	3.19	0	0	0	0	1	1	1	-0.415364	-0.162401	2.46564	-0.477875	5.37667	1.16005	0	0	0	0
7136	1	2	55-64	1	1	3	1	2.88	8751.74	5108.84	9194.21	5242.48	2	2	1	79	178	0.42	2.2	1	20.32	4	2	2	2	2	1.14	1.82	14.23	0.62	269.98	3.32	1	2	1	0	1	2	1	0.131116	0.598891	2.65542	-0.477875	5.59835	1.19999	1	2	1	0
460	1	2	25-34	3	3	3	1	4.24	85122.3	35417.8	96271.2	37845	1	1	2	168	185	1.6	2.59	1	23.65	4	2	2	2	2	0.71	0.54	7.1	0.63	71.52	2.41	0	0	0	0	0	1	1	-0.342349	-0.616001	1.96024	-0.461877	4.26998	0.879668	0	0	0	0
898	1	2	25-34	3	3	3	1	2.49	9969.41	4148.09	10661.7	4432.36	1	2	2	143	314	0.2	0.04	0	27.09	2	2	2	2	1	1.1	2.11	9.35	0.63	284.09	2.71	1	2	0	0	1	1	2	0.0954011	0.746735	2.23548	-0.461877	5.64929	0.996986	1	2	0	0
5130	1	1	25-34	3	3	3	1	1.21	122410	56408.7	125842	60400.7	2	11	2	36	164	0.04	0.11	0	19.36	3	2	2	2	2	1.09	1.21	15.17	0.62	251	3.69	1	1	1	0	1	2	1	0.0862694	0.190703	2.71939	-0.477875	5.52545	1.30565	1	1	1	0
4241	1	2	25-34	1	3	2	1	4.85	11916	6640.29	12526.1	7429.64	3	1	2	127	201	0.89	0.22	0	22.22	2	2	2	2	2	0.98	1.78	9.74	0.63	158.42	4.17	1	2	0	0	0	2	2	-0.0201007	0.57667	2.27634	-0.461877	5.06525	1.42794	1	2	0	0
9036	1	1	20-24	3	3	3	1	2.91	110250	50804.9	118085	56922.2	1	2	2	57	183	0.12	0.56	0	25.22	3	2	2	2	2	0.88	0.71	8.28	0.63	238	0.38	0	0	0	0	1	0	1	-0.12772	-0.342349	2.11396	-0.461877	5.47227	-0.967321	0	0	0	0
1854	1	1	25-34	3	2	3	1	4.06	102023	47013.8	104883	48370.6	1	11	1	126	180	0.31	0.39	0	27.21	4	2	2	2	2	0.28	0.83	12.36	0.63	142.24	5.39	0	0	0	0	0	3	1	-1.27261	-0.186209	2.51455	-0.461877	4.95752	1.68456	0	0	0	0
2941	1	2	20-24	4	2	4	2	1.5	41382.7	18918.3	42434.5	19591.9	2	2	2	87	219	0.06	2.92	1	37.07	3	2	2	2	2	0.82	0.8	12	0.63	180.78	2.21	0	0	0	0	0	1	1	-0.198329	-0.223019	2.48499	-0.461877	5.19728	0.793038	0	0	0	0
7840	1	2	20-24	3	3	3	1	2.88	8650.2	3599.19	9783.15	3845.84	1	6	2	111	188	1.18	0.21	0	33.92	3	2	2	2	2	0.98	1.15	13.54	0.63	238.46	2.34	1	1	0	0	1	1	1	-0.0201007	0.139849	2.60572	-0.461877	5.4742	0.850194	1	1	0	0
8536	1	2	65-74	1	1	2	1	1.08	2709.61	1603.73	3021.99	1556.68	1	3	2	191	196	0.66	4.56	1	30.22	2	2	2	1	2	1.54	1.07	12.07	0.64	451.62	0.88	2	0	0	0	2	0	2	0.431847	0.0677521	2.49081	-0.446131	6.11284	-0.12772	2	0	0	0
4564	1	2	55-64	3	3	2	1	4.97	88546	46708.7	100555	49684.7	1	6	1	100	202	0.1	0.32	0	23.63	4	2	2	2	2	0.9	0.78	12.28	0.64	183.35	1.48	0	0	0	0	0	0	1	-0.105249	-0.248333	2.50805	-0.446131	5.2114	0.39211	0	0	0	0
2236	1	2	25-34	3	2	5	2	2.51	87299.4	41398	98938.7	44030.3	1	1	2	46	175	0.13	0.15	0	21.18	4	2	2	2	2	1.29	1.41	13.92	0.64	270.42	1.31	1	1	1	0	1	0	1	0.25472	0.343661	2.6334	-0.446131	5.59998	0.270103	1	1	1	0
5295	1	2	65-74	1	1	4	2	1.5	2295.89	1474.67	2386.84	1416.23	1	6	2	72	207	0.44	1.21	1	24.6	2	2	2	2	2	0.42	0.34	5.91	0.65	154.17	0.57	0	0	0	0	0	0	2	-0.867263	-1.07852	1.77682	-0.430629	5.03806	-0.561943	0	0	0	0
6734	1	1	65-74	4	1	1	1	1.29	12602.8	6456.37	15989.3	6774.8	1	5	1	89	153	3.94	2.37	1	20.76	4	2	2	2	2	1.37	1.12	15.31	0.63	277.1	3.03	1	0	1	0	1	1	1	0.314884	0.113418	2.72857	-0.461877	5.62438	1.1086	1	0	1	0
8277	1	2	75-85	3	1	5	2	2.22	35022.1	20137.2	39451.4	20101.8	1	8	2	150	170	0.08	0.12	0	37.35	2	2	1	1	1	0.57	0.72	6.07	0.65	114.13	1.41	0	0	0	0	0	0	2	-0.561943	-0.328365	1.80352	-0.430629	4.73734	0.343661	0	0	0	0
2443	1	2	35-44	3	3	2	1	5	86584.4	39594.1	97457.9	41712.3	2	8	2	80	230	0.07	0.2	0	22.59	4	2	2	2	2	0.97	1	6.36	0.65	148.14	1.63	1	0	0	0	0	0	1	-0.0303561	9.9995e-05	1.85019	-0.430629	4.99816	0.488641	1	0	0	0
9516	1	2	25-34	1	2	3	1	1.8	17921.4	9883.73	19548.5	9990.14	2	2	2	358	162	0.72	2.2	1	42.44	4	2	2	2	1	0.27	0.23	7.37	0.65	64.53	0.31	0	0	0	0	0	0	1	-1.30896	-1.46924	1.99755	-0.430629	4.16713	-1.17086	0	0	0	0
1043	1	2	55-64	3	2	3	1	2.47	46701.5	23684.4	52461.7	23757.8	2	1	2	88	229	0.63	0.21	0	25.91	2	2	2	2	2	1.37	0.92	8.66	0.65	208.04	0.51	1	0	0	0	0	0	2	0.314884	-0.0832729	2.15883	-0.430629	5.33773	-0.673148	1	0	0	0
3751	1	2	25-34	3	3	7	2	4.62	45408.3	18824.7	46865	19801.9	3	1	2	58	206	0.08	0.74	0	25.77	4	2	2	2	2	0.88	1.6	9.75	0.65	210.68	3.09	0	1	0	0	0	1	1	-0.12772	0.470066	2.27737	-0.430629	5.35034	1.1282	0	1	0	0
3584	1	2	75-85	3	1	1	1	1.2	56738.2	32623.7	68451.2	39739.2	2	8	2	91	197	0.3	2.54	1	26.93	2	2	2	2	2	0.91	0.77	10.98	0.65	131.45	2.96	0	0	0	0	0	1	2	-0.0942008	-0.261235	2.39617	-0.430629	4.87863	1.08522	0	0	0	0
666	1	2	65-74	1	3	1	1	2.06	3581.59	2119.82	3785.07	2035.81	1	12	2	305	234	0.79	0.5	0	37.1	2	2	2	2	2	0.74	0.68	11.34	0.65	157.22	2.63	0	0	0	0	0	1	2	-0.30097	-0.385515	2.42842	-0.430629	5.05765	0.967022	0	0	0	0
1525	1	2	65-74	3	3	1	1	3.59	37303.5	21449	39796.6	22798.9	2	5	2	117	208	0.95	0.84	0	28.05	3	2	2	2	1	1.05	1.23	12.65	0.65	176.22	2.58	1	1	0	0	0	1	1	0.0488854	0.207095	2.53774	-0.430629	5.17173	0.947828	1	1	0	0
6414	1	1	65-74	4	1	1	1	1.1	10519.6	5389.14	10920.2	5733.8	2	5	2	142	184	0.46	1.68	1	49.73	3	1	1	2	1	0.73	0.53	15.61	0.63	223.42	0.31	0	0	1	0	1	0	1	-0.314574	-0.63469	2.74798	-0.461877	5.40905	-1.17086	0	0	1	0
764	1	1	35-44	3	2	5	2	2.22	73216	35771.5	73107.1	39417	3	1	2	205	209	0.55	0.21	0	37.18	0	2	2	2	2	0.91	1.17	6.88	0.64	219.8	1.74	0	1	0	0	1	0	0	-0.0942008	0.157089	1.92876	-0.446131	5.39272	0.553943	0	1	0	0
9703	1	2	55-64	3	3	3	1	4.18	64603.8	34079	73065.3	35274.3	2	8	3	118	230	0.9	0.24	0	33.61	4	2	2	2	1	0.85	0.78	12.91	0.65	178.89	0.3	0	0	0	0	0	0	1	-0.162401	-0.248333	2.55808	-0.430629	5.18677	-1.20364	0	0	0	0
9240	1	1	65-74	3	2	2	1	2.22	32782.2	17452.8	36710.5	21156.8	1	10	1	147	168	0.15	0.23	0	25.33	3	2	2	2	1	0.79	0.83	7.89	0.65	171.54	1.52	0	0	0	0	0	0	1	-0.235596	-0.186209	2.06572	-0.430629	5.14482	0.418776	0	0	0	0
7825	1	1	75-85	4	1	1	1	0.86	12602.8	6456.37	13584.2	6919.88	1	5	1	108	219	0.15	0.17	0	25.24	0	2	2	1	1	1	1.34	8.43	0.65	294.3	3.64	1	1	0	0	1	2	0	9.9995e-05	0.292744	2.13192	-0.430629	5.6846	1.29201	1	1	0	0
7942	1	1	55-64	1	1	2	1	2.22	1647.45	1003.37	1688.82	1096.36	2	13	3	200	167	0.04	1.11	1	27.58	0	2	2	1	2	1.32	1.26	14.98	0.65	164.37	1.65	1	1	1	0	0	0	0	0.277707	0.231191	2.70678	-0.430629	5.10212	0.500836	1	1	1	0
9842	1	2	75-85	1	1	1	1	0.75	2709.61	1603.73	2863.55	2041.12	1	3	3	144	206	0.78	3.21	1	31.49	3	2	1	2	1	0.71	0.59	13.49	0.65	128.05	0.65	0	0	0	0	0	0	1	-0.342349	-0.527463	2.60202	-0.430629	4.85242	-0.430629	0	0	0	0
5484	1	2	35-44	3	3	4	2	4.64	83378.4	40842.2	94298.9	43741.4	3	1	2	44	130	0.02	0.12	0	18.46	3	2	2	2	2	1.16	0.6	11.92	0.66	206.43	0.04	1	0	0	0	0	0	1	0.148506	-0.510659	2.4783	-0.415364	5.32996	-3.21638	1	0	0	0
2644	1	2	25-34	3	3	5	2	2.22	77062	33250.4	77526.5	36675.2	2	2	2	105	170	0.42	0.15	0	36.09	4	2	2	2	2	0.92	0.81	12.14	0.66	189.52	2.87	0	0	0	0	0	1	1	-0.0832729	-0.210598	2.49659	-0.415364	5.2445	1.05435	0	0	0	0
7550	1	2	75-85	3	1	1	1	1.92	21554.8	9718.1	24319.4	15281.6	1	1	2	140	201	0.58	0.16	0	32.71	3	1	2	2	2	0.83	1.18	16.61	0.66	242.22	1.87	0	1	1	0	1	1	1	-0.186209	0.165599	2.81007	-0.415364	5.48985	0.625992	0	1	1	0
3725	1	2	35-44	4	2	5	2	2.22	26685.1	12502.1	26380.4	12903.8	1	7	2	87	184	0.53	0.31	0	49.03	2	2	2	2	2	0.52	0.35	4.69	0.67	68.47	2.52	0	0	0	0	0	1	2	-0.653734	-1.04954	1.54565	-0.400328	4.2264	0.924299	0	0	0	0
1045	1	2	55-64	3	2	2	1	4.8	48296.7	24493.4	55802.1	24487.3	1	1	2	74	208	0.24	0.15	0	28.31	3	2	2	2	2	0.37	0.57	5.34	0.67	122.31	0.46	0	0	0	0	0	0	1	-0.993982	-0.561943	1.67541	-0.400328	4.80656	-0.776311	0	0	0	0
2810	1	2	45-54	3	3	5	2	3.88	87712.6	44554.9	99407	48294.8	2	6	2	160	194	1.2	0.21	0	29.21	3	2	2	2	2	0.63	0.78	6.74	0.67	302.79	1.62	0	0	0	0	1	0	1	-0.461877	-0.248333	1.90821	-0.400328	5.71304	0.482488	0	0	0	0
7506	1	2	25-34	3	3	3	1	4.24	83121	34585.1	94007.8	40025.1	2	3	2	94	203	0.1	0.25	0	25.57	4	2	2	2	2	0.31	0.64	7.87	0.67	105.02	3.23	0	0	0	0	0	1	1	-1.17086	-0.446131	2.06319	-0.400328	4.65415	1.17251	0	0	0	0
8214	1	2	45-54	2	3	5	2	5	93025.4	47253.6	105428	52580.2	1	8	2	103	204	0.01	0.39	0	19.71	2	2	2	2	2	0.91	0.45	8.83	0.67	234.58	0.34	0	0	0	0	1	0	2	-0.0942008	-0.798285	2.17827	-0.400328	5.4578	-1.07852	0	0	0	0
7809	1	2	65-74	3	1	2	1	2.49	38454.5	22110.8	46393	29251	2	1	2	122	293	1.32	2.43	1	32.5	0	2	2	2	2	0.77	1	9.53	0.67	187.05	1.28	0	0	0	0	0	0	0	-0.261235	9.9995e-05	2.25455	-0.400328	5.23138	0.246938	0	0	0	0
4939	1	2	25-34	1	1	5	2	0.11	14704.1	7975.66	15384.6	9113.27	2	3	1	133	189	0.04	1.56	1	23.84	4	2	2	2	2	0.95	1.71	10.11	0.67	187.49	2.37	1	2	0	0	0	1	1	-0.051188	0.536552	2.31362	-0.400328	5.23373	0.862932	1	2	0	0
5884	1	2	65-74	1	1	3	1	1.22	2462.47	1581.67	2637.63	1622.84	1	4	2	111	229	0.64	0.51	0	32.42	0	2	2	1	2	0.57	0.45	10.57	0.67	160.92	1.76	0	0	0	0	0	0	0	-0.561943	-0.798285	2.35811	-0.400328	5.08091	0.565371	0	0	0	0
5321	1	2	75-85	1	1	1	1	0.6	5194.19	3074.27	5870.12	3066.22	1	4	2	108	267	0.35	2.33	1	20.57	2	2	2	2	2	1.08	1.1	10.98	0.67	179.65	2.05	1	0	0	0	0	1	2	0.0770536	0.0954011	2.39617	-0.400328	5.19101	0.717889	1	0	0	0
4375	1	2	35-44	1	1	7	2	2.22	8074.66	4800.01	7945.67	4900.17	1	4	2	108	181	0.07	0.32	0	26.24	0	2	2	2	2	1.31	1.28	11.43	0.67	196.8	2.21	1	1	0	0	0	1	0	0.270103	0.246938	2.43633	-0.400328	5.28219	0.793038	1	1	0	0
7673	1	2	20-24	4	2	7	2	1.44	25674	12020.9	26038	12301.7	2	4	2	111	166	1.98	0.15	0	34.99	3	2	2	2	2	1.31	0.9	11.84	0.67	109.12	1.72	1	0	0	0	0	0	1	0.270103	-0.105249	2.47157	-0.400328	4.69245	0.542382	1	0	0	0
1728	1	1	75-85	3	1	2	1	0.62	21547	11471.3	25800.9	12510.5	1	11	3	182	239	0.41	2.63	1	28.76	3	2	2	2	1	1.14	1.01	23.7	0.65	183.7	5.31	1	0	2	0	0	2	1	0.131116	0.0100493	3.16552	-0.430629	5.2133	1.66961	1	0	2	0
2524	1	2	45-54	4	1	4	2	2.37	32972.1	17572.4	41064.1	19729	2	10	2	130	135	0.64	0.19	0	44.85	3	2	2	2	1	0.68	0.81	12.51	0.67	143.81	2.1	0	0	0	0	0	1	1	-0.385515	-0.210598	2.52661	-0.400328	4.96849	0.741985	0	0	0	0
7351	1	2	25-34	4	3	7	2	2.35	25674	12020.9	26038	12301.7	2	4	1	60	127	0.89	1.31	1	30.3	4	2	2	2	2	0.69	1.07	13.08	0.67	121.82	1.55	0	0	0	0	0	0	1	-0.370919	0.0677521	2.57116	-0.400328	4.80255	0.438319	0	0	0	0
5759	1	2	45-54	1	1	4	2	3.08	10219	5965.34	10055.7	5945.32	1	4	1	147	170	0.19	0.77	0	26.97	4	2	2	2	1	0.91	1	13.6	0.67	316.11	3	0	0	1	0	1	1	1	-0.0942008	9.9995e-05	2.61014	-0.400328	5.75609	1.09865	0	0	1	0
3194	1	1	45-54	3	1	3	1	5	106140	51480.5	113683	53606.9	1	1	1	305	254	0.23	1.23	1	21.43	0	2	2	2	2	1.51	1.57	32.94	0.65	327.94	3.47	2	1	3	0	2	2	0	0.412176	0.451139	3.49472	-0.430629	5.79283	1.24418	2	1	3	0
9946	1	1	20-24	4	1	3	1	1.3	50793.9	21922.2	56383.3	22052.3	1	2	1	35	144	0.3	0.56	0	22.87	4	2	2	2	2	0.45	0.56	11.06	0.66	100.1	3.61	0	0	0	0	0	2	1	-0.798285	-0.57964	2.40343	-0.415364	4.60617	1.28374	0	0	0	0
7066	1	2	35-44	3	3	2	1	1.78	100933	46155.7	114623	49845.8	1	1	1	115	222	0.32	0.22	0	36.95	4	2	2	2	1	0.89	0.79	14.01	0.67	191.73	1.36	0	0	1	0	0	0	1	-0.116421	-0.235596	2.63984	-0.400328	5.25609	0.307558	0	0	1	0
9846	1	1	20-24	1	2	7	2	1.44	18490	10582.9	19791.2	10573.3	1	6	2	158	179	0.19	1.55	1	26.81	4	2	2	2	2	0.83	1.54	11.06	0.66	214.29	4.9	0	1	0	0	1	2	1	-0.186209	0.431847	2.40343	-0.415364	5.36733	1.58926	0	1	0	0
1589	1	2	45-54	1	1	7	2	1.08	6710.89	3989.31	6603.69	3918.21	1	13	2	86	200	0.95	1.88	1	24.8	2	2	2	2	1	0.42	0.34	14.95	0.67	91.53	0.45	0	0	1	0	0	0	2	-0.867263	-1.07852	2.70478	-0.400328	4.51667	-0.798285	0	0	1	0
9714	1	2	35-44	4	3	2	1	1.07	23232.4	12381.6	22967.1	12751.9	1	7	3	182	172	0.52	0.61	0	34.62	4	2	2	2	2	1.44	1.48	15.97	0.67	249.79	1.58	2	1	1	0	1	0	1	0.364713	0.39211	2.77077	-0.400328	5.52062	0.457488	2	1	1	0
7521	1	2	65-74	1	1	4	2	5	3098.14	1989.97	3781.76	2098.22	1	10	2	83	246	0.36	1.2	1	27.63	0	2	2	2	1	0.84	0.36	5.84	0.68	188.02	1.48	0	0	0	0	0	0	0	-0.174234	-1.02137	1.7649	-0.385515	5.23655	0.39211	0	0	0	0
9876	1	1	35-44	4	3	3	1	2.54	25428.2	12800.9	26399.2	13101.3	1	7	2	86	217	0.24	0.4	0	26.49	3	2	2	2	2	1.08	1.18	11.07	0.66	203.11	1.29	1	1	0	0	0	0	1	0.0770536	0.165599	2.40433	-0.415364	5.31375	0.25472	1	1	0	0
141	1	2	35-44	2	2	3	1	2.22	62251.6	28466.9	64791.2	30338.4	3	1	1	125	192	0.11	2.09	1	26.19	4	2	2	2	2	0.85	1.44	6.29	0.68	239.16	2.94	0	1	0	0	1	1	1	-0.162401	0.364713	1.83912	-0.385515	5.47713	1.07844	0	1	0	0
9055	1	1	20-24	2	3	2	1	5	66081.5	30451.5	73779.9	32470.4	2	7	2	125	240	0.12	0.36	0	25.75	3	2	2	2	2	0.75	1.72	12.28	0.66	161.94	3.65	0	2	0	0	0	2	1	-0.287549	0.542382	2.50805	-0.415364	5.08723	1.29475	0	2	0	0
8322	1	1	25-34	3	3	2	1	4.85	68501.9	31566.9	74638	35743.5	1	8	1	142	166	0.92	0.06	0	24.22	4	2	2	2	1	1.51	2.2	13.95	0.66	271.87	3.23	2	2	1	0	1	1	1	0.412176	0.788503	2.63555	-0.415364	5.60532	1.17251	2	2	1	0
5874	1	2	55-64	2	1	4	2	2.22	17882.4	9530.35	19427.6	10237.9	2	9	3	100	255	0.9	1.23	1	34.85	0	2	2	2	1	1.18	0.79	6.56	0.68	211.82	1.01	1	0	0	0	0	0	0	0.165599	-0.235596	1.88114	-0.385515	5.35574	0.0100493	1	0	0	0
4491	1	2	25-34	4	1	2	1	0.31	37180.6	16997.3	45307.5	17382.9	2	5	1	59	211	0.13	3.43	1	30.39	4	2	2	2	2	0.55	0.46	6.6	0.68	79.01	0.23	0	0	0	0	0	0	1	-0.597655	-0.776311	1.88722	-0.385515	4.36958	-1.46924	0	0	0	0
8715	1	2	65-74	4	2	3	1	2.16	13409.2	7718.17	14979.1	9152.17	1	9	2	51	158	2.18	2.43	1	33.84	0	2	1	2	1	0.36	0.55	8.43	0.68	112	0.9	0	0	0	0	0	0	0	-1.02137	-0.597655	2.13192	-0.385515	4.7185	-0.105249	0	0	0	0
8748	1	2	45-54	1	3	3	1	5	73175.2	38600.5	73616.3	37802.7	1	10	2	82	176	2.03	0.32	0	33.61	0	2	2	2	1	0.26	0.41	8.65	0.68	50.77	0.76	0	0	0	0	0	0	0	-1.34669	-0.891354	2.15767	-0.385515	3.92731	-0.274305	0	0	0	0
5259	1	1	25-34	4	3	3	1	1.7	50793.9	21922.2	53131.8	22052.3	1	2	1	189	248	0.39	2.88	1	26.5	3	2	2	2	2	1.12	1.63	14.69	0.66	317.76	5.19	1	1	1	0	1	2	1	0.113418	0.488641	2.68724	-0.415364	5.7613	1.64675	1	1	1	0
9273	1	2	25-34	1	1	6	2	1.06	33377.7	18104.4	34922.2	18489.6	1	4	2	73	185	0.26	0.25	0	25.8	2	2	2	2	2	0.63	0.73	8.69	0.68	189.09	1.05	0	0	0	0	0	0	2	-0.461877	-0.314574	2.16229	-0.385515	5.24222	0.0488854	0	0	0	0
4922	1	1	35-44	1	1	5	2	1.23	8437.33	4943.89	9048.3	5436.56	2	13	2	196	237	0.47	3.84	1	30.12	0	2	2	2	2	1.94	1.92	17.52	0.66	353.12	1.58	2	2	1	0	2	0	0	0.66274	0.652377	2.8634	-0.415364	5.86681	0.457488	2	2	1	0
4322	1	2	25-34	3	3	6	2	1.01	86805	41163.6	87328.2	41674.7	2	5	2	184	208	2.12	0.3	0	37.97	4	2	2	2	2	0.29	0.4	9.51	0.68	61.93	3.15	0	0	0	0	0	1	1	-1.23753	-0.916041	2.25245	-0.385515	4.12601	1.14743	0	0	0	0
5060	1	2	65-74	3	1	1	1	0.96	44039.6	22334.5	53131.1	27790.4	1	7	1	119	228	0.22	3.39	1	23.74	4	2	2	2	2	0.81	0.75	12.2	0.68	209.39	2.81	0	0	0	0	0	1	1	-0.210598	-0.287549	2.50152	-0.385515	5.3442	1.03322	0	0	0	0
8573	1	1	65-74	4	3	2	1	1.49	8867.64	4542.87	9205.33	5372.51	2	7	3	126	229	0.21	3.1	1	31.01	0	1	2	1	1	0.59	0.67	6.52	0.67	102.73	1.91	0	0	0	0	0	1	0	-0.527463	-0.400328	1.87503	-0.400328	4.63211	0.647156	0	0	0	0
9048	1	2	55-64	3	2	3	1	1.77	91938.1	48498	97198.9	48663.5	1	11	2	770	245	0.46	0.34	0	31.93	2	2	2	2	1	0.97	1.2	13.21	0.68	206.9	2.62	1	1	0	0	0	1	2	-0.0303561	0.182405	2.58105	-0.385515	5.33224	0.963212	1	1	0	0
1243	1	2	45-54	1	3	4	2	4.69	10230.6	5972.13	11360.1	6230.06	1	11	1	248	190	0.36	2.21	1	33.61	2	2	2	1	2	0.67	0.95	16.03	0.68	175.08	1.68	0	0	1	0	0	0	2	-0.400328	-0.051188	2.77452	-0.385515	5.16524	0.518853	0	0	1	0
2658	1	2	45-54	3	3	4	2	0.09	75310.1	39726.7	85173.9	44535.9	1	1	2	269	253	0.35	2.64	1	29.3	2	2	2	2	1	0.9	0.45	6.25	0.69	23.71	0.65	0	0	0	0	0	0	2	-0.105249	-0.798285	1.83274	-0.370919	3.1659	-0.430629	0	0	0	0
3575	1	1	65-74	1	1	5	2	0.78	1425.04	865.973	1724.26	893.02	1	13	3	165	154	1.4	2.01	1	28.58	3	2	2	2	2	0.38	0.51	9.14	0.67	101.2	1.38	0	0	0	0	0	0	1	-0.967321	-0.673148	2.21277	-0.400328	4.6171	0.322156	0	0	0	0
2906	1	2	65-74	4	2	4	2	2.22	11835.7	6812.52	12003.2	6646.82	2	12	2	70	175	0.23	0.72	0	28.77	0	2	2	2	2	0.95	1.08	8.47	0.69	216.02	0.97	1	0	0	0	1	0	0	-0.051188	0.0770536	2.13665	-0.370919	5.37537	-0.0303561	1	0	0	0
1382	1	1	75-85	3	1	2	1	2.89	15818.6	8598.55	18941.6	10394.3	1	12	1	205	229	0.33	3.27	1	25.42	3	2	2	1	2	1.3	1.73	10.33	0.67	236.18	2.55	1	2	0	0	1	1	1	0.262441	0.548179	2.33515	-0.400328	5.46459	0.936133	1	2	0	0
6847	1	2	75-85	1	1	1	1	1.02	2709.61	1603.73	2902.34	1871.85	1	3	3	359	199	0.49	3.45	1	25.67	2	1	1	2	1	0.65	0.73	8.65	0.69	133.14	2.34	0	0	0	0	0	1	2	-0.430629	-0.314574	2.15767	-0.370919	4.8914	0.850194	0	0	0	0
7075	1	2	45-54	4	3	5	2	2.5	19262.7	10520.8	19042.7	10616.3	1	11	2	108	217	0.91	2.74	1	39.9	2	2	2	1	1	0.86	1.06	9.22	0.69	190.15	1.63	0	0	0	0	0	0	2	-0.150707	0.0583632	2.22148	-0.370919	5.24781	0.488641	0	0	0	0
6189	1	2	65-74	1	3	3	1	4.03	1903.27	1222.49	2038.65	1254.31	1	13	2	147	245	1.01	0.25	0	33.87	2	2	2	2	1	0.99	1.01	10.78	0.69	293.62	0.84	1	0	0	0	1	0	2	-0.00994933	0.0100493	2.37779	-0.370919	5.68229	-0.174234	1	0	0	0
5376	1	1	35-44	1	2	5	2	2.61	7679.49	4499.84	7714.03	4652.77	2	8	3	164	244	0.16	3	1	29.64	4	2	2	1	2	0.61	0.88	7.95	0.68	100.06	0.99	0	0	0	0	0	0	1	-0.494132	-0.12772	2.0733	-0.385515	4.60577	-0.00994933	0	0	0	0
2685	1	1	35-44	3	3	1	1	5	107996	50530.4	121727	55590.4	2	2	1	88	193	0.05	0.14	0	24.32	0	2	2	2	2	1.28	1.33	14.43	0.68	212.19	1.72	1	1	1	0	0	0	0	0.246938	0.285254	2.66938	-0.385515	5.35748	0.542382	1	1	1	0
458	1	2	75-85	3	1	4	2	2.4	38640.7	22217.9	43406.7	27382.5	1	10	2	105	198	1.3	1.39	1	24.05	2	2	1	2	1	1.41	1.11	12.09	0.69	305.2	0.84	2	0	0	0	1	0	2	0.343661	0.10445	2.49246	-0.370919	5.72097	-0.174234	2	0	0	0
25	1	2	35-44	3	3	3	1	1.77	121284	59410.1	135254	63701.1	1	5	3	184	159	1.03	0.17	0	37.6	4	2	2	2	1	0.99	2.09	12.57	0.69	192.28	4.61	1	2	0	0	0	2	1	-0.00994933	0.737212	2.53139	-0.370919	5.25895	1.52825	1	2	0	0
7706	1	2	35-44	1	1	5	2	0.92	7417.96	4258.82	7761.21	4279.82	2	6	2	73	248	0.03	1.95	1	25.86	2	2	2	2	2	0.3	0.18	1.25	0.7	12.33	0	0	0	0	0	0	0	2	-1.20364	-1.71424	0.223943	-0.356532	2.51204	-9.21034	0	0	0	0
9077	1	2	55-64	1	1	4	2	1.82	1686.87	1083.49	1806.86	1247.87	2	13	2	119	366	0.57	0.26	0	27.46	2	2	2	2	2	0.85	0.56	6.93	0.7	357.1	0.3	0	0	0	0	2	0	2	-0.162401	-0.57964	1.936	-0.356532	5.87802	-1.20364	0	0	0	0
3769	1	2	75-85	4	2	2	1	2.71	13409.2	7718.17	14236.5	8800.68	1	9	1	228	276	1.15	2.48	1	32.33	4	2	2	2	1	0.48	0.81	7.98	0.7	114.18	0.96	0	0	0	0	0	0	1	-0.733761	-0.210598	2.07706	-0.356532	4.73778	-0.0407178	0	0	0	0
8918	1	2	55-64	1	2	3	1	1.1	10219	5965.34	10055.7	6556.11	1	4	2	161	246	0.34	0.18	0	26.44	2	2	2	2	2	1.11	1.28	9.12	0.7	360.18	2.12	1	1	0	0	2	1	2	0.10445	0.246938	2.21058	-0.356532	5.8866	0.751463	1	1	0	0
4058	1	2	65-74	4	3	4	2	1.8	14251.8	8203.17	14089	8003.64	2	11	1	121	160	0.02	1.65	1	21.4	0	2	2	2	1	0.82	0.8	11.04	0.7	239.39	1.2	0	0	0	0	1	0	0	-0.198329	-0.223019	2.40162	-0.356532	5.47809	0.182405	0	0	0	0
4439	1	1	45-54	3	3	4	2	4.64	139938	67873.3	152839	70676.8	1	2	2	72	226	0.02	0.1	0	23.8	3	2	2	2	2	1.16	1.37	15.21	0.68	308.97	1.03	1	1	1	0	1	0	1	0.148506	0.314884	2.72202	-0.385515	5.73324	0.0296559	1	1	1	0
6311	1	1	25-34	3	1	4	2	2.22	76739.6	35905.8	83814.4	36604.8	2	7	1	53	173	0.01	0.08	0	18.26	3	2	2	2	2	0.77	0.87	16.54	0.68	186.23	2.93	0	0	1	0	0	1	1	-0.261235	-0.139147	2.80584	-0.385515	5.22698	1.07504	0	0	1	0
2679	1	2	35-44	1	1	2	1	3.4	10225.4	6031.36	10062.1	5923.85	1	3	2	123	212	0.05	3.42	1	22.21	3	2	2	2	2	0.44	0.61	11.17	0.7	107.81	0.32	0	0	0	0	0	0	1	-0.820753	-0.494132	2.41332	-0.356532	4.68037	-1.13912	0	0	0	0
1033	1	2	45-54	4	1	5	2	0.88	19519.9	10661.3	19296.9	10892.1	1	7	1	135	197	0.83	2.8	1	23.23	4	2	2	2	2	0.95	0.86	12.91	0.7	223.35	3.7	1	0	0	0	1	2	1	-0.051188	-0.150707	2.55808	-0.356532	5.40874	1.30836	1	0	0	0
5202	1	1	35-44	2	3	6	2	1.79	98289.3	49780.1	98143.1	50026	2	1	2	540	247	0.22	0.36	0	34.82	0	2	2	2	1	0.88	1.19	17.61	0.68	250.98	4.68	0	1	1	0	1	2	0	-0.12772	0.174037	2.86852	-0.385515	5.52537	1.54332	0	1	1	0
8601	1	2	45-54	3	3	2	1	5	65802.9	34711.6	74039.9	36923.2	1	8	3	63	255	0.16	0.12	0	29.7	3	2	2	2	2	1	0.86	18.8	0.7	335.66	2.57	1	0	1	0	2	1	1	9.9995e-05	-0.150707	2.93391	-0.356532	5.8161	0.943945	1	0	1	0
7497	1	2	65-74	4	1	3	1	2.9	11835.7	6812.52	13221.4	6646.82	2	7	2	124	219	0.09	2.62	1	20.83	4	2	2	2	2	0.56	0.66	7.34	0.71	148.36	0.94	0	0	0	0	0	0	1	-0.57964	-0.415364	1.99348	-0.342349	4.99964	-0.061769	0	0	0	0
7951	1	2	45-54	2	1	2	1	2.84	65549.5	32108.9	79297	39155.3	2	9	2	135	191	0.27	2.41	1	30.78	3	2	2	1	1	1.04	0.48	8.45	0.71	399.82	1	1	0	0	0	2	0	1	0.0393169	-0.733761	2.13428	-0.342349	5.99101	9.9995e-05	1	0	0	0
5306	1	1	45-54	1	2	2	1	2.17	13078.3	7088.65	13137.1	7144.78	1	3	3	204	214	0.1	0.21	0	29.02	3	2	2	1	1	1.38	1.89	19.81	0.68	234.66	3.87	1	2	2	0	1	2	1	0.322156	0.63663	2.98624	-0.385515	5.45814	1.35328	1	2	2	0
7089	1	2	25-34	1	1	7	2	3.53	11520.8	6470.26	11336.7	6458.31	2	13	1	132	162	0.48	1.27	1	25.9	4	2	2	2	2	0.27	0.46	8.74	0.71	95.3	2.14	0	0	0	0	0	1	1	-1.30896	-0.776311	2.16802	-0.342349	4.55703	0.760853	0	0	0	0
6086	1	2	55-64	3	2	2	1	5	73539.5	38792.7	77611.1	39633	2	3	2	148	193	0.2	2.64	1	22.95	4	2	2	2	2	0.95	0.97	9.32	0.71	200.97	0.87	1	0	0	0	0	0	1	-0.051188	-0.0303561	2.23227	-0.342349	5.30316	-0.139147	1	0	0	0
7231	1	1	55-64	4	1	2	1	2.21	10077.6	5162.75	11385.4	5008.17	2	7	1	158	180	0.1	0.32	0	22.76	4	2	2	2	2	1.56	1.18	28.51	0.68	351.62	2.6	2	1	3	0	2	1	1	0.44475	0.165599	3.35029	-0.385515	5.86255	0.95555	2	1	3	0
7833	1	2	20-24	3	2	2	1	0.53	7357.17	3061.19	8278.12	3434.07	1	7	3	115	238	0.32	1.41	1	25.39	4	2	2	2	2	0.94	1.68	9.39	0.71	216.17	2.33	0	2	0	0	1	1	1	-0.061769	0.518853	2.23975	-0.342349	5.37607	0.845911	0	2	0	0
1307	1	2	35-44	1	1	3	1	2.4	7996.34	4667.87	8289.26	4735.7	2	6	3	83	184	0.26	1.68	1	27.52	2	2	2	2	2	0.78	1.22	11.39	0.71	157.08	3.48	0	1	0	0	0	2	2	-0.248333	0.198933	2.43282	-0.342349	5.05676	1.24706	0	1	0	0
9252	1	2	45-54	2	2	2	1	0	17882.4	9530.35	17678.1	9928.33	2	9	2	51	190	0.18	0.75	0	24.49	3	2	2	2	2	1.3	0.68	11.69	0.71	256.05	0.4	1	0	0	0	1	0	1	0.262441	-0.385515	2.45882	-0.342349	5.54537	-0.916041	1	0	0	0
2329	1	2	25-34	4	1	4	2	1.44	30557	13969.3	34087.5	15573.8	2	4	2	73	171	0.15	0.49	0	26.07	3	2	2	2	2	1.3	0.85	13.24	0.71	315.83	0.54	1	0	0	0	1	0	1	0.262441	-0.162401	2.58332	-0.342349	5.7552	-0.616001	1	0	0	0
8639	1	2	45-54	4	1	2	1	0.53	27197.2	14494.7	26886.5	14781.3	2	5	1	95	244	0.45	2.77	1	37.53	0	2	2	2	1	1.46	1.66	16.45	0.71	348.36	5.39	2	2	1	0	2	3	0	0.378505	0.506878	2.80039	-0.342349	5.85324	1.68456	2	2	1	0
6220	1	1	20-24	3	1	7	2	1.4	80032.9	38510.9	79913.9	38471.3	1	1	2	113	176	0.23	0.52	0	22.89	4	2	2	2	2	0.79	1.03	15.09	0.69	165.96	4.15	0	0	1	0	0	2	1	-0.235596	0.0296559	2.7141	-0.370919	5.11175	1.42313	0	0	1	0
4888	1	2	25-34	4	3	1	1	3.64	39951.4	18264	42768.5	18988.9	1	9	2	136	177	0.61	0.16	0	33.65	0	2	2	1	1	1.31	1.24	19.33	0.71	257.86	4.56	1	1	1	0	1	2	0	0.270103	0.215192	2.96171	-0.342349	5.55242	1.51734	1	1	1	0
1913	1	1	55-64	3	1	2	1	1.24	35744.1	18754.7	40990.2	19839.3	1	11	3	54	182	0.2	0.37	0	20.88	3	2	2	2	2	0.98	2.3	8.5	0.7	178.53	4.44	1	2	0	0	0	2	1	-0.0201007	0.832953	2.14018	-0.356532	5.18476	1.49068	1	2	0	0
3678	1	2	65-74	1	1	2	1	1.63	2709.61	1603.73	2902.34	1540.17	1	3	3	149	196	0.05	1.27	1	22.39	2	2	2	2	2	0.81	1.19	7.65	0.72	222.55	1.92	0	1	0	0	1	1	2	-0.210598	0.174037	2.03484	-0.328365	5.40515	0.652377	0	1	0	0
9852	1	2	45-54	1	1	7	2	1.13	9250.17	5498.8	9102.4	5613.53	1	3	2	116	180	0.52	0.16	0	33.12	2	2	2	2	2	0.78	0.99	8.98	0.72	207.59	1.09	0	0	0	0	0	0	2	-0.248333	-0.00994933	2.19511	-0.328365	5.33557	0.0862694	0	0	0	0
7805	1	2	35-44	3	3	7	2	1.4	84415.9	38461.7	87124	38241.7	2	1	1	206	229	3.42	0.62	0	49.69	4	2	2	2	2	0.81	0.84	9.82	0.72	126.45	0.54	0	0	0	0	0	0	1	-0.210598	-0.174234	2.28452	-0.328365	4.83985	-0.616001	0	0	0	0
4326	1	1	45-54	3	2	3	1	5	70420.8	35191.9	76913.1	36804.8	1	10	2	160	199	0.28	0.09	0	32.53	0	2	2	2	1	0.61	1.56	8.75	0.7	133.79	4.74	0	1	0	0	0	2	0	-0.494132	0.44475	2.16917	-0.356532	4.89627	1.55606	0	1	0	0
7211	1	2	55-64	3	2	1	1	2.67	42362.8	21484.1	45194	24904.1	1	8	1	105	225	0.37	0.32	0	28.78	2	2	2	2	2	1.08	1.52	10.6	0.72	180.6	2.97	1	1	0	0	0	1	2	0.0770536	0.418776	2.36095	-0.328365	5.19629	1.0886	1	1	0	0
8340	1	2	20-24	3	3	2	1	1.44	82310.7	34248	86867.9	36957.8	2	1	1	87	169	0.16	1.35	1	24.32	3	2	2	2	2	1.53	1.39	11.29	0.72	198.61	4.13	2	1	0	0	0	2	1	0.425333	0.329376	2.42401	-0.328365	5.29134	1.4183	2	1	0	0
9426	1	2	65-74	1	1	1	1	1.46	2371.31	1403.5	2644.69	1638.15	1	6	2	86	253	0.23	1.15	1	22.58	4	2	2	2	1	0.76	0.86	12.49	0.72	233.55	0.59	0	0	0	0	1	0	1	-0.274305	-0.150707	2.52501	-0.328365	5.4534	-0.527463	0	0	0	0
7030	1	1	65-74	4	1	1	1	3.59	8645.54	4429.09	9318.82	4747.06	2	4	2	188	294	0.1	0.32	0	28.83	3	1	2	2	2	0.83	0.94	9.31	0.7	228.45	1.78	0	0	0	0	1	0	1	-0.186209	-0.061769	2.2312	-0.356532	5.43132	0.57667	0	0	0	0
4883	1	2	20-24	3	1	6	2	2.22	73624.1	31767	77836.9	32116	1	1	1	66	136	0.53	1.65	1	18.68	4	2	2	2	2	0.52	0.86	14.18	0.72	120.5	4.98	0	0	1	0	0	2	1	-0.653734	-0.150707	2.6519	-0.328365	4.79165	1.60545	0	0	1	0
6891	1	2	20-24	2	3	2	1	0.06	111789	46513.5	117979	50193.8	2	10	1	164	192	0.11	0.09	0	30.3	4	2	2	2	2	1.3	1.08	14.52	0.72	317.93	4.44	1	0	1	0	1	2	1	0.262441	0.0770536	2.6756	-0.328365	5.76183	1.49068	1	0	1	0
8979	1	2	35-44	4	1	4	2	0.24	29313.9	15622.8	29928.3	15914.2	1	9	2	121	194	0.91	1.93	1	28.87	3	2	2	2	2	1.15	0.73	14.64	0.72	223.37	2.29	1	0	1	0	1	1	1	0.139849	-0.314574	2.68383	-0.328365	5.40883	0.828595	1	0	1	0
7627	1	1	20-24	2	3	2	1	3.56	51543.1	23751.9	58096.5	26894.6	2	9	1	115	140	0.08	0.47	0	32.57	4	2	2	2	2	0.7	1.42	13.48	0.7	139.6	3.02	0	1	0	0	0	1	1	-0.356532	0.350727	2.60128	-0.356532	4.93878	1.10529	0	1	0	0
4868	1	2	45-54	1	1	5	2	0.86	8454.74	4854.06	8845.97	4877.99	1	12	2	65	190	0.02	0.88	0	21.28	3	2	2	2	2	0.78	0.67	14.81	0.72	145.49	0.79	0	0	1	0	0	0	1	-0.248333	-0.400328	2.69537	-0.328365	4.98011	-0.235596	0	0	1	0
2255	1	2	25-34	3	3	2	1	2.08	124120	51643.9	139657	56710	2	8	1	59	207	0.22	2.99	1	29.9	4	2	2	2	1	0.83	1.22	16.13	0.72	264.04	5.72	0	1	1	0	1	3	1	-0.186209	0.198933	2.78074	-0.328365	5.5761	1.74399	0	1	1	0
69	1	1	25-34	4	3	2	1	2.57	30969.8	13366.3	34823.9	14576.3	1	7	2	74	219	0.3	0.22	0	40.24	4	2	2	2	2	1.36	1.04	15.34	0.7	172.01	1.22	1	0	1	0	0	0	1	0.307558	0.0393169	2.73053	-0.356532	5.14755	0.198933	1	0	1	0
816	1	1	35-44	1	1	6	2	1.85	8542	5005.23	9977.32	5136.89	2	6	3	86	240	0.37	1.4	1	19.83	3	2	2	2	2	1.8	1.73	19.9	0.7	313.19	1.25	2	2	2	0	1	0	1	0.587842	0.548179	2.99077	-0.356532	5.74681	0.223224	2	2	2	0
1614	1	2	55-64	3	2	4	2	2.22	38146.9	19346	42971.4	22075.7	3	1	3	91	265	1.96	3.6	1	35.17	3	2	2	2	1	0.5	0.44	16.82	0.72	135.87	0.69	0	0	1	0	0	0	1	-0.692947	-0.820753	2.82263	-0.328365	4.9117	-0.370919	0	0	1	0
5487	1	1	35-44	3	2	2	1	1.78	74817.5	35006.5	83533.7	37739.1	2	5	1	160	314	0.22	2.02	1	26.73	0	2	2	2	2	0.7	1.14	28.15	0.7	126.53	0.54	0	0	3	0	0	0	0	-0.356532	0.131116	3.33758	-0.356532	4.84048	-0.616001	0	0	3	0
4693	1	2	35-44	1	2	7	2	1.33	9329.84	5546.16	9180.81	5576.62	1	2	2	144	228	0.83	0.16	0	30.93	4	2	2	2	2	0.73	0.88	18.95	0.72	133.95	1.3	0	0	1	0	0	0	1	-0.314574	-0.12772	2.94186	-0.328365	4.89747	0.262441	0	0	1	0
3013	1	2	65-74	1	1	3	1	1.26	1926.88	1237.66	2003.21	1575.21	2	6	3	115	180	0.29	2.24	1	25.44	2	2	2	1	2	0.83	1.47	4.57	0.73	174.28	2.36	0	1	0	0	0	1	2	-0.186209	0.38533	1.51973	-0.314574	5.16066	0.858704	0	1	0	0
1038	1	1	65-74	4	1	1	1	5	9787.14	5013.93	12417.1	5223.67	1	8	3	63	199	0.08	2.32	1	25.57	3	2	2	2	2	1.3	0.99	9.44	0.71	351.3	1.07	1	0	0	0	2	0	1	0.262441	-0.00994933	2.24506	-0.342349	5.86164	0.0677521	1	0	0	0
6517	1	2	35-44	2	1	2	1	0.58	85160.7	41715.3	103021	45119.2	2	8	2	113	156	1.08	3.32	1	30.84	3	2	2	2	1	0.41	0.61	6.27	0.73	104.76	1.62	0	0	0	0	0	0	1	-0.891354	-0.494132	1.83594	-0.314574	4.65167	0.482488	0	0	0	0
944	1	2	45-54	1	1	2	1	2.67	7647.95	4511.06	7853.5	4770.59	1	3	2	152	215	0.84	1.93	1	22.89	4	2	2	2	1	1.01	1.29	7.27	0.73	241.19	2.84	1	1	0	0	1	1	1	0.0100493	0.25472	1.98389	-0.314574	5.48559	1.04384	1	1	0	0
9750	1	2	25-34	3	2	3	1	0.58	8650.2	3955.63	9003.08	4029.72	1	6	3	190	231	0.66	0.22	0	23.12	3	2	2	2	2	1.15	1.56	7.5	0.73	133.28	2.18	1	1	0	0	0	1	1	0.139849	0.44475	2.01504	-0.314574	4.89245	0.779371	1	1	0	0
4807	1	1	25-34	3	3	1	1	1.46	109327	51153.2	122063	54399.3	1	5	2	119	229	0.41	0.11	0	30.25	2	2	2	2	1	1.07	2.29	10.75	0.71	222.32	3.06	1	2	0	0	1	1	2	0.0677521	0.828595	2.375	-0.342349	5.40412	1.11845	1	2	0	0
6565	1	2	75-85	2	1	1	1	2.22	31445.6	18080.8	36332.3	22024.4	2	7	2	144	254	0.65	2.88	1	29.03	3	2	1	2	1	1.12	1.03	8.43	0.73	166.13	2.29	1	0	0	0	0	1	1	0.113418	0.0296559	2.13192	-0.314574	5.11277	0.828595	1	0	0	0
6728	1	2	25-34	3	3	4	2	1.68	124120	51643.9	140376	55183.1	1	2	2	69	161	0.01	0.23	0	24.36	4	2	2	2	2	0.7	0.66	10.65	0.73	329.01	0.57	0	0	0	0	2	0	1	-0.356532	-0.415364	2.36565	-0.314574	5.79609	-0.561943	0	0	0	0
9954	1	2	35-44	4	3	5	2	2.51	28568.6	13384.5	30557.9	14229.9	2	8	2	48	225	0.04	0.38	0	24.61	3	2	2	2	2	0.8	1.04	11.92	0.73	193.67	1.01	0	0	0	0	0	0	1	-0.223019	0.0393169	2.4783	-0.314574	5.26616	0.0100493	0	0	0	0
8275	1	2	35-44	4	3	4	2	3.52	23232.4	12381.6	23822.9	12612.6	1	7	2	78	226	0.08	3.83	1	32.95	3	2	2	2	2	0.82	1.27	8.51	0.74	185.54	4.62	0	1	0	0	0	2	1	-0.198329	0.239096	2.14136	-0.30097	5.22327	1.53042	0	1	0	0
1684	1	1	65-74	1	1	2	1	1.81	2838.51	1728.78	2909.8	1954.42	1	3	1	149	236	0.25	2.78	1	24.01	0	2	2	2	1	0.87	0.87	14.11	0.71	161.78	2.21	0	0	1	0	0	1	0	-0.139147	-0.139147	2.64695	-0.342349	5.08624	0.793038	0	0	1	0
5332	1	2	65-74	2	1	4	2	2.04	31445.6	18080.8	41508.8	21645	2	7	2	208	294	0.26	0.15	0	29.06	2	2	2	2	1	0.7	0.62	8.74	0.74	178.83	1.63	0	0	0	0	0	0	2	-0.356532	-0.477875	2.16802	-0.30097	5.18644	0.488641	0	0	0	0
2599	1	2	75-85	1	1	5	2	1.53	1890.93	1158.4	2025.42	1474.33	2	3	3	115	200	0.33	0.17	0	24	0	2	2	2	2	1.26	1.17	9.02	0.74	448.89	1.62	1	1	0	0	2	0	0	0.231191	0.157089	2.19956	-0.30097	6.10678	0.482488	1	1	0	0
8610	1	2	65-74	3	3	1	1	4.37	38029.3	21866.3	42906.9	24285.5	2	13	2	126	153	0.28	0.09	0	34.72	2	2	2	2	1	0.66	0.8	9.48	0.74	170.53	0.82	0	0	0	0	0	0	2	-0.415364	-0.223019	2.24929	-0.30097	5.13891	-0.198329	0	0	0	0
7307	1	2	35-44	4	1	3	1	1.7	28172.1	15014.2	31427.1	15408.3	2	2	2	61	174	0.17	1.82	1	29.54	4	2	2	2	2	0.93	0.82	9.6	0.74	166.96	2.57	0	0	0	0	0	1	1	-0.0724632	-0.198329	2.26187	-0.30097	5.11775	0.943945	0	0	0	0
5718	1	2	35-44	1	3	4	2	3.93	18575.6	10843.5	19256.1	11001.1	1	4	2	84	205	0.92	0.12	0	25.41	3	2	2	2	2	1.26	0.95	10.08	0.74	134.87	1.71	1	0	0	0	0	0	1	0.231191	-0.051188	2.31065	-0.30097	4.90431	0.536552	1	0	0	0
2265	1	2	75-85	4	1	3	1	2.22	11835.7	6812.52	13221.4	6646.82	2	12	2	97	293	0.41	2.27	1	27.73	2	2	2	2	1	0.84	0.62	10.8	0.74	266.48	2.08	0	0	0	0	1	1	2	-0.174234	-0.477875	2.37964	-0.30097	5.5853	0.732416	0	0	0	0
188	1	2	35-44	3	2	3	1	4.24	100933	46155.7	114153	48503.8	1	1	2	78	181	0.49	0.46	0	28.63	3	2	2	2	2	0.65	1.33	11.13	0.74	147.41	2.06	0	1	0	0	0	1	1	-0.430629	0.285254	2.40973	-0.30097	4.99322	0.722755	0	1	0	0
4826	1	2	25-34	4	2	3	1	0.29	39951.4	18264	40788.8	18914.3	1	9	2	47	165	0.02	2	1	21.64	3	2	2	2	2	0.69	0.64	11.62	0.74	118.68	0.28	0	0	0	0	0	0	1	-0.370919	-0.446131	2.45281	-0.30097	4.77643	-1.27261	0	0	0	0
8412	1	2	55-64	1	1	6	2	1.24	4292.31	2629.5	4597.61	3028.42	1	4	2	117	193	0.62	2.83	1	28.83	4	2	2	2	1	0.92	1.03	12.82	0.74	157.78	1.51	0	0	0	0	0	0	1	-0.0832729	0.0296559	2.55108	-0.30097	5.0612	0.412176	0	0	0	0
5406	1	2	35-44	3	2	2	1	5	106281	52060.7	131797	57298.8	1	1	2	94	191	0.01	0.09	0	26.36	2	2	2	2	2	1.29	1.69	20.07	0.74	291.18	2.6	1	2	2	0	1	1	2	0.25472	0.524788	2.99928	-0.30097	5.67394	0.95555	1	2	2	0
2186	1	2	45-54	3	3	2	1	5	86850.8	42543.2	97757.8	45676.9	1	9	1	74	133	0.86	2.53	1	28	3	2	2	2	2	0.54	1.13	5.95	0.75	228.3	2.1	0	0	0	0	1	1	1	-0.616001	0.122306	1.78356	-0.287549	5.43066	0.741985	0	0	0	0
962	1	2	45-54	3	2	3	1	5	60344.6	31832.2	68248.2	32948.8	1	7	2	217	230	0.1	0.15	0	31.33	2	2	2	2	1	0.81	1.14	8.3	0.75	197.91	0.76	0	0	0	0	0	0	2	-0.210598	0.131116	2.11638	-0.287549	5.28781	-0.274305	0	0	0	0
2139	1	2	75-85	3	3	1	1	2.22	24739.8	11154.1	27913	14725.1	1	5	2	147	205	1.22	0.22	0	31.93	3	2	2	2	1	0.99	0.54	8.94	0.75	106.61	0.7	1	0	0	0	0	0	1	-0.00994933	-0.616001	2.19065	-0.287549	4.66918	-0.356532	1	0	0	0
4844	1	2	35-44	4	3	5	2	5	24629.6	13452.1	26344.6	14402.6	1	9	1	64	152	0.74	3.24	1	25.19	4	2	2	2	1	0.98	0.7	9.09	0.75	135.72	0.72	1	0	0	0	0	0	1	-0.0201007	-0.356532	2.20728	-0.287549	4.91059	-0.328365	1	0	0	0
3695	1	2	75-85	3	1	2	1	0.69	48548.6	27914.7	58570.9	33866.7	1	11	2	76	189	0.17	0.3	0	28.1	2	2	2	2	1	0.82	1.53	9.41	0.75	183.21	3.21	0	1	0	0	0	1	2	-0.198329	0.425333	2.24188	-0.287549	5.21063	1.1663	0	1	0	0
1315	1	1	45-54	3	3	3	1	2.22	65127.8	32546.8	69756.2	34038.4	2	12	3	308	204	0.51	0.53	0	29	0	2	2	2	2	0.37	0.63	14.18	0.71	124.2	4.45	0	0	1	0	0	2	0	-0.993982	-0.461877	2.6519	-0.342349	4.82189	1.49293	0	0	1	0
474	1	2	20-24	3	1	5	2	0.75	175476	75288.9	186847	76574.6	1	1	1	84	130	0.01	1.48	1	15.22	0	2	2	2	2	0.77	1.09	9.85	0.75	175.57	2.63	0	0	0	0	0	1	0	-0.261235	0.0862694	2.28757	-0.287549	5.16804	0.967022	0	0	0	0
9525	1	2	35-44	4	3	3	1	1.51	32496.6	17318.9	35611	18044.1	1	5	2	261	222	0.09	0.12	0	28.83	0	2	2	2	2	1.07	0.96	10.41	0.75	201.98	1.96	1	0	0	0	0	1	0	0.0677521	-0.0407178	2.34286	-0.287549	5.30817	0.672995	1	0	0	0
3457	1	2	20-24	2	1	4	2	2.22	4692.6	1952.51	4875.52	2022.49	2	9	2	138	213	0.58	1.95	1	27.67	2	2	2	2	2	1.08	1.91	12.9	0.75	234.62	3.4	1	2	0	0	1	2	2	0.0770536	0.647156	2.5573	-0.287549	5.45797	1.2238	1	2	0	0
4867	1	2	65-74	4	3	1	1	1.46	13409.2	7718.17	14525	9979.78	1	5	2	117	299	0.1	0.08	0	29.47	3	2	2	2	1	1.12	0.79	12.95	0.75	152.2	2.58	1	0	0	0	0	1	1	0.113418	-0.235596	2.56117	-0.287549	5.0252	0.947828	1	0	0	0
5671	1	2	35-44	3	3	3	1	3.24	6603.89	3019.88	6861.31	3076.44	1	8	2	131	204	1.83	0.2	0	40.2	0	2	2	2	1	0.83	1.07	13.1	0.75	206.53	2.49	0	0	0	0	0	1	0	-0.186209	0.0677521	2.57269	-0.287549	5.33045	0.912323	0	0	0	0
4221	1	2	25-34	1	3	3	1	5	18958.5	10455.7	18655.7	11084.7	1	6	2	101	202	0.13	1.38	1	24.37	3	2	2	2	2	1.69	1.76	13.42	0.75	358.51	1.83	2	2	0	0	2	0	1	0.524788	0.565371	2.59682	-0.287549	5.88196	0.604371	2	2	0	0
9121	1	2	20-24	1	3	2	1	1.07	14887.5	8296.16	15649.7	9282.36	2	3	2	100	170	0.14	0.26	0	27.4	4	2	2	2	2	0.93	1.02	13.47	0.75	175.5	2.69	0	0	0	0	0	1	1	-0.0724632	0.0199007	2.60054	-0.287549	5.16764	0.989578	0	0	0	0
5706	1	1	45-54	1	1	2	1	2.22	9488.13	5142.74	9530.79	5268.32	2	13	2	186	270	0.06	2.45	1	30.44	4	2	2	2	1	0.49	0.94	5.63	0.72	152.69	1.4	0	0	0	0	0	0	1	-0.713146	-0.061769	1.72829	-0.328365	5.02841	0.336544	0	0	0	0
5175	1	1	55-64	4	1	2	1	4.44	8645.54	4429.09	9318.82	4637.03	2	4	1	189	262	0.28	3.02	1	27.11	4	2	2	2	1	0.65	0.66	12.26	0.72	196.61	0.96	0	0	0	0	0	0	1	-0.430629	-0.415364	2.50642	-0.328365	5.28122	-0.0407178	0	0	0	0
1488	1	2	75-85	3	3	2	1	1.78	19369.6	8732.88	21819.3	12644.3	2	12	2	227	323	3.9	0.15	0	21.15	3	1	1	2	1	1.53	1.29	14.13	0.75	363.13	1.98	2	1	1	0	2	1	1	0.425333	0.25472	2.64837	-0.287549	5.89476	0.683147	2	1	1	0
6289	1	2	65-74	4	2	2	1	0	11835.7	6812.52	13437.8	7768	2	12	2	115	211	0.38	2.8	1	29.14	4	2	2	2	2	0.38	0.37	14.23	0.75	81.85	0.42	0	0	1	0	0	0	1	-0.967321	-0.993982	2.65542	-0.287549	4.40489	-0.867263	0	0	1	0
9865	1	2	25-34	3	1	2	1	4.25	69458.6	28900.5	78153.2	31735.5	1	8	1	71	150	0.57	0.08	0	20.89	4	2	2	2	2	0.77	1.48	15.89	0.75	190.19	2.69	0	1	1	0	0	1	1	-0.261235	0.39211	2.76575	-0.287549	5.24802	0.989578	0	1	1	0
9078	1	2	20-24	2	3	7	2	1.12	56758.2	23529.9	58579	24751.4	2	4	2	186	187	0.04	0.69	0	28.92	4	2	2	2	2	1.33	0.78	16.62	0.75	387.02	0.7	1	0	1	0	2	0	1	0.285254	-0.248333	2.81067	-0.287549	5.95848	-0.356532	1	0	1	0
3690	1	1	65-74	4	3	1	1	2.22	6916.69	3543.4	7180.08	4190.52	2	9	3	120	151	0.74	2.16	1	28.28	0	2	2	1	2	1.82	0.95	12.8	0.72	127.74	3.21	2	0	0	0	0	1	0	0.598891	-0.051188	2.54952	-0.328365	4.85	1.1663	2	0	0	0
3547	1	2	65-74	1	1	2	1	2.22	3791.83	2244.26	4228.97	2856.34	1	12	3	84	179	2.32	0.47	0	32.47	0	2	2	1	1	0.72	1	8.11	0.76	197.45	1.14	0	0	0	0	0	0	0	-0.328365	9.9995e-05	2.09322	-0.274305	5.28549	0.131116	0	0	0	0
232	1	2	55-64	1	1	4	2	5	7996.34	4667.87	8367.09	5130.15	2	6	2	86	188	0.06	2.62	1	25.34	3	2	2	2	2	0.81	0.82	9.15	0.76	175.58	1.97	0	0	0	0	0	1	1	-0.210598	-0.198329	2.21386	-0.274305	5.1681	0.678084	0	0	0	0
5248	1	1	65-74	3	1	2	1	1.05	28312.3	14855.3	33901.9	15872	2	1	3	119	184	0.53	0.72	0	40.2	0	2	1	1	1	1.38	1.67	15.75	0.72	447.21	2.69	1	2	1	0	2	1	0	0.322156	0.512884	2.7569	-0.328365	6.10303	0.989578	1	2	1	0
4964	1	1	65-74	1	1	7	2	3.25	1650.53	1127.44	1735.7	1174.89	1	12	2	128	265	0.96	1.29	1	31.1	4	2	2	2	1	0.54	0.78	9.91	0.73	191.43	3.67	0	0	0	0	0	2	1	-0.616001	-0.248333	2.29365	-0.314574	5.25452	1.30022	0	0	0	0
6116	1	2	65-74	2	1	2	1	1.07	31445.6	18080.8	39033.7	20596.1	2	7	2	50	181	0.14	3.06	1	26.61	3	2	2	2	1	1.08	0.9	10.5	0.76	128.61	1.46	1	0	0	0	0	0	1	0.0770536	-0.105249	2.35147	-0.274305	4.85679	0.378505	1	0	0	0
6579	1	1	55-64	3	1	2	1	0.72	24465.2	12226.2	29375.2	13039.3	2	12	3	60	110	1.26	2.07	1	44.96	0	2	2	2	1	0.69	0.51	10.95	0.73	148.22	0.31	0	0	0	0	0	0	0	-0.370919	-0.673148	2.39343	-0.314574	4.9987	-1.17086	0	0	0	0
8563	1	1	45-54	4	2	1	1	1.44	20793.6	10467.7	22150.1	11078.4	2	7	2	147	266	0.4	2.98	1	30.19	2	2	2	2	2	1.05	0.51	11.69	0.73	311.52	0.31	1	0	0	0	1	0	2	0.0488854	-0.673148	2.45882	-0.314574	5.74146	-1.17086	1	0	0	0
3133	1	2	45-54	4	1	5	2	0.77	26177.3	14297.4	25878.3	14345.3	2	11	2	225	223	0.88	1.24	1	41.21	0	2	2	1	1	1.19	0.64	12.11	0.76	109.49	6.36	1	0	0	0	0	3	0	0.174037	-0.446131	2.49411	-0.274305	4.69583	1.85004	1	0	0	0
4225	1	1	25-34	1	2	5	2	2.22	19885.7	11260.2	21103.4	11541	2	4	3	150	196	0.06	3.13	1	25.24	4	2	2	2	2	1.13	1.38	13.47	0.73	140.53	1.38	1	1	0	0	0	0	1	0.122306	0.322156	2.60054	-0.314574	4.94542	0.322156	1	1	0	0
374	1	2	45-54	3	2	2	1	5	98489.6	51954	111847	55264.2	1	3	1	69	208	0.21	2.97	1	22.09	3	2	2	2	2	1.07	1.4	12.15	0.76	243.13	2.24	1	1	0	0	1	1	1	0.0677521	0.336544	2.49741	-0.274305	5.4936	0.806521	1	1	0	0
1336	1	2	35-44	4	3	4	2	2.35	31760.5	14519.4	33136.4	16187.2	1	7	2	174	262	0.59	0.16	0	21.82	0	2	2	2	2	0.92	1.04	16.44	0.76	112.27	2.3	0	0	1	0	0	1	0	-0.0832729	0.0393169	2.79978	-0.274305	4.72091	0.832953	0	0	1	0
4367	1	1	20-24	3	3	2	1	0.27	102023	47013.8	113977	51804	1	11	2	309	189	0.19	0.12	0	29.44	3	2	2	2	2	0.94	1.81	3.87	0.74	105.75	3.9	0	2	0	0	0	2	1	-0.061769	0.593382	1.35351	-0.30097	4.66108	1.361	0	2	0	0
7660	1	2	45-54	3	1	4	2	0.96	91938.1	48498	97198.9	47941.4	1	11	1	190	237	0.08	3.51	1	22.65	3	2	2	2	2	0.88	0.88	17.1	0.76	154.12	2.17	0	0	1	0	0	1	1	-0.12772	-0.12772	2.83914	-0.274305	5.03773	0.774773	0	0	1	0
16	1	2	75-85	4	1	1	1	0.38	11835.7	6812.52	12566	8808.74	1	11	2	42	164	0.04	1.88	1	19.96	2	2	2	2	2	0.88	0.89	7.43	0.77	232.48	1.19	0	0	0	0	1	0	2	-0.12772	-0.116421	2.00566	-0.261235	5.4488	0.174037	0	0	0	0
4337	1	1	65-74	4	1	2	1	5	9787.14	5013.93	10159.8	5223.67	1	8	2	189	192	0.28	0.2	0	35.7	4	2	2	2	2	0.66	0.83	6.84	0.74	107.93	1.25	0	0	0	0	0	0	1	-0.415364	-0.186209	1.92293	-0.30097	4.68148	0.223224	0	0	0	0
9552	1	2	20-24	2	3	2	1	5	91420.7	38038.5	96482.3	41048.2	2	11	1	116	184	0.56	0.14	0	21.45	4	2	2	2	2	0.87	0.93	7.73	0.77	147.86	1.49	0	0	0	0	0	0	1	-0.139147	-0.0724632	2.04524	-0.261235	4.99627	0.398843	0	0	0	0
8908	1	1	55-64	3	1	1	1	1.2	47312.2	24824.5	53364.6	27307.7	1	1	1	139	255	1.77	2.09	1	25.4	3	2	1	2	1	0.36	1.02	8.96	0.74	61.56	4.01	0	0	0	0	0	2	1	-1.02137	0.0199007	2.19288	-0.30097	4.12001	1.38882	0	0	0	0
658	1	2	35-44	2	3	4	2	2.69	132688	60676.6	150067	63763.5	1	2	2	90	190	0.33	2.06	1	25.05	3	2	2	2	2	1.07	0.91	9.83	0.77	282.03	0.96	1	0	0	0	1	0	1	0.0677521	-0.0942008	2.28554	-0.261235	5.64201	-0.0407178	1	0	0	0
6000	1	2	75-85	3	1	2	1	2.4	64586	37136.1	80171.2	42302.3	2	3	2	179	161	0.28	2.13	1	27.82	2	2	2	1	1	0.67	0.93	10.98	0.77	180.11	2.26	0	0	0	0	0	1	2	-0.400328	-0.0724632	2.39617	-0.261235	5.19357	0.815409	0	0	0	0
3040	1	2	20-24	3	2	4	2	5	81222.3	33795.1	84535.8	35006.5	2	6	1	178	192	0.38	0.35	0	38.15	2	2	2	2	2	1.17	0.82	11.34	0.77	372.52	1.56	1	0	0	0	2	0	2	0.157089	-0.198329	2.42842	-0.261235	5.92029	0.44475	1	0	0	0
1586	1	2	45-54	1	1	3	1	1.13	7996.34	4667.87	7868.61	4938.8	2	6	2	62	183	0.45	1.4	1	29.08	4	2	2	2	2	0.81	1.08	11.49	0.77	262.38	1.34	0	0	0	0	1	0	1	-0.210598	0.0770536	2.44156	-0.261235	5.56979	0.292744	0	0	0	0
3143	1	2	35-44	4	1	3	1	2.31	32496.6	17318.9	33177.7	18062.1	1	6	2	224	265	0.58	0.07	0	37.54	2	2	2	2	1	0.78	0.63	12.12	0.77	249.42	3.03	0	0	0	0	1	1	2	-0.248333	-0.461877	2.49494	-0.261235	5.51914	1.1086	0	0	0	0
5493	1	2	35-44	4	3	3	1	2.16	29313.9	15622.8	30583.9	17540.1	1	9	2	58	191	0.12	1.83	1	24.47	3	2	2	2	2	1.29	1.31	12.21	0.77	247.85	2.55	1	1	0	0	1	1	1	0.25472	0.270103	2.50234	-0.261235	5.51282	0.936133	1	1	0	0
3406	1	2	25-34	3	3	4	2	3.2	82310.7	34248	93091.3	36595	1	9	2	66	168	0.37	0.35	0	32.09	4	2	2	2	2	1.69	2.21	14.54	0.77	315.14	4.11	2	2	1	0	1	2	1	0.524788	0.793038	2.67697	-0.261235	5.75302	1.41345	2	2	1	0
2700	1	2	75-85	3	2	1	1	2.43	43882.2	25231.6	46815	31096.9	3	1	3	121	298	0.21	2.09	1	23.63	3	2	2	2	1	0.28	0.39	15.08	0.77	91.14	1.33	0	0	1	0	0	0	1	-1.27261	-0.941352	2.71344	-0.261235	4.5124	0.285254	0	0	1	0
9737	1	1	25-34	2	1	3	1	2.16	109327	51153.2	112740	53209.8	1	5	3	103	203	0.66	0.07	0	40.27	3	2	2	2	2	0.63	1.99	9.12	0.74	169.97	3.02	0	2	0	0	0	1	1	-0.461877	0.688185	2.21058	-0.30097	5.13562	1.10529	0	2	0	0
1686	1	1	75-85	1	1	2	1	1	2270.81	1383.02	2541.67	1392.6	1	3	2	325	210	0.16	3.68	1	32.38	0	2	2	2	1	0.71	1.03	10.17	0.74	183.32	3.25	0	0	0	0	0	1	0	-0.342349	0.0296559	2.31954	-0.30097	5.21123	1.17869	0	0	0	0
6097	1	1	65-74	4	2	7	2	0.78	8717.84	4262.03	9690.53	4279.61	1	7	3	144	183	5.78	2.59	1	27.57	3	2	1	2	2	0.74	0.58	10.19	0.74	149.98	0.89	0	0	0	0	0	0	1	-0.30097	-0.544555	2.3215	-0.30097	5.0105	-0.116421	0	0	0	0
8924	1	1	20-24	3	1	4	2	0.99	102023	47013.8	111428	52674.6	1	11	1	95	175	0.21	1.99	1	20.98	4	2	2	2	2	0.29	0.25	12.25	0.74	79.38	0.57	0	0	0	0	0	0	1	-1.23753	-1.38589	2.50561	-0.30097	4.37425	-0.561943	0	0	0	0
2949	1	1	35-44	3	1	2	1	2.22	65462.9	31751.1	73786.1	35803.4	2	9	3	147	211	0.11	0.23	0	25.62	3	2	2	2	2	1.06	1.56	11.86	0.75	254.34	2.51	1	1	0	0	1	1	1	0.0583632	0.44475	2.47326	-0.287549	5.53867	0.920323	1	1	0	0
6661	1	2	55-64	3	2	3	1	1.1	46701.5	23684.4	61646.9	27026.2	2	3	3	382	194	0.85	0.45	0	42.85	0	2	2	2	1	0.6	0.78	15.15	0.77	178.93	2.9	0	0	1	0	0	1	0	-0.510659	-0.248333	2.71807	-0.261235	5.187	1.06475	0	0	1	0
692	1	1	45-54	3	3	4	2	5	69154.8	34559.2	74069.3	36143.1	2	6	2	137	173	0.65	2.29	1	42.21	3	2	2	2	2	1.56	1.44	13.51	0.75	163.72	1.44	2	1	0	0	0	0	1	0.44475	0.364713	2.6035	-0.287549	5.09816	0.364713	2	1	0	0
6777	1	1	20-24	1	1	3	1	3.88	26333.2	13923.6	27318	14369.3	1	10	2	47	154	0.11	0.3	0	31.95	4	2	2	2	1	1.48	0.96	7.25	0.76	614.29	0.78	2	0	0	0	3	0	1	0.39211	-0.0407178	1.98114	-0.274305	6.42047	-0.248333	2	0	0	0
434	1	1	55-64	3	1	4	2	2.22	70081.5	35022.3	71862.6	36040	2	1	3	153	164	0.03	1.84	1	32.09	2	2	2	2	2	1.21	1.71	11.89	0.76	196.98	4.16	1	2	0	0	0	2	2	0.190703	0.536552	2.47578	-0.274305	5.2831	1.42554	1	2	0	0
2621	1	1	25-34	3	3	1	1	5	91035.1	42594.6	101641	45297.7	2	5	3	116	218	0.03	0.17	0	31.97	4	2	2	2	1	1.4	1.1	15.03	0.76	335.9	0.94	1	0	1	0	2	0	1	0.336544	0.0954011	2.71011	-0.274305	5.81681	-0.061769	1	0	1	0
5941	1	1	75-85	3	1	2	1	0.89	28942.2	15408.4	37918.9	18971.4	1	9	1	171	194	3.35	3.6	1	34.28	0	1	1	1	2	1.77	2.24	17.64	0.76	302.24	5.24	2	2	1	0	1	2	0	0.571036	0.806521	2.87023	-0.274305	5.71122	1.65634	2	2	1	0
5605	1	1	55-64	3	3	1	1	0.84	22742.2	11365.1	25391.6	11956.8	2	13	1	366	214	0.23	0.44	0	29	0	2	2	2	1	1.33	1.92	19.27	0.76	256.16	3.36	1	2	1	0	1	2	0	0.285254	0.652377	2.9586	-0.274305	5.5458	1.21197	1	2	1	0
7133	1	2	45-54	3	3	3	1	5	86192.9	45467.4	89709.2	45622.6	1	6	2	121	202	0.36	0.04	0	33.96	2	2	2	2	2	1.36	1.51	15.31	0.77	179.55	1.76	1	1	1	0	0	0	2	0.307558	0.412176	2.72857	-0.261235	5.19045	0.565371	1	1	1	0
7842	1	2	35-44	4	1	5	2	0.23	28898	13538.8	28568	13973.9	1	8	2	86	213	0.33	0.44	0	35.37	4	2	2	2	2	0.18	0.34	16.89	0.77	80.97	0.39	0	0	1	0	0	0	1	-1.71424	-1.07852	2.82678	-0.261235	4.39408	-0.941352	0	0	1	0
1229	1	2	75-85	3	1	1	1	1.08	17271.5	7786.94	22409.7	11274.7	1	7	2	153	240	0.65	0.44	0	24.65	2	2	2	2	1	1.07	1.18	17.43	0.77	275.03	1.74	1	1	1	0	1	0	2	0.0677521	0.165599	2.85825	-0.261235	5.61688	0.553943	1	1	1	0
6069	1	1	35-44	3	2	1	1	2.22	102634	49780.1	114591	52145.2	2	1	3	78	186	0.02	0.24	0	25.21	4	2	2	2	2	0.81	1.05	8.37	0.77	107.33	0.7	0	0	0	0	0	0	1	-0.210598	0.0488854	2.12477	-0.261235	4.67591	-0.356532	0	0	0	0
7163	1	2	35-44	3	3	2	1	5	92593	45355.9	97719.5	47946.1	1	8	1	88	232	0.39	1.47	1	27.57	4	2	2	2	2	0.95	1.44	17.6	0.77	188.81	2.87	1	1	1	0	0	1	1	-0.051188	0.364713	2.86796	-0.261235	5.24074	1.05435	1	1	1	0
8109	1	2	45-54	3	1	1	1	3.05	106281	52060.7	128570	63485.5	1	1	2	90	209	1.08	0.32	0	28.08	3	2	2	2	2	0.78	1.28	6.73	0.78	107.17	2.94	0	1	0	0	0	1	1	-0.248333	0.246938	1.90672	-0.248333	4.67442	1.07844	0	1	0	0
1825	1	1	75-85	1	1	2	1	1.14	3874.52	2359.75	3971.82	2667.75	1	4	3	325	176	0.38	0.41	0	27.86	2	2	2	2	1	0.3	0.73	8.85	0.77	95.54	6.09	0	0	0	0	0	3	2	-1.20364	-0.314574	2.18053	-0.261235	4.55955	1.80666	0	0	0	0
4559	1	2	65-74	4	1	3	1	0	11002.2	6332.72	12290.3	6178.69	1	13	1	164	284	2.12	1.61	1	28.54	4	2	2	2	2	0.76	2.11	8.36	0.78	113.17	4.21	0	2	0	0	0	2	1	-0.274305	0.746735	2.12358	-0.248333	4.72889	1.43749	0	2	0	0
8698	1	2	65-74	3	1	2	1	2.45	58960.3	29901.4	71132	37205.9	1	11	3	265	190	0.73	1.66	1	44.25	2	2	2	1	2	0.67	1.26	9.08	0.78	161.41	3.56	0	1	0	0	0	2	2	-0.400328	0.231191	2.20618	-0.248333	5.08395	1.26979	0	1	0	0
3140	1	1	35-44	3	3	4	2	5	78723.2	36833.9	85980.9	38939.3	3	1	2	92	139	0.08	0.1	0	35.19	4	2	2	2	2	0.91	1.8	12.8	0.77	186.96	5.8	0	2	0	0	0	3	1	-0.0942008	0.587842	2.54952	-0.261235	5.2309	1.75788	0	2	0	0
8729	1	2	55-64	1	1	1	1	2.31	3612.82	2138.31	4029.32	2075.57	1	3	1	335	243	0.38	0.39	0	29.07	4	2	2	2	2	0.83	1.24	9.48	0.78	303.59	1.71	0	1	0	0	1	0	1	-0.186209	0.215192	2.24929	-0.248333	5.71568	0.536552	0	1	0	0
8538	1	2	20-24	2	1	4	2	2.22	24446.5	11175.9	26559.1	11304.6	2	9	3	112	192	0.24	2.17	1	28.82	4	2	2	2	2	0.76	0.88	12.56	0.78	235.42	1.3	0	0	0	0	1	0	1	-0.274305	-0.12772	2.5306	-0.248333	5.46137	0.262441	0	0	0	0
3688	1	1	35-44	4	2	4	2	2.22	39083	16867.9	42617.7	17619.4	1	9	2	71	254	0.12	2.28	1	24.71	4	2	2	2	2	0.72	0.87	13.45	0.77	160.06	4.98	0	0	0	0	0	2	1	-0.328365	-0.139147	2.59905	-0.261235	5.07555	1.60545	0	0	0	0
1736	1	2	45-54	1	3	2	1	0.67	9608.96	5667.75	9867.22	5760.29	1	11	1	250	196	1.11	0.23	0	27.18	4	2	2	2	1	0.98	1.06	13.01	0.78	348.48	2.44	1	0	0	0	2	1	1	-0.0201007	0.0583632	2.5658	-0.248333	5.85358	0.892039	1	0	0	0
4796	1	2	25-34	3	3	3	1	1.2	85122.3	35417.8	96271.2	40988.8	1	1	1	103	159	0.04	0.11	0	23.79	4	2	2	2	2	1.31	1.1	13.43	0.78	321.59	1.19	1	0	0	0	1	0	1	0.270103	0.0954011	2.59757	-0.248333	5.77328	0.174037	1	0	0	0
1696	1	2	45-54	3	3	3	1	5	84733.6	44697.6	90617.5	46265.4	1	5	3	96	201	0.17	0.13	0	26.18	4	2	2	2	1	2.06	2.54	14	0.78	229.94	1.58	3	3	1	0	1	0	1	0.722755	0.932203	2.63913	-0.248333	5.43782	0.457488	3	3	1	0
7721	1	2	20-24	3	2	6	2	0.89	71192.3	30717.7	80684.1	33219.9	2	1	2	50	181	0.15	0.3	0	23.48	4	2	2	2	2	1.37	1.28	16.21	0.78	195.19	5.63	1	1	1	0	0	3	1	0.314884	0.246938	2.78569	-0.248333	5.27397	1.72813	1	1	1	0
2471	1	2	45-54	4	1	1	1	0.26	31156	16604.5	35579.2	18672.8	2	11	2	51	229	0.07	2.7	1	24.94	3	2	2	2	1	0.74	0.5	11.26	0.79	305.62	0.27	0	0	0	0	1	0	1	-0.30097	-0.692947	2.42135	-0.235596	5.72234	-1.30896	0	0	0	0
1931	1	2	65-74	2	3	1	1	0.96	49389.5	25047.6	61307.6	28960.6	2	12	2	208	327	0.4	3.03	1	23.92	3	2	1	2	1	1.5	1.84	14.51	0.79	329.24	2.72	2	2	1	0	2	1	1	0.405532	0.60982	2.67491	-0.235596	5.79679	1.00067	2	2	1	0
3942	1	2	20-24	3	2	5	2	1.13	214220	91912.1	217056	95269.4	1	11	1	98	196	0.09	0.3	0	20.77	4	2	2	2	2	1.56	2.16	15.63	0.79	321.59	5.29	2	2	1	0	1	2	1	0.44475	0.770155	2.74926	-0.235596	5.77328	1.66584	2	2	1	0
986	1	2	55-64	4	2	4	2	0.94	10153.8	5844.41	11342.6	5702.25	2	4	3	144	223	0.91	0.64	0	32.09	0	2	1	2	1	0.9	1	16.79	0.79	193.42	2.43	0	0	1	0	0	1	0	-0.105249	9.9995e-05	2.82084	-0.235596	5.26486	0.887932	0	0	1	0
887	1	1	55-64	1	1	4	2	5	9874.07	5402.62	10448.7	5624.79	2	6	3	50	158	0.04	2.34	1	30.08	3	2	2	2	2	0.9	1.43	15.86	0.77	127.81	2.06	0	1	1	0	0	1	1	-0.105249	0.357744	2.76386	-0.261235	4.85055	0.722755	0	1	1	0
3513	1	2	35-44	1	1	5	2	1.4	9479.84	5442.59	12384.5	6119.35	1	4	2	92	247	0.07	2.59	1	24.22	4	2	2	2	2	0.67	0.47	6.9	0.8	168.73	0.73	0	0	0	0	0	0	1	-0.400328	-0.75481	1.93167	-0.223019	5.1283	-0.314574	0	0	0	0
4261	1	1	65-74	1	1	2	1	0.96	2131.48	1298.17	2385.72	1460.42	1	4	3	223	235	0.33	0.21	0	25.59	0	2	1	1	2	0.55	0.83	6.99	0.78	154.78	2.94	0	0	0	0	0	1	0	-0.597655	-0.186209	1.94462	-0.248333	5.04201	1.07844	0	0	0	0
5012	1	2	25-34	1	1	7	2	0.59	18071.5	10149.3	18243.3	10130.5	1	2	2	73	172	0.61	0.82	0	27.12	2	2	2	2	2	0.57	0.69	9.43	0.8	208.03	2.48	0	0	0	0	0	1	2	-0.561943	-0.370919	2.244	-0.223019	5.33768	0.908299	0	0	0	0
5636	1	2	25-34	3	3	3	1	5	6096.54	2787.88	6895.03	2929.71	1	2	3	161	235	0.39	0.34	0	30.51	3	2	2	2	1	0.86	1.15	16.57	0.8	304.22	2.15	0	1	1	0	1	1	1	-0.150707	0.139849	2.80765	-0.223019	5.71775	0.765514	0	1	1	0
5341	1	2	45-54	3	3	1	1	0.78	42861.6	22609.8	45234.7	23099.6	2	1	1	244	185	0.13	0.2	0	32.94	0	2	2	2	2	1.37	1.73	18.71	0.8	359.27	3.6	1	2	1	0	2	2	0	0.314884	0.548179	2.92911	-0.223019	5.88407	1.28096	1	2	1	0
9199	1	1	55-64	1	1	2	1	1.56	1460.13	889.286	1634.3	895.443	2	13	3	2276	480	0.03	2.02	1	25.66	4	2	1	1	1	1.21	1	11.88	0.78	245.14	0.95	1	0	0	0	1	0	1	0.190703	9.9995e-05	2.47494	-0.248333	5.50183	-0.051188	1	0	0	0
3664	1	2	75-85	2	1	3	1	0.96	17043.9	7684.35	19146.1	9741.32	2	7	2	144	301	0.45	0.81	0	29.42	4	2	2	2	1	0.81	1.57	5.08	0.81	207.02	2.94	0	1	0	0	0	1	1	-0.210598	0.451139	1.62551	-0.210598	5.33282	1.07844	0	1	0	0
2217	1	1	25-34	3	3	2	1	2.06	98619.6	46143.3	110109	49745.2	1	9	1	145	163	0.18	2.41	1	19.11	4	2	2	2	2	0.94	0.92	15.85	0.78	269.73	2.83	0	0	1	0	1	1	1	-0.061769	-0.0832729	2.76323	-0.248333	5.59742	1.04031	0	0	1	0
7667	1	2	20-24	2	1	3	1	2.22	21087.5	11629.9	20750.7	11779.4	1	3	2	195	144	1.79	0.51	0	44.09	4	2	2	2	1	1.11	2.23	11.93	0.81	230.43	6.19	1	2	0	0	1	3	1	0.10445	0.802046	2.47914	-0.210598	5.43995	1.82295	1	2	0	0
6486	1	1	45-54	3	3	4	2	0.7	24465.2	12226.2	27079.3	12749.5	2	12	1	220	194	0.28	0.25	0	27.99	4	2	2	2	2	0.78	1.07	17.29	0.78	294.18	3.89	0	0	1	0	1	2	1	-0.248333	0.0677521	2.85019	-0.248333	5.68419	1.35843	0	0	1	0
2969	1	1	20-24	4	3	2	1	3.16	42158.7	18195.4	44909.1	19520.1	2	5	2	67	185	1.82	0.46	0	32.41	3	2	2	2	2	1.31	1.47	18.78	0.78	203.01	1.34	1	1	1	0	0	0	1	0.270103	0.38533	2.93285	-0.248333	5.31326	0.292744	1	1	1	0
8703	1	2	35-44	3	1	4	2	2.52	113180	51756.1	119657	51943	1	5	1	103	189	0.69	0.09	0	35.35	4	2	2	2	2	0.78	1.75	12.62	0.81	154.41	5.5	0	2	0	0	0	3	1	-0.248333	0.559673	2.53536	-0.210598	5.03961	1.70477	0	2	0	0
793	1	2	25-34	4	2	6	2	1.83	35676.5	16714.5	35269	17251.6	2	8	2	64	275	1.45	0.39	0	38.13	4	2	2	2	2	1.37	0.96	13.4	0.81	279.69	2.88	1	0	0	0	1	1	1	0.314884	-0.0407178	2.59533	-0.210598	5.63368	1.05783	1	0	0	0
7657	1	2	65-74	3	2	3	1	3.6	38146.9	19346	42852	19405.9	3	1	3	157	253	0.17	0.13	0	24.38	4	2	2	2	1	1.72	1.72	16	0.81	310.4	2.05	2	2	1	0	1	1	1	0.542382	0.542382	2.77265	-0.210598	5.73786	0.717889	2	2	1	0
3357	1	2	55-64	3	3	4	2	5	10980.7	6410.01	10805.3	6686.85	1	7	2	96	181	0.06	0.23	0	22.48	3	2	2	2	2	0.92	2.26	8.59	0.82	222.2	4.75	0	2	0	0	1	2	1	-0.0832729	0.815409	2.15072	-0.198329	5.40358	1.55817	0	2	0	0
9840	1	2	65-74	1	3	2	1	1.07	2750.98	1628.21	2707.03	2072.28	1	13	2	138	283	0.48	2.11	1	26.05	2	1	1	2	1	0.49	1	9.47	0.82	88.38	10.06	0	0	0	0	0	3	2	-0.713146	9.9995e-05	2.24823	-0.198329	4.48165	2.30858	0	0	0	0
5914	1	2	55-64	4	1	2	1	0.87	14865	8556.14	16605.4	11063.3	1	5	2	97	201	1.16	0.18	0	48.07	2	2	2	2	1	0.44	0.53	9.68	0.82	94.42	0.66	0	0	0	0	0	0	2	-0.820753	-0.63469	2.27017	-0.198329	4.54775	-0.415364	0	0	0	0
2837	1	2	20-24	1	1	4	2	1.11	1936.09	1067.76	1905.16	1148.11	2	3	2	70	159	0.04	2.38	1	20.19	2	2	2	2	2	0.44	0.37	9.95	0.82	166.81	2.75	0	0	0	0	0	1	2	-0.820753	-0.993982	2.29767	-0.198329	5.11686	1.01164	0	0	0	0
4707	1	2	75-85	3	2	1	1	1.82	45757.5	26309.9	48815.6	27965.8	2	10	2	379	252	1.03	0.82	0	31.72	2	2	2	2	1	1.38	2.03	12.24	0.82	377.87	1.91	1	2	0	0	2	1	2	0.322156	0.708085	2.50479	-0.198329	5.93455	0.647156	1	2	0	0
1606	1	2	45-54	1	1	6	2	1.41	7417.96	4258.82	7299.46	4679.62	2	6	2	145	223	0.06	0.14	0	29.61	4	2	2	2	2	1.19	1.21	12.54	0.82	303.44	1.67	1	1	0	0	1	0	1	0.174037	0.190703	2.529	-0.198329	5.71518	0.512884	1	1	0	0
4075	1	2	45-54	1	1	3	1	0.95	10219	5965.34	10055.7	5945.32	1	4	2	189	230	0.91	0.69	0	35.65	4	2	2	2	2	1.44	1.15	12.9	0.82	85.91	2.71	2	1	0	0	0	1	1	0.364713	0.139849	2.5573	-0.198329	4.4533	0.996986	2	1	0	0
4571	1	2	55-64	3	1	1	1	2.22	43400.4	22010.3	53873.3	25115.9	2	12	2	437	314	2.06	2.28	1	42.34	4	1	2	1	1	1.37	2.27	14.61	0.82	275.03	5.5	1	2	1	0	1	3	1	0.314884	0.819824	2.68177	-0.198329	5.61688	1.70477	1	2	1	0
879	1	1	55-64	2	3	2	1	5	67983.8	33974	75903.8	35742.9	2	5	2	124	184	1.04	3.26	1	24.58	3	2	1	2	2	0.93	1.17	6.47	0.79	262.53	1.97	0	1	0	0	1	1	1	-0.0724632	0.157089	1.86733	-0.235596	5.57037	0.678084	0	1	0	0
8285	1	2	55-64	4	1	5	2	0.61	14421.4	8556.14	14625.4	8732.16	1	6	2	118	258	1.94	2.95	1	30.08	0	1	2	2	1	0.49	0.45	20.67	0.82	170.69	0.5	0	0	2	0	0	0	0	-0.713146	-0.798285	3.02873	-0.198329	5.13985	-0.692947	0	0	2	0
2991	1	1	25-34	1	2	5	2	3.11	15042.7	8517.85	15110.3	9520.7	2	8	2	250	233	0.06	1.18	1	21.29	0	2	2	2	2	0.91	0.92	11.94	0.79	192.94	1.41	0	0	0	0	0	0	0	-0.0942008	-0.0832729	2.47998	-0.235596	5.26238	0.343661	0	0	0	0
3336	1	2	20-24	3	3	4	2	2.22	68662	28569	73429.9	30526.9	3	1	3	125	186	0.09	0.09	0	21.42	4	2	2	2	2	1.02	1.43	5.28	0.83	192.36	1.61	1	1	0	0	0	0	1	0.0199007	0.357744	1.66412	-0.186209	5.25937	0.476296	1	1	0	0
7707	1	2	25-34	1	1	7	2	0	8506.25	4777.25	8370.37	4768.43	2	9	2	91	164	0.35	0.61	0	26.31	2	2	2	2	2	0.59	0.53	9.25	0.83	249.21	0.73	0	0	0	0	1	0	2	-0.527463	-0.63469	2.22473	-0.186209	5.5183	-0.314574	0	0	0	0
5844	1	1	35-44	1	3	4	2	4.07	26560	14043.6	28369.6	15474.2	1	7	2	63	225	0.07	0.35	0	23.88	3	2	2	2	1	0.08	0.26	12.34	0.79	13.26	0.54	0	0	0	0	0	0	1	-2.52448	-1.34669	2.51293	-0.235596	2.58476	-0.616001	0	0	0	0
6337	1	1	45-54	3	3	2	1	5	83472.1	40486	94085.1	43872.2	3	1	2	212	250	0.08	0.19	0	24.73	3	2	2	2	2	1.14	1.56	12.65	0.79	277.43	0.97	1	1	0	0	1	0	1	0.131116	0.44475	2.53774	-0.235596	5.62557	-0.0303561	1	1	0	0
7639	1	2	20-24	3	2	4	2	0.73	86015.6	35789.5	89524.7	37072.4	1	9	2	199	124	0.46	2.81	1	37.23	3	2	2	2	1	1.24	2.16	11.93	0.83	236.59	3.66	1	2	0	0	1	2	1	0.215192	0.770155	2.47914	-0.186209	5.46633	1.29749	1	2	0	0
9535	1	2	55-64	3	2	2	1	4.07	57942.7	29385.4	65374.4	30696.3	2	11	2	147	370	0.18	0.07	0	31.5	3	2	2	2	2	1.07	1.59	12.07	0.83	257.45	2.11	1	1	0	0	1	1	1	0.0677521	0.463797	2.49081	-0.186209	5.55083	0.746735	1	1	0	0
274	1	2	65-74	3	3	2	1	3.73	47161.3	23917.6	50313.2	23911.6	2	11	2	142	172	0.09	0.38	0	29.74	2	2	1	1	1	1.99	1.65	17.69	0.83	465.37	0.34	2	2	1	0	2	0	2	0.688185	0.500836	2.87306	-0.186209	6.14283	-1.07852	2	2	1	0
5323	1	2	65-74	3	1	2	1	2.22	39768.1	22866.1	45948.1	28181.4	1	1	2	160	223	0.35	0.23	0	22.04	3	2	2	2	1	1.12	1	19	0.83	329.7	3.54	1	0	1	0	2	2	1	0.113418	9.9995e-05	2.94449	-0.186209	5.79818	1.26415	1	0	1	0
5854	1	2	20-24	3	2	4	2	1.78	7429.6	3091.32	8402.7	3303.17	2	3	2	118	207	5.21	0.15	0	39.82	0	2	2	2	1	0.55	0.63	7.24	0.84	102.87	3.05	0	0	0	0	0	1	0	-0.597655	-0.461877	1.97976	-0.174234	4.63347	1.11517	0	0	0	0
45	1	2	25-34	1	2	5	2	0.75	18362	9959.72	20355	11380.3	1	4	2	84	214	0.32	2.15	1	27.47	2	2	2	2	2	0.58	0.91	9.7	0.84	125.02	3.14	0	0	0	0	0	1	2	-0.544555	-0.0942008	2.27223	-0.174234	4.82847	1.14425	0	0	0	0
9303	1	2	65-74	4	2	5	2	2.51	11482.5	6812.52	11645	6952.66	2	12	3	279	244	1.25	2.14	1	31.47	4	2	2	2	1	0.9	0.75	10.84	0.84	141.61	0.92	0	0	0	0	0	0	1	-0.105249	-0.287549	2.38334	-0.174234	4.95308	-0.0832729	0	0	0	0
9451	1	2	45-54	4	1	4	2	0.18	31156	16604.5	31809	17317	2	11	1	109	243	0.46	0.23	0	39.02	0	2	2	2	1	0.47	0.54	11.06	0.84	165.23	2.61	0	0	0	0	0	1	0	-0.75481	-0.616001	2.40343	-0.174234	5.10734	0.959389	0	0	0	0
5037	1	2	35-44	3	3	5	2	2.66	88304.8	41874.8	88837.1	44537.4	1	9	2	156	230	0.13	0.1	0	25.54	2	2	2	2	2	0.64	1.36	11.27	0.84	144.28	3.72	0	1	0	0	0	2	2	-0.446131	0.307558	2.42223	-0.174234	4.97176	1.31375	0	1	0	0
8189	1	2	55-64	1	1	2	1	1.08	3744.17	2216.05	4175.82	2820.45	1	6	2	113	244	0.26	0.2	0	26.6	2	2	2	2	1	0.8	1.2	11.5	0.84	367.29	1.44	0	1	0	0	2	0	2	-0.223019	0.182405	2.44243	-0.174234	5.90615	0.364713	0	1	0	0
1112	1	2	20-24	2	1	5	2	0.21	56758.2	24489.8	57100.4	27012.2	1	5	2	32	145	0.22	1.14	1	26.33	2	2	2	2	2	0.22	0.28	12.3	0.84	33.99	0.51	0	0	0	0	0	0	2	-1.51367	-1.27261	2.50968	-0.174234	3.52607	-0.673148	0	0	0	0
1284	1	2	35-44	3	3	1	1	3.77	62251.6	28466.9	70044.1	30742.9	2	9	2	50	184	0.14	0.33	0	23.11	4	2	2	2	2	1.05	1.36	13.26	0.84	299.1	1.31	1	1	0	0	1	0	1	0.0488854	0.307558	2.58483	-0.174234	5.70078	0.270103	1	1	0	0
1117	1	1	45-54	4	1	2	1	0.73	26662.9	13422.5	26228.6	14205.6	1	9	1	79	233	0.14	0.32	0	18.6	3	2	2	2	2	1.77	1.06	13.37	0.79	69.27	1.54	2	0	0	0	0	0	1	0.571036	0.0583632	2.59309	-0.235596	4.23801	0.431847	2	0	0	0
3339	1	2	35-44	3	3	5	2	3.01	78449	37201.1	78921.9	40354.7	2	12	3	57	243	0.01	0.5	0	20.75	3	2	2	2	2	0.91	1.27	14.15	0.84	248.36	2	0	1	1	0	1	1	1	-0.0942008	0.239096	2.64979	-0.174234	5.51488	0.693197	0	1	1	0
2405	1	2	45-54	2	3	3	1	5	91171.4	44659.6	97502.3	47829.7	2	8	2	126	225	0.03	0.22	0	21.73	3	2	2	2	2	1.76	1.41	14.69	0.84	422.55	1.27	2	1	1	0	2	0	1	0.565371	0.343661	2.68724	-0.174234	6.04631	0.239096	2	1	1	0
3120	1	2	45-54	3	2	2	1	0	106281	52060.7	119584	57298.8	1	1	2	78	204	0.04	2.42	1	23.18	3	2	2	2	2	1.6	1.26	16.2	0.84	222.12	0.81	2	1	1	0	1	0	1	0.470066	0.231191	2.78507	-0.174234	5.40322	-0.210598	2	1	1	0
1221	1	2	45-54	2	3	2	1	3.56	65549.5	32108.9	74439.9	35339.6	2	9	1	112	183	0.54	0.72	0	40.32	4	2	2	2	2	1.16	1.87	19.34	0.84	220.29	3.81	1	2	1	0	1	2	1	0.148506	0.625992	2.96223	-0.174234	5.39495	1.33766	1	2	1	0
6087	1	2	25-34	1	1	5	2	0.43	18362	9959.72	19211.7	10171.6	1	4	1	290	212	0.79	2.63	1	24.99	2	2	2	2	2	3.48	2.72	34.37	0.84	795.75	2.2	3	3	3	0	3	1	2	1.24706	1.00067	3.53721	-0.174234	6.67929	0.788503	3	3	3	0
5547	1	1	35-44	2	2	1	1	1.15	35898.9	17411.8	35845.5	17605.6	2	4	1	178	134	1.09	1.39	1	30.61	0	1	2	2	1	0.65	1.46	10.51	0.8	155.09	2.36	0	1	0	0	0	1	0	-0.430629	0.378505	2.35242	-0.223019	5.04401	0.858704	0	1	0	0
4268	1	2	25-34	2	1	4	2	1.53	6603.89	3019.88	7468.83	3173.51	1	8	2	74	196	1.97	1.89	1	31.22	2	2	2	2	2	1.13	1.59	7.92	0.85	234.49	3.09	1	1	0	0	1	1	2	0.122306	0.463797	2.06952	-0.162401	5.45741	1.1282	1	1	0	0
8629	1	2	45-54	1	1	2	1	1.6	7510.45	4429.96	7390.48	4422.24	2	6	2	155	232	0.14	1.6	1	23.23	2	2	2	2	1	0.55	1.21	9.54	0.85	156.75	1.89	0	1	0	0	0	1	2	-0.597655	0.190703	2.2556	-0.162401	5.05465	0.63663	0	1	0	0
9532	1	2	55-64	1	2	1	1	5	6079.85	3598.46	6871.03	3589.04	1	10	2	190	226	0.5	2.53	1	34.15	4	2	2	2	2	0.78	0.91	10.66	0.85	183.6	2.47	0	0	0	0	0	1	1	-0.248333	-0.0942008	2.36659	-0.162401	5.21276	0.904259	0	0	0	0
3097	1	2	20-24	3	3	4	2	0.89	82310.7	34248	93091.3	36595	2	1	2	54	155	0.14	0.2	0	26.79	4	2	2	2	2	0.63	1.27	12.79	0.85	183.24	2.45	0	1	0	0	0	1	1	-0.461877	0.239096	2.54874	-0.162401	5.2108	0.896129	0	1	0	0
5154	1	2	35-44	3	3	4	2	4.64	87894.4	40193.1	91480.1	40945.8	1	8	2	45	184	0.01	4.33	1	19.6	4	2	2	2	2	1.81	1.64	15.87	0.85	280.29	1.75	2	1	1	0	1	0	1	0.593382	0.494757	2.76449	-0.162401	5.63583	0.559673	2	1	1	0
3233	1	2	35-44	4	1	5	2	0.77	27773.9	15169.4	27456.6	15767.3	1	6	2	127	241	1.28	0.88	0	66.44	0	2	2	1	1	0.51	0.48	16.15	0.85	138.2	0.54	0	0	1	0	0	0	0	-0.673148	-0.733761	2.78198	-0.162401	4.9287	-0.616001	0	0	1	0
9417	1	2	25-34	3	3	3	1	2.22	62251.6	28466.9	70405	29915.2	2	9	2	53	234	0.02	0.14	0	21.97	3	2	2	2	2	1.38	1.24	18.72	0.85	388.99	3.5	1	1	1	0	2	2	1	0.322156	0.215192	2.92965	-0.162401	5.96355	1.25279	1	1	1	0
8626	1	2	25-34	1	1	3	1	2.22	17653.3	9735.9	18300	10153.1	1	12	1	76	219	0.69	0.51	0	16.04	0	2	2	2	2	0.38	0.33	3.93	0.86	133.92	0.58	0	0	0	0	0	0	0	-0.967321	-1.10836	1.36889	-0.150707	4.89724	-0.544555	0	0	0	0
2917	1	2	45-54	3	3	1	1	4.55	81238	42853.7	85735.8	43782	2	11	3	50	212	0.27	0.45	0	24.36	4	2	2	2	1	0.89	1.76	8.2	0.86	266.34	2.66	0	2	0	0	1	1	1	-0.116421	0.565371	2.10426	-0.150707	5.58477	0.978364	0	2	0	0
4170	1	1	65-74	4	1	4	2	2.22	8867.64	4205.87	8723.17	4538.35	2	7	3	117	208	4.13	2.47	1	31.87	3	2	1	2	2	0.73	1.38	11.52	0.8	169.99	3	0	1	0	0	0	1	1	-0.314574	0.322156	2.44417	-0.223019	5.13574	1.09865	0	1	0	0
2752	1	2	25-34	1	1	3	1	0.99	4766.11	2628.53	4877.07	2741.17	1	7	2	228	209	0.67	2.05	1	25.61	3	2	1	2	2	1.5	1.19	8.91	0.86	303.91	1.78	2	1	0	0	1	0	1	0.405532	0.174037	2.18729	-0.150707	5.71673	0.57667	2	1	0	0
2366	1	1	65-74	3	1	2	1	5	31647.7	16848.8	35285.6	20631.3	2	5	3	309	209	0.24	0.61	0	26.7	3	2	2	2	2	1.11	1.87	13.26	0.8	268.08	5.16	1	2	0	0	1	2	1	0.10445	0.625992	2.58483	-0.223019	5.59129	1.64096	1	2	0	0
8078	1	2	65-74	4	1	2	1	3.08	12354.7	7111.25	13117	8108.64	2	5	2	90	279	0.58	3.05	1	27.55	3	1	2	2	2	0.64	0.58	8.96	0.86	205.68	1.89	0	0	0	0	0	1	1	-0.446131	-0.544555	2.19288	-0.150707	5.32632	0.63663	0	0	0	0
1393	1	1	55-64	3	1	2	1	1.96	45749.5	24004.5	51602	26683.9	2	1	3	103	204	0.09	0.19	0	21.64	0	2	2	2	1	2.04	1.07	18.03	0.8	446.33	0.09	3	0	1	0	2	0	0	0.712999	0.0677521	2.89209	-0.223019	6.10106	-2.40684	3	0	1	0
4940	1	1	65-74	3	2	2	1	3.73	46199.9	24240.8	51736.1	28788.7	2	11	2	117	222	0.09	3.05	1	30.05	3	2	1	2	1	1.76	1.61	21.38	0.8	272.82	1.85	2	1	2	0	1	0	1	0.565371	0.476296	3.0625	-0.223019	5.60881	0.61524	2	1	2	0
7193	1	1	35-44	1	1	4	2	2.22	12618.6	6904.32	12675.4	7046.93	1	4	3	132	178	0.14	1.33	1	23.44	3	2	2	2	2	0.7	2.02	6.75	0.81	203.56	2.67	0	2	0	0	0	1	1	-0.356532	0.703147	1.90969	-0.210598	5.31596	0.982116	0	2	0	0
6866	1	1	45-54	1	1	7	2	2.22	6935.46	4107.74	7423.54	4379.58	2	13	1	93	167	0.54	2.05	1	27.09	3	2	2	2	2	1.27	1.99	7.88	0.81	200.56	4.46	1	2	0	0	0	2	1	0.239096	0.688185	2.06445	-0.210598	5.30111	1.49517	1	2	0	0
9145	1	2	45-54	2	3	2	1	0.05	83180	40745	100625	44069.9	1	11	2	573	215	1.04	2.19	1	22.14	4	2	2	1	2	0.83	1.33	11.78	0.86	237.75	3.73	0	1	0	0	1	2	1	-0.186209	0.285254	2.46649	-0.150707	5.47122	1.31644	0	1	0	0
3902	1	2	20-24	1	1	7	2	0.06	12393.6	6960.47	12195.7	6947.62	2	12	2	69	158	0.68	2.85	1	36.77	2	2	2	2	2	0.86	0.59	11.99	0.86	329.18	0.33	0	0	0	0	2	0	2	-0.150707	-0.527463	2.48416	-0.150707	5.79661	-1.10836	0	0	0	0
5143	1	1	65-74	4	3	2	1	5	8867.64	4542.87	10018.4	4732.91	2	7	3	109	179	0.59	0.75	0	31.63	3	2	2	1	1	1.14	1	10.03	0.81	147.26	2.15	1	0	0	0	0	1	1	0.131116	9.9995e-05	2.30568	-0.210598	4.9922	0.765514	1	0	0	0
9399	1	1	55-64	3	3	2	1	2.67	45749.5	24004.5	48573.4	25392.7	2	1	3	133	213	0.19	0.3	0	29.48	4	2	2	2	1	1.09	1.19	11.86	0.81	158.21	1.53	1	1	0	0	0	0	1	0.0862694	0.174037	2.47326	-0.210598	5.06392	0.425333	1	1	0	0
9617	1	2	35-44	2	1	6	2	1.12	72924	34581.1	77096.8	35010.5	2	13	2	188	232	0.32	0.47	0	26.2	2	2	2	2	2	1.12	1.09	12.61	0.86	348.52	1.05	1	0	0	0	2	0	2	0.113418	0.0862694	2.53457	-0.150707	5.8537	0.0488854	1	0	0	0
432	1	2	25-34	1	2	3	1	4.95	15850.6	8741.71	16431.3	9013.01	2	3	2	117	145	2.37	2.14	1	24.17	2	2	2	2	2	1.35	1.71	13.07	0.86	398.98	4.24	1	2	0	0	2	2	2	0.300179	0.536552	2.5704	-0.150707	5.98891	1.44459	1	2	0	0
4208	1	2	25-34	3	3	4	2	4.99	85122.3	35417.8	107884	36687.4	2	7	1	196	185	1.65	0.14	0	33.16	4	2	2	2	2	0.85	1.8	13.65	0.86	321	0.84	0	2	1	0	1	0	1	-0.162401	0.587842	2.61381	-0.150707	5.77144	-0.174234	0	2	1	0
7097	1	2	20-24	4	2	7	2	3.11	25674	12020.9	26038	12301.7	2	4	2	105	173	0.79	0.28	0	36.19	4	2	2	2	2	1.81	1.55	16.36	0.86	185.06	3.43	2	1	1	0	0	2	1	0.593382	0.438319	2.7949	-0.150707	5.22068	1.23259	2	1	1	0
5026	1	2	35-44	4	2	2	1	2.84	37180.6	16997.3	39802.3	17583.1	2	4	2	88	208	4.61	0.36	0	30.27	2	2	2	2	1	0.43	0.8	19.34	0.86	103.29	4.9	0	0	1	0	0	2	2	-0.843738	-0.223019	2.96223	-0.150707	4.63754	1.58926	0	0	1	0
4467	1	1	25-34	2	2	4	2	2.22	54094.2	25310.2	59081.3	26756.9	2	3	1	80	116	0.75	2.31	1	32.91	4	2	2	2	1	1.45	1.07	12.96	0.81	247.45	1.19	2	0	0	0	1	0	1	0.371633	0.0677521	2.56194	-0.210598	5.51121	0.174037	2	0	0	0
6670	1	2	45-54	1	1	6	2	1.17	7591.37	4358.38	7942.65	4379.87	2	3	2	142	198	0.05	1.48	1	26.52	2	2	2	2	2	0.52	1.2	8.04	0.87	187.04	3.35	0	1	0	0	0	2	2	-0.653734	0.182405	2.08455	-0.139147	5.23132	1.20899	0	1	0	0
2245	1	2	25-34	3	1	6	2	2.54	84824.6	40224.5	85335.9	43634.4	1	10	1	119	160	0.38	1.79	1	37.99	4	2	2	2	2	1.08	2.26	9.62	0.87	223.84	4.38	1	2	0	0	1	2	1	0.0770536	0.815409	2.26395	-0.139147	5.41093	1.47707	1	2	0	0
1892	1	2	75-85	3	3	2	1	3.56	35736.4	20547.9	38124.8	25324.4	2	12	3	65	212	0.11	0.41	0	28.85	4	2	2	2	2	0.83	1.62	10.04	0.87	266.69	4.13	0	1	0	0	1	2	1	-0.186209	0.482488	2.30668	-0.139147	5.58609	1.4183	0	1	0	0
1436	1	2	65-74	1	1	6	2	0.8	2515.67	1541.12	2694.6	1774.92	1	3	2	158	205	0.31	3.07	1	36.61	2	2	2	2	1	0.6	1.05	12.24	0.87	176.01	2.87	0	0	0	0	0	1	2	-0.510659	0.0488854	2.50479	-0.139147	5.17054	1.05435	0	0	0	0
1988	1	2	45-54	1	1	1	1	0.72	7073.11	4172	7263.21	4229.67	2	12	3	390	240	0.95	2.59	1	28.01	2	2	2	2	1	0.49	1.05	12.33	0.87	180.32	2.28	0	0	0	0	0	1	2	-0.713146	0.0488854	2.51212	-0.139147	5.19473	0.824219	0	0	0	0
4551	1	2	25-34	2	3	3	1	3.6	57649.5	26354.7	59114.7	26658.3	2	8	3	152	249	2.54	0.08	0	44.97	2	2	2	2	2	1.62	2.54	13.56	0.87	371.08	3.75	2	3	1	0	2	2	2	0.482488	0.932203	2.6072	-0.139147	5.91642	1.32178	2	3	1	0
1443	1	2	35-44	3	3	4	2	4.55	99693.9	48834.3	106617	52300.7	2	2	2	71	182	0.06	0.29	0	19.89	3	2	2	2	2	1.01	0.9	15.75	0.87	238.57	0.92	1	0	1	0	1	0	1	0.0100493	-0.105249	2.7569	-0.139147	5.47466	-0.0832729	1	0	1	0
2019	1	2	55-64	4	1	5	2	4.95	7880.89	4675.7	8803.57	4771.89	2	9	3	52	164	0.07	0.4	0	21.35	4	2	2	2	2	0.91	1.07	7.19	0.88	120.55	1.61	0	0	0	0	0	0	1	-0.0942008	0.0677521	1.97283	-0.12772	4.79207	0.476296	0	0	0	0
6962	1	1	65-74	1	1	3	1	1.27	2127.86	1289.87	2574.65	1330.16	1	4	3	80	189	0.13	2.39	1	23.98	2	2	2	2	2	0.82	0.9	13.49	0.81	206.29	3.46	0	0	0	0	0	2	2	-0.198329	-0.105249	2.60202	-0.210598	5.32928	1.2413	0	0	0	0
7134	1	2	65-74	1	1	2	1	0.09	3612.82	2138.31	3869.79	2721.5	1	3	3	154	174	5	1.23	1	32.27	0	2	2	1	1	0.79	1.11	9.72	0.88	180.19	2.47	0	0	0	0	0	1	0	-0.235596	0.10445	2.27429	-0.12772	5.19401	0.904259	0	0	0	0
1552	1	2	55-64	3	1	2	1	4.52	38146.9	19346	47352.1	22075.7	3	1	2	265	213	1.53	2.22	1	36.26	4	2	1	2	1	1.09	1.21	12.94	0.88	392.09	13.46	1	1	0	0	2	3	1	0.0862694	0.190703	2.5604	-0.12772	5.97149	2.59973	1	1	0	0
6246	1	2	45-54	1	3	3	1	4.32	10887	6355.27	11875.4	6320.87	1	3	2	82	154	2.22	1.21	1	41.82	0	2	2	2	1	1.06	1	13.75	0.88	108.45	1.77	1	0	1	0	0	0	0	0.0583632	9.9995e-05	2.62111	-0.12772	4.68629	0.571036	1	0	1	0
1130	1	2	65-74	3	3	2	1	2.49	55489.5	28141.2	62507.3	32241.3	1	6	1	190	223	0.75	2.02	1	20.11	3	2	1	2	1	0.93	2.05	14.42	0.88	205.21	4.7	0	2	1	0	0	2	1	-0.0724632	0.717889	2.66869	-0.12772	5.32403	1.54758	0	2	1	0
1385	1	2	20-24	3	1	4	2	2.22	89097.2	37071.7	94195.4	40172.6	2	2	1	164	172	0.92	2.58	1	24.57	0	2	2	2	2	0.59	0.84	14.69	0.88	55.27	2	0	0	1	0	0	1	0	-0.527463	-0.174234	2.68724	-0.12772	4.01223	0.693197	0	0	1	0
6934	1	2	45-54	4	1	1	1	1.01	29313.9	15622.8	33475.6	16877.7	1	9	1	107	227	1.73	0.09	0	31.75	4	2	2	2	2	1.56	1	15.17	0.88	209.96	4.55	2	0	1	0	0	2	1	0.44475	9.9995e-05	2.71939	-0.12772	5.34692	1.51515	2	0	1	0
3305	1	2	75-85	3	2	2	1	1.42	39768.1	22866.1	44868.7	25395.9	1	1	2	105	242	0.33	0.36	0	34.22	2	2	2	2	1	0.74	1.04	16.34	0.88	148.8	1.08	0	0	1	0	0	0	2	-0.30097	0.0393169	2.79368	-0.12772	5.0026	0.0770536	0	0	1	0
2391	1	2	65-74	4	2	3	1	2.22	14251.8	8203.17	15920.3	10606.9	2	11	2	81	285	0.8	0.09	0	32.81	2	1	2	2	1	0.89	1.21	16.65	0.88	231.36	3.4	0	1	1	0	1	2	2	-0.116421	0.190703	2.81247	-0.12772	5.44398	1.2238	0	1	1	0
9892	1	2	75-85	1	1	6	2	1.8	1847.73	1131.93	1979.16	1440.65	2	6	2	213	239	0.1	2.16	1	26.61	0	1	1	2	1	0.49	0.45	4.8	0.89	239.57	0.27	0	0	0	0	1	0	0	-0.713146	-0.798285	1.56882	-0.116421	5.47885	-1.30896	0	0	0	0
1620	1	2	45-54	1	3	7	2	2.75	6710.89	3989.31	6774.7	4011.23	2	13	2	82	190	0.64	0.06	0	34.34	0	2	2	2	2	0.48	0.84	8.58	0.89	108.08	2.36	0	0	0	0	0	1	0	-0.733761	-0.174234	2.14955	-0.116421	4.68287	0.858704	0	0	0	0
3825	1	2	35-44	2	2	5	2	1.25	69029.8	32734.4	69445.9	32547.2	1	11	2	186	206	0.29	2.72	1	28.71	2	2	2	2	2	1.41	1.25	14.27	0.89	406.25	1.24	2	1	1	0	2	0	2	0.343661	0.223224	2.65823	-0.116421	6.00697	0.215192	2	1	1	0
968	1	1	65-74	4	1	3	1	2.22	12082.9	5730.84	13431	5559.24	2	11	3	114	194	1.17	1.53	1	23.92	0	2	2	1	1	1.1	0.92	14.45	0.81	231.35	0.6	1	0	1	0	1	0	0	0.0954011	-0.0832729	2.67076	-0.210598	5.44393	-0.510659	1	0	1	0
3814	1	2	75-85	3	2	1	1	1.08	38454.5	22110.8	47733.9	26825.3	1	7	2	399	174	1.89	0.35	0	29.52	2	1	1	2	1	1.05	1.04	16.36	0.89	179.26	0.81	1	0	1	0	0	0	2	0.0488854	0.0393169	2.7949	-0.116421	5.18884	-0.210598	1	0	1	0
1120	1	2	55-64	1	1	2	1	0.05	10225.4	6031.36	10062.1	5923.85	1	3	2	111	201	0.42	2.33	1	34.29	3	2	2	2	1	1.07	1.5	16.43	0.89	281.08	5.08	1	1	1	0	1	2	1	0.0677521	0.405532	2.79917	-0.116421	5.63864	1.62533	1	1	1	0
3910	1	2	20-24	4	1	5	2	1.07	26685.1	12502.1	26380.4	12456.1	1	7	2	65	112	0.07	2.85	1	19.02	2	2	2	2	2	1.2	1.01	18.07	0.89	300.62	4.18	1	0	1	0	1	2	2	0.182405	0.0100493	2.89431	-0.116421	5.70585	1.43034	1	0	1	0
6627	1	2	35-44	4	1	6	2	2.22	26333.6	12337.4	28167.2	13410.7	2	7	2	40	187	0.17	1.45	1	21.99	4	2	2	2	2	0.78	1.52	24.05	0.89	291.39	9.27	0	1	2	0	1	3	1	-0.248333	0.418776	3.18018	-0.116421	5.67466	2.22679	0	1	2	0
4531	1	1	75-85	3	1	3	1	3.53	10966.8	5961.26	12227.5	7171.65	1	7	2	92	174	0.33	0.13	0	20.3	2	2	2	2	2	1.52	2.24	15.37	0.81	375.16	1.91	2	2	1	0	2	1	2	0.418776	0.806521	2.73248	-0.210598	5.92735	0.647156	2	2	1	0
4530	1	2	75-85	2	1	2	1	2.22	8123.34	4675.7	10357.2	5331.49	2	9	3	81	183	0.17	2.7	1	28	3	2	2	2	1	0.44	1.15	3.69	0.9	108.44	1.93	0	1	0	0	0	1	1	-0.820753	0.139849	1.3059	-0.105249	4.6862	0.657572	0	1	0	0
2146	1	1	65-74	1	1	1	1	0.73	1706.87	1039.56	1910.47	1169.49	2	3	2	490	191	0.42	2.46	1	24.47	0	2	1	1	1	0.51	0.52	4.55	0.82	287.71	0.7	0	0	0	0	1	0	0	-0.673148	-0.653734	1.51535	-0.198329	5.66195	-0.356532	0	0	0	0
3026	1	2	25-34	2	3	3	1	0.69	236864	95264.1	261361	103831	1	11	3	80	202	0.1	0.2	0	33.78	4	2	2	2	2	0.58	0.52	7.65	0.9	117.8	0.37	0	0	0	0	0	0	1	-0.544555	-0.653734	2.03484	-0.105249	4.76899	-0.993982	0	0	0	0
4690	1	1	75-85	3	1	2	1	2.22	16518	8978.71	19779.1	11005.2	1	12	2	202	156	1.95	2.15	1	27.26	0	2	1	2	2	0.82	0.97	7	0.82	221.2	0.97	0	0	0	0	1	0	0	-0.198329	-0.0303561	1.94605	-0.198329	5.39907	-0.0303561	0	0	0	0
6992	1	1	55-64	1	1	7	2	1.09	7922.24	4692.19	8479.77	4915.64	2	6	1	896	279	0.44	1.22	1	24.56	4	2	2	1	1	0.56	0.42	8.26	0.82	319.52	1.29	0	0	0	0	1	0	1	-0.57964	-0.867263	2.11155	-0.198329	5.76682	0.25472	0	0	0	0
508	1	2	75-85	4	1	1	1	2.22	11002.2	6332.72	14027.7	7220.91	2	13	2	112	221	0.24	1.53	1	30.74	0	2	2	2	1	1.04	1.48	9.23	0.9	206.55	3.26	1	1	0	0	0	1	0	0.0393169	0.39211	2.22257	-0.105249	5.33054	1.18176	1	1	0	0
1464	1	1	55-64	1	1	2	1	2.22	2838.51	1728.78	3177.08	1740.75	1	10	1	99	242	0.14	1.41	1	22.99	4	2	2	2	2	0.29	0.5	8.8	0.82	132.83	0.48	0	0	0	0	0	0	1	-1.23753	-0.692947	2.17487	-0.198329	4.88907	-0.733761	0	0	0	0
64	1	2	55-64	4	3	2	1	5	13409.2	7718.17	14236.5	8800.68	1	9	1	135	195	0.57	1.56	1	20.48	4	2	2	2	2	0.85	0.82	9.97	0.9	252.84	1.2	0	0	0	0	1	0	1	-0.162401	-0.198329	2.29968	-0.105249	5.53276	0.182405	0	0	0	0
880	1	2	20-24	3	2	3	1	4.06	103917	43237.8	115886	46254.5	1	11	3	109	299	1.91	0.2	0	28.41	4	2	2	2	2	0.42	0.51	10.72	0.9	91.49	1.28	0	0	0	0	0	0	1	-0.867263	-0.673148	2.3722	-0.105249	4.51623	0.246938	0	0	0	0
6558	1	2	35-44	1	1	7	2	1.08	6398.51	3803.62	6296.3	3735.83	2	12	2	72	181	0.26	2.42	1	28.98	4	2	2	2	2	0.35	1.16	12.98	0.9	142.99	1.5	0	1	0	0	0	0	1	-1.04954	0.148506	2.56349	-0.105249	4.96278	0.405532	0	1	0	0
4007	1	1	35-44	3	3	2	1	5	87210.8	40805.2	98299.2	44891.4	2	12	2	123	194	0.15	0.77	0	20.32	4	2	2	2	2	1.1	1.53	13.28	0.82	218.86	3.68	1	1	0	0	1	2	1	0.0954011	0.425333	2.58633	-0.198329	5.38843	1.30294	1	1	0	0
5457	1	1	65-74	1	1	6	2	1.34	3661.8	2225.21	3850.77	2216.85	1	12	2	97	164	1.48	0.07	0	32.85	0	2	2	1	2	0.73	1.85	5.85	0.83	168.79	4.62	0	2	0	0	0	2	0	-0.314574	0.61524	1.76661	-0.186209	5.12866	1.53042	0	2	0	0
7736	1	2	45-54	1	2	4	2	2.22	8142.73	4753.33	8554.41	4877.67	1	10	2	98	260	0.29	0.75	0	22.17	3	2	2	2	2	0.78	0.81	15.52	0.9	199.36	3.53	0	0	1	0	0	2	1	-0.248333	-0.210598	2.74219	-0.105249	5.29511	1.26133	0	0	1	0
6879	1	1	45-54	3	3	1	1	5	95379.6	46261.4	107507	50130.7	2	12	1	131	189	0.04	2.87	1	24.55	4	2	2	2	2	1.07	1.62	13.96	0.83	199.68	1.34	1	1	1	0	0	0	1	0.0677521	0.482488	2.63627	-0.186209	5.29672	0.292744	1	1	1	0
9602	1	2	55-64	1	1	5	2	2.67	1890.93	1158.4	2025.42	1352.06	1	3	2	256	237	0.72	2.85	1	34.06	0	2	2	2	2	1.24	1.18	16.3	0.9	244.22	0.8	1	1	1	0	1	0	0	0.215192	0.165599	2.79123	-0.105249	5.49807	-0.223019	1	1	1	0
9277	1	2	45-54	3	3	1	1	3.59	67675.2	35699.2	76146.5	37973.7	2	12	2	168	271	0.48	0.34	0	30.98	3	2	2	2	2	0.39	0.51	17.09	0.9	149.16	0.59	0	0	1	0	0	0	1	-0.941352	-0.673148	2.83855	-0.105249	5.00502	-0.527463	0	0	1	0
6401	1	1	20-24	3	2	5	2	3.88	80032.9	38510.9	82498.5	38861.8	2	12	1	147	200	0.34	0.26	0	31.63	4	2	2	2	2	0.38	0.42	14.54	0.83	72.62	0.67	0	0	1	0	0	0	1	-0.967321	-0.867263	2.67697	-0.186209	4.28524	-0.400328	0	0	1	0
9201	1	2	55-64	3	3	1	1	4.49	38189.4	19367.6	44124.1	19362.7	2	7	3	84	196	0.06	0.12	0	20.31	3	2	2	2	2	1	1.38	19.94	0.9	173.59	5.71	1	1	2	0	0	3	1	9.9995e-05	0.322156	2.99278	-0.105249	5.1567	1.74224	1	1	2	0
6927	1	1	75-85	2	1	7	2	0.65	41187.8	21927.8	53962.6	22569.5	1	11	3	160	181	0.2	2.11	1	26.38	0	2	2	1	2	0.76	0.99	15.32	0.83	166.97	5.04	0	0	1	0	0	2	0	-0.274305	-0.00994933	2.72922	-0.186209	5.11781	1.61743	0	0	1	0
2360	1	2	55-64	1	1	5	2	0.96	1890.93	1158.4	1965.83	1474.33	2	3	2	243	203	0.23	0.84	0	30.9	0	2	2	1	2	0.93	1.66	7.33	0.91	301.81	2.71	0	2	0	0	1	1	0	-0.0724632	0.506878	1.99211	-0.0942008	5.7098	0.996986	0	2	0	0
1701	1	1	75-85	3	3	1	1	1.7	14027.8	7625.11	14893.7	9253.27	1	9	2	79	202	0.17	2.94	1	28.99	3	2	2	2	1	1.44	1.63	20.39	0.83	198.98	4.65	2	1	2	0	0	2	1	0.364713	0.488641	3.01509	-0.186209	5.2932	1.53689	2	1	2	0
1884	1	2	35-44	1	2	7	2	0.02	13159.9	7390.85	12949.7	7377.2	2	6	3	136	193	0.22	1.82	1	32.38	4	2	2	2	2	1.38	1.54	9.18	0.91	550.75	1.66	1	1	0	0	3	0	1	0.322156	0.431847	2.21714	-0.0942008	6.31128	0.506878	1	1	0	0
8607	1	1	55-64	3	3	2	1	5	47312.2	24824.5	54256.2	26260.1	2	7	1	111	208	0.03	0.44	0	22.21	4	2	2	2	2	0.84	1.76	9.51	0.84	236.33	2.85	0	2	0	0	1	1	1	-0.174234	0.565371	2.25245	-0.174234	5.46523	1.04735	0	2	0	0
6954	1	2	45-54	1	2	7	2	2.37	8682.63	5161.42	8765.18	5189.77	1	3	1	340	214	0.1	2.65	1	28.08	3	2	2	2	1	0.82	1.27	9.77	0.91	139.91	2.64	0	1	0	0	0	1	1	-0.198329	0.239096	2.27942	-0.0942008	4.941	0.970817	0	1	0	0
2145	1	2	25-34	4	3	2	1	2.87	35618.7	16283.3	38130.2	16929.6	2	12	1	45	152	0.06	2.59	1	26.63	4	2	2	2	2	1.53	1.35	12.63	0.91	287.89	1.76	2	1	0	0	1	0	1	0.425333	0.300179	2.53615	-0.0942008	5.66258	0.565371	2	1	0	0
8325	1	2	35-44	3	3	2	1	5	113180	51756.1	128531	55894	1	5	2	47	185	0.01	0.03	0	21.99	4	2	2	2	2	0.95	1.45	12.91	0.91	267.65	6.82	1	1	0	0	1	3	1	-0.051188	0.371633	2.55808	-0.0942008	5.58968	1.91987	1	1	0	0
4464	1	2	25-34	4	2	5	2	3.07	37211.6	17433.7	39802.8	18534.9	1	5	1	36	162	0.24	0.09	0	23.12	4	2	2	2	2	0.75	1.26	13.94	0.91	129.36	4.14	0	1	1	0	0	2	1	-0.287549	0.231191	2.63483	-0.0942008	4.8626	1.42072	0	1	1	0
3545	1	2	65-74	3	2	1	1	2.99	38699.3	19626.1	43662.8	20501.7	1	7	1	147	257	0.27	0.24	0	24.29	4	2	2	2	2	1.7	1.57	13.95	0.91	212.71	1.76	2	1	1	0	0	0	1	0.530687	0.451139	2.63555	-0.0942008	5.35993	0.565371	2	1	1	0
5094	1	1	20-24	3	2	3	1	1.09	90161.5	41548	99795.3	44488.3	2	11	1	120	240	0.2	0.2	0	28.53	4	2	2	2	2	1.56	2.01	12.89	0.84	185.42	2.93	2	2	0	0	0	1	1	0.44475	0.698184	2.55653	-0.174234	5.22262	1.07504	2	2	0	0
9181	1	1	65-74	4	1	3	1	3.53	6916.69	3280.55	6980.01	3539.88	2	9	2	404	267	0.96	2.42	1	27.41	4	2	2	1	2	1.14	1.09	12.93	0.84	125.86	4.54	1	0	0	0	0	2	1	0.131116	0.0862694	2.55963	-0.174234	4.83517	1.51295	1	0	0	0
2388	1	2	20-24	3	2	3	1	3.39	79846.9	33222.8	90304.9	35499.6	2	5	1	63	156	0.17	0.38	0	30.65	4	2	2	2	2	1.38	1.35	15.28	0.91	294.8	3.93	1	1	1	0	1	2	1	0.322156	0.300179	2.72661	-0.0942008	5.6863	1.36866	1	1	1	0
8952	1	1	25-34	4	1	2	1	1.63	43960.3	18972.9	53305.2	20690.5	2	10	1	84	200	0.07	1.47	1	34.98	4	2	2	2	2	0.62	0.65	15.57	0.84	53.83	2.44	0	0	1	0	0	1	1	-0.477875	-0.430629	2.74541	-0.174234	3.98583	0.892039	0	0	1	0
1366	1	1	35-44	4	2	2	1	0.71	33155.7	14309.7	37676.3	15605.2	2	8	2	73	195	0.21	0.39	0	20.81	2	2	2	2	2	0.85	1.4	15.68	0.84	204.56	4.8	0	1	1	0	0	2	2	-0.162401	0.336544	2.75245	-0.174234	5.32086	1.56864	0	1	1	0
8564	1	2	20-24	2	3	2	1	1.96	76492.6	31827.2	86067.7	34949.3	2	12	2	97	159	0.12	0.31	0	18.26	4	2	2	2	2	1.01	1.32	15.58	0.91	205.77	4.87	1	1	1	0	0	2	1	0.0100493	0.277707	2.74605	-0.0942008	5.32676	1.58311	1	1	1	0
3469	1	2	55-64	3	3	2	1	2.22	57942.7	29385.4	61815.2	29378	1	6	1	110	287	0.4	3.26	1	27.83	4	2	2	2	2	0.8	0.99	15.9	0.91	238.08	2.23	0	0	1	0	1	1	1	-0.223019	-0.00994933	2.76638	-0.0942008	5.47261	0.802046	0	0	1	0
6424	1	1	20-24	3	3	1	1	2.22	78391.6	36124.2	87524.1	37997.6	2	5	2	328	153	0.07	0.37	0	34.69	4	2	2	2	2	1.69	2.46	16.05	0.84	344.05	1.99	2	3	1	0	2	1	1	0.524788	0.900202	2.77577	-0.174234	5.84079	0.688185	2	3	1	0
6959	1	1	35-44	1	1	7	2	0.22	15880.9	9089.59	16998.5	9439.1	2	3	3	269	195	0.38	2.45	1	38.03	0	2	2	2	2	0.76	0.42	5.16	0.85	559.29	0.04	0	0	0	0	3	0	0	-0.274305	-0.867263	1.64113	-0.162401	6.32667	-3.21638	0	0	0	0
2596	1	1	65-74	1	1	1	1	0.97	2270.81	1383.02	2541.67	1555.88	1	3	1	220	256	0.51	1.8	1	34.09	3	1	1	2	1	0.47	1.26	9	0.85	202.21	1.36	0	1	0	0	0	0	1	-0.75481	0.231191	2.19734	-0.162401	5.30931	0.307558	0	1	0	0
998	1	1	55-64	3	3	1	1	4.25	78422	39190.4	87558.1	41230.8	2	11	1	307	199	0.59	0.36	0	22.6	4	2	2	2	2	0.86	2.07	9.58	0.85	292.61	10.67	0	2	0	0	1	3	1	-0.150707	0.727597	2.25978	-0.162401	5.67884	2.36745	0	2	0	0
6159	1	2	45-54	4	2	3	1	0	24219.7	12907.8	24835.2	13461.7	1	13	1	94	237	0.36	1.87	1	29.15	4	2	2	2	2	0.83	1.16	19.69	0.91	141.67	2.69	0	1	2	0	0	1	1	-0.186209	0.148506	2.98016	-0.0942008	4.9535	0.989578	0	1	2	0
6021	1	2	25-34	2	3	4	2	1.8	11069	4605.62	11837.7	4921.25	1	2	3	216	228	0.21	0.4	0	27.41	4	2	2	2	2	1.84	1.97	21.24	0.91	397.39	4.41	2	2	2	0	2	2	1	0.60982	0.678084	3.05593	-0.0942008	5.98492	1.4839	2	2	2	0
2135	1	2	25-34	3	2	5	2	2.22	81889.1	38832.4	82382.7	39348.7	2	5	1	105	173	0.04	0.29	0	23.75	4	2	2	2	2	1.56	1.82	21.67	0.91	229.87	5.97	2	2	2	0	1	3	1	0.44475	0.598891	3.07597	-0.0942008	5.43751	1.78676	2	2	2	0
9942	1	2	20-24	3	3	3	1	3.25	8152.93	3392.29	9220.76	3925.87	2	8	1	197	329	0.32	0.12	0	21.44	4	2	2	2	2	1.1	1.66	10.88	0.92	260.81	1.89	1	2	0	0	1	1	1	0.0954011	0.506878	2.38702	-0.0832729	5.56379	0.63663	1	2	0	0
2484	1	2	25-34	2	2	1	1	5	95111.3	39574.1	108011	43456.1	2	6	2	148	246	0.25	0.36	0	22.91	4	2	2	2	2	0.67	1.09	10.97	0.92	254.64	1.52	0	0	0	0	1	0	1	-0.400328	0.0862694	2.39526	-0.0832729	5.53985	0.418776	0	0	0	0
6907	1	2	45-54	1	1	5	2	3.59	7327.06	4206.63	7666.11	4207.02	2	13	2	141	117	0.23	1.74	1	34.33	2	2	2	1	1	0.55	0.75	12.45	0.92	187	3.3	0	0	0	0	0	2	2	-0.597655	-0.287549	2.5218	-0.0832729	5.23111	1.19395	0	0	0	0
4250	1	2	65-74	4	1	7	2	1.32	9850.74	5844.41	11004	5964.64	2	4	2	111	184	0.2	0.56	0	36.78	2	2	2	2	2	0.71	1.82	14.01	0.92	156.31	6.09	0	2	1	0	0	3	2	-0.342349	0.598891	2.63984	-0.0832729	5.05184	1.80666	0	2	1	0
1480	1	2	25-34	3	1	3	1	2.12	86584.4	39594.1	97924.8	39737	2	8	1	130	265	0.28	0.35	0	18.4	4	2	2	2	2	1.48	1.22	14.19	0.92	162.7	2.92	2	1	1	0	0	1	1	0.39211	0.198933	2.65261	-0.0832729	5.09191	1.07162	2	1	1	0
1808	1	2	25-34	4	3	5	2	2.22	6277.98	2941.25	6715.13	3126.1	2	5	3	137	241	0.59	2.14	1	31.82	4	2	2	2	1	0.75	0.83	14.27	0.92	173.39	5.35	0	0	1	0	0	3	1	-0.287549	-0.186209	2.65823	-0.0832729	5.15554	1.67712	0	0	1	0
9915	1	1	65-74	1	1	3	1	1.06	2659.83	1612.34	3314.28	1763.56	1	3	3	210	241	0.44	2.12	1	34.63	4	2	2	2	2	1.26	1.36	10.85	0.85	291.98	3.09	1	1	0	0	1	1	1	0.231191	0.307558	2.38426	-0.162401	5.67669	1.1282	1	1	0	0
1351	1	2	75-85	1	2	2	1	2.93	2543.37	1505.33	2687.86	1445.67	1	4	2	115	163	0.48	1.94	1	18.73	3	2	1	2	1	1.48	2.08	15.5	0.92	347.57	4.04	2	2	1	0	2	2	1	0.39211	0.732416	2.7409	-0.0832729	5.85097	1.39627	2	2	1	0
7713	1	2	55-64	2	1	3	1	0.89	33898	17191.2	38185.1	17244.4	2	9	2	72	189	0.46	2.56	1	28.23	3	2	2	2	1	0.56	0.7	15.82	0.92	215	0.84	0	0	1	0	1	0	1	-0.57964	-0.356532	2.76134	-0.0832729	5.37064	-0.174234	0	0	1	0
2925	1	1	75-85	3	2	2	1	2.67	13234.5	7193.92	14820.5	8490.82	2	1	3	70	115	0.25	0.78	0	28.75	3	2	2	2	1	0.74	0.84	11.09	0.85	219.49	3.49	0	0	0	0	1	2	1	-0.30097	-0.174234	2.40613	-0.162401	5.39131	1.24993	0	0	0	0
6074	1	2	25-34	4	1	1	1	3.4	34394.2	15723.5	41912.1	16347.6	1	8	2	47	159	0.01	0.12	0	21.62	2	2	2	2	2	1.98	2.03	16.09	0.92	290.56	3.72	2	2	1	0	1	2	2	0.683147	0.708085	2.77826	-0.0832729	5.67181	1.31375	2	2	1	0
569	1	2	25-34	1	2	3	1	3.89	15772.1	8698.4	17204.1	8792.05	1	10	2	146	178	0.88	0.84	0	28.93	3	2	2	2	2	1.59	1.69	16.72	0.92	294.87	2.14	2	2	1	0	1	1	1	0.463797	0.524788	2.81667	-0.0832729	5.68653	0.760853	2	2	1	0
5475	1	2	35-44	1	1	3	1	2.16	10887	6355.27	11875.4	6333.94	1	3	2	177	232	0.38	2.22	1	34.2	4	2	2	2	2	0.91	1.13	18.39	0.92	225.71	4.28	0	0	1	0	1	2	1	-0.0942008	0.122306	2.91186	-0.0832729	5.41925	1.45398	0	0	1	0
6461	1	2	65-74	2	2	3	1	3.24	42362.8	21484.1	47720.4	21550.6	1	8	2	119	234	0.09	1.85	1	32.01	2	2	2	2	1	1.24	1.62	19.2	0.92	287.88	1.65	1	1	1	0	1	0	2	0.215192	0.482488	2.95496	-0.0832729	5.66254	0.500836	1	1	1	0
654	1	2	65-74	1	1	3	1	0.73	2623.43	1685.06	2810.03	2144.63	1	3	3	498	232	3.76	1.14	1	28.78	2	2	1	1	1	0.83	1.18	8.4	0.93	196.03	2.25	0	1	0	0	0	1	2	-0.186209	0.165599	2.12835	-0.0724632	5.27827	0.810975	0	1	0	0
4702	1	2	25-34	1	3	2	1	4.97	15921.7	8872.47	16349.6	9535.54	2	2	2	173	199	0.21	2	1	35.53	4	2	2	2	2	0.45	0.39	9.5	0.93	113.22	0.92	0	0	0	0	0	0	1	-0.798285	-0.941352	2.2514	-0.0724632	4.72933	-0.0832729	0	0	0	0
5826	1	2	55-64	4	1	3	1	3.53	8123.34	4675.7	9074.39	4561.98	2	9	2	85	286	0.09	1.96	1	23.35	3	2	2	2	1	0.68	1.26	12.61	0.93	297.3	2.23	0	1	0	0	1	1	1	-0.385515	0.231191	2.53457	-0.0724632	5.69474	0.802046	0	1	0	0
4406	1	2	25-34	2	1	5	2	1.2	57075	27065.4	60340.9	29359.8	2	7	2	78	154	0.15	2.3	1	26.31	2	2	2	2	2	1.19	1.65	13.11	0.93	399.74	4.02	1	2	0	0	2	2	2	0.174037	0.500836	2.57345	-0.0724632	5.99081	1.39131	1	2	0	0
4830	1	2	55-64	4	1	6	2	2.22	19519.9	10661.3	19296.9	11081.5	2	1	1	121	194	0.6	1.37	1	39.21	0	2	2	1	1	1.01	1.13	13.94	0.93	215.38	11.56	1	0	1	0	1	3	0	0.0100493	0.122306	2.63483	-0.0724632	5.3724	2.44756	1	0	1	0
6050	1	1	25-34	1	2	6	2	1.62	17535.6	9929.45	17614.4	10823.4	1	1	1	148	286	0.28	0.21	0	30.07	2	2	2	2	2	1.52	1.2	12.07	0.85	149.35	1.77	2	1	0	0	0	0	2	0.418776	0.182405	2.49081	-0.162401	5.00629	0.571036	2	1	0	0
368	1	1	65-74	2	2	2	1	0.62	28182.9	15004.2	29922.5	16133.6	2	13	3	112	185	0.09	1.79	1	23.96	3	2	2	2	2	1	0.59	12.21	0.85	330.17	0.34	1	0	0	0	2	0	1	9.9995e-05	-0.527463	2.50234	-0.162401	5.79961	-1.07852	1	0	0	0
5096	1	2	25-34	1	2	5	2	2.2	14368.3	7793.47	14138.7	8702.82	2	6	2	65	149	0.52	0.29	0	48.41	3	2	2	2	2	1.29	1.9	13.96	0.93	215.9	4.53	1	2	1	0	1	2	1	0.25472	0.641907	2.63627	-0.0724632	5.37482	1.51074	1	2	1	0
6445	1	1	75-85	3	2	2	1	1.81	15131.7	8225.17	16065.7	9981.46	1	12	3	265	250	0.93	4.9	1	28.8	4	1	1	2	2	1.55	1.45	14.34	0.85	292.92	3.02	2	1	1	0	1	1	1	0.438319	0.371633	2.66312	-0.162401	5.6799	1.10529	2	1	1	0
2247	1	2	45-54	3	2	2	1	2.26	79173.3	41764.5	95778	42669.2	2	2	3	67	206	0.02	0.07	0	19.22	0	2	2	2	2	1.06	1.69	15.37	0.93	243.56	4.07	1	2	1	0	1	2	0	0.0583632	0.524788	2.73248	-0.0724632	5.49536	1.40367	1	2	1	0
885	1	2	65-74	3	2	2	1	2.62	31865.4	18322.2	38443.7	24238.9	2	8	2	204	183	1.94	0.21	0	32.32	3	2	1	2	1	0.49	0.67	15.4	0.93	93.1	0.76	0	0	1	0	0	0	1	-0.713146	-0.400328	2.73443	-0.0724632	4.53368	-0.274305	0	0	1	0
6390	1	2	55-64	2	1	2	1	0.71	46448.2	24501.8	57599.9	25612.6	2	9	2	108	188	0.15	1.76	1	28.93	2	1	1	1	1	1.69	1.48	15.86	0.93	350.51	2.22	2	1	1	0	2	1	2	0.524788	0.39211	2.76386	-0.0724632	5.85939	0.797552	2	1	1	0
2124	1	2	45-54	2	2	3	1	4.24	73539.5	38792.7	78646.1	40153.3	2	3	2	105	260	1.64	2.42	1	28.45	3	2	2	2	1	0.38	0.48	2.82	0.94	32.36	0	0	0	0	0	0	0	1	-0.967321	-0.733761	1.03709	-0.061769	3.47693	-9.21034	0	0	0	0
6976	1	2	65-74	4	3	2	1	1.33	10414.6	5994.55	11633.9	6312.35	2	7	1	82	130	0.89	0.6	0	40.64	3	2	1	2	1	0.73	0.71	7.31	0.94	192.15	1.23	0	0	0	0	0	0	1	-0.314574	-0.342349	1.98938	-0.061769	5.25828	0.207095	0	0	0	0
9020	1	1	20-24	4	3	5	2	3.59	35277.6	15448.3	37548.2	15539.9	1	9	2	50	142	0.03	0.32	0	21.93	3	2	2	2	2	0.69	0.86	11.88	0.86	133.26	2.23	0	0	0	0	0	1	1	-0.370919	-0.150707	2.47494	-0.150707	4.8923	0.802046	0	0	0	0
5052	1	2	45-54	3	3	2	1	5	84733.6	44697.6	96225.8	47545.5	1	5	2	62	195	0.52	0.13	0	34.15	2	2	2	2	2	1.4	1.8	11.9	0.94	431.02	3.8	1	2	0	0	2	2	2	0.336544	0.587842	2.47662	-0.061769	6.06615	1.33503	1	2	0	0
5949	1	2	55-64	3	3	2	1	5	67675.2	35699.2	76146.5	37973.7	2	12	3	125	245	0.2	0.27	0	20.39	4	2	2	2	2	0.79	0.93	12.27	0.94	214.58	1.32	0	0	0	0	1	0	1	-0.235596	-0.0724632	2.50724	-0.061769	5.36868	0.277707	0	0	0	0
4804	1	1	45-54	4	1	1	1	0.72	24667.1	12417.7	24265.2	12720	2	5	1	181	163	0.96	0.5	0	31.7	4	2	2	2	2	2.01	3.92	20.11	0.86	322.32	4.88	3	3	2	0	1	2	1	0.698184	1.36612	3.00127	-0.150707	5.77555	1.58517	3	3	2	0
6497	1	2	25-34	1	1	7	2	2.22	13467.6	7563.63	13252.5	7847.05	2	3	2	177	253	0.4	2.29	1	33.76	3	2	2	2	2	0.92	1.17	12.71	0.94	333.65	3.12	0	1	0	0	2	1	1	-0.0832729	0.157089	2.54247	-0.061769	5.81009	1.13787	0	1	0	0
5546	1	2	20-24	3	2	4	2	0	103917	43237.8	111133	46201	1	11	1	136	139	0.22	1.37	1	20.69	3	2	2	2	2	1.13	0.93	13.55	0.94	170.27	3.04	1	0	1	0	0	1	1	0.122306	-0.0724632	2.60646	-0.061769	5.13739	1.11189	1	0	1	0
3382	1	1	65-74	1	1	2	1	1.69	3291.88	2004.9	3684.52	2255.48	2	6	2	280	198	0.58	0.86	0	36.63	0	1	2	1	1	0.6	1.43	8.95	0.87	186.81	5.48	0	1	0	0	0	3	0	-0.510659	0.357744	2.19177	-0.139147	5.23009	1.70112	0	1	0	0
4905	1	2	55-64	1	1	4	2	4.25	1903.27	1222.49	2038.65	1407.95	1	13	2	334	247	0.24	4.32	1	29.19	2	2	2	2	2	0.77	0.97	14.13	0.94	257.77	2.96	0	0	1	0	1	1	2	-0.261235	-0.0303561	2.64837	-0.061769	5.55207	1.08522	0	0	1	0
4974	1	2	75-85	4	2	2	1	2.22	10553.7	6074.58	11431.9	7854.58	1	7	3	1634	290	0.71	0.44	0	20.24	0	2	2	1	2	0.8	0.94	15.27	0.94	184.14	2.35	0	0	1	0	0	1	0	-0.223019	-0.061769	2.72596	-0.061769	5.2157	0.854458	0	0	1	0
4218	1	1	25-34	4	2	3	1	2.54	32285.9	13934.3	33518.7	14456.2	1	13	2	159	194	0.21	0.31	0	24.75	3	2	2	2	2	1.49	0.95	12.72	0.87	288.7	1.29	2	0	0	0	1	0	1	0.398843	-0.051188	2.54325	-0.139147	5.66539	0.25472	2	0	0	0
5262	1	2	25-34	4	2	3	1	5	38327.9	17521.8	39302	17723.6	2	1	3	285	190	0.84	0.32	0	33.57	4	2	2	2	2	1.16	1.79	20.97	0.94	242.07	2.64	1	2	2	0	1	1	1	0.148506	0.582271	3.04314	-0.061769	5.48923	0.970817	1	2	2	0
192	1	2	25-34	4	1	6	2	0.92	35676.5	16714.5	35269	18168.7	2	11	2	68	237	0.04	1.76	1	26.48	0	2	2	2	2	2.15	1.46	22.39	0.94	403.49	2.11	3	1	2	0	2	1	0	0.765514	0.378505	3.10866	-0.061769	6.00015	0.746735	3	1	2	0
677	1	1	25-34	2	1	6	2	1.05	136283	66584.4	136080	73847.3	1	2	1	417	320	0.32	0.71	0	26.51	4	2	2	2	2	1.27	1.25	14.66	0.87	254.14	2.63	1	1	1	0	1	1	1	0.239096	0.223224	2.68519	-0.139147	5.53789	0.967022	1	1	1	0
9216	1	2	35-44	1	1	5	2	2.22	10099.5	5798.35	10566.8	5798.88	1	3	2	155	181	0.33	0.16	0	28.64	4	2	2	2	2	1.41	1.25	14.43	0.95	294.84	1.52	2	1	1	0	1	0	1	0.343661	0.223224	2.66938	-0.051188	5.68643	0.418776	2	1	1	0
5595	1	2	75-85	3	1	1	1	0.89	45097.5	25930.4	58514	31958.1	1	5	3	158	248	3.7	2.67	1	28.71	2	2	2	2	1	0.79	1.35	15.27	0.95	194.01	1.56	0	1	1	0	0	0	2	-0.235596	0.300179	2.72596	-0.051188	5.26791	0.44475	0	1	1	0
3634	1	2	20-24	1	2	5	2	0.73	19562.3	10610.7	19249.8	10780.4	1	3	2	151	203	0.91	0.17	0	35.62	0	2	2	2	2	1.84	1.4	17.29	0.95	231.87	5.32	2	1	1	0	1	2	0	0.60982	0.336544	2.85019	-0.051188	5.44618	1.67149	2	1	1	0
257	1	1	75-85	3	1	2	1	2.49	32624.2	17368.7	39065.1	21054.8	2	1	2	88	188	0.23	0.29	0	35.1	3	2	1	2	2	0.95	1.13	15.18	0.87	284.87	0.28	1	0	1	0	1	0	1	-0.051188	0.122306	2.72004	-0.139147	5.65203	-1.27261	1	0	1	0
812	1	2	55-64	4	3	3	1	3.18	23232.4	12381.6	25240	12706.6	1	7	2	102	217	1.96	4.37	1	37.67	2	2	2	2	1	1	0.87	17.57	0.95	130.23	4.49	1	0	1	0	0	2	2	9.9995e-05	-0.139147	2.86625	-0.051188	4.8693	1.50187	1	0	1	0
6019	1	2	45-54	3	1	2	1	1.6	75310.1	39726.7	91104.7	46820.5	1	1	3	96	176	0.39	0.26	0	29.69	3	2	2	2	2	1.13	1.09	19.79	0.95	261.38	5.01	1	0	2	0	1	2	1	0.122306	0.0862694	2.98523	-0.051188	5.56598	1.61146	1	0	2	0
6852	1	2	25-34	4	1	3	1	1.67	30557	13969.3	34087.5	14235.5	2	4	1	76	192	0.04	0.38	0	39.89	4	2	2	2	2	1.34	1.71	19.97	0.95	256.41	1.67	1	2	2	0	1	0	1	0.292744	0.536552	2.99428	-0.051188	5.54678	0.512884	1	2	2	0
9302	1	2	75-85	3	2	1	1	2.22	17300.6	7800.09	19989.2	11426.8	3	1	2	190	224	0.52	0.06	0	29.84	0	2	2	2	2	0.82	1.18	7.5	0.96	192.7	2.76	0	1	0	0	0	1	0	-0.198329	0.165599	2.01504	-0.0407178	5.26114	1.01527	0	1	0	0
2358	1	2	75-85	3	3	1	1	1.44	21554.8	9718.1	24319.4	14014.3	1	1	2	132	264	0.29	0.87	0	34.04	2	2	1	2	1	0.89	0.66	8.45	0.96	137.79	1.66	0	0	0	0	0	0	2	-0.116421	-0.415364	2.13428	-0.0407178	4.92573	0.506878	0	0	0	0
5085	1	1	45-54	3	3	4	2	3.59	78422	39190.4	80620.4	40329.2	2	11	2	290	186	0.02	3.08	1	28.46	0	2	2	2	2	1.25	1.83	13.43	0.88	275.38	2.87	1	2	0	0	1	1	0	0.223224	0.604371	2.59757	-0.12772	5.61815	1.05435	1	2	0	0
543	1	1	35-44	4	3	5	2	2.22	32725	14330.5	34831.3	14497.7	2	5	2	144	195	0.73	0.41	0	36.5	2	2	2	2	2	0.96	0.97	15.2	0.88	203.08	5.69	1	0	1	0	0	3	2	-0.0407178	-0.0303561	2.72136	-0.12772	5.3136	1.73873	1	0	1	0
3436	1	2	55-64	1	1	7	2	1.94	2942.4	1956.1	3058.96	1878.58	2	2	2	187	131	0.21	0.79	0	32.13	0	2	2	2	2	1.09	1.25	9.34	0.96	388.53	1.57	1	1	0	0	2	0	0	0.0862694	0.223224	2.23441	-0.0407178	5.96237	0.451139	1	1	0	0
1992	1	2	55-64	1	1	3	1	2.22	3497.91	2246.74	3746.71	2859.51	1	10	1	151	214	0.25	1.8	1	23.4	3	2	1	2	1	1.05	0.78	10.01	0.96	85.41	3.44	1	0	0	0	0	2	1	0.0488854	-0.248333	2.30368	-0.0407178	4.44746	1.2355	1	0	0	0
3628	1	2	65-74	1	1	2	1	2.22	2709.61	1603.73	3021.99	1556.68	1	3	3	317	250	0.98	4.08	1	33.65	2	2	2	2	1	0.93	1.25	12.08	0.96	144.24	3.95	0	1	0	0	0	2	2	-0.0724632	0.223224	2.49163	-0.0407178	4.97148	1.37374	0	1	0	0
6157	1	2	35-44	3	3	3	1	5	98072.1	44847.2	104882	47128.8	2	6	3	155	232	0.27	2.22	1	22.26	3	2	2	2	2	0.7	1.05	12.11	0.96	130.87	2.31	0	0	0	0	0	1	1	-0.356532	0.0488854	2.49411	-0.0407178	4.87421	0.837291	0	0	0	0
7043	1	2	35-44	3	3	2	1	5	96309	44041	108365	47562	1	1	2	89	190	0.55	0.32	0	26.82	3	2	2	2	2	1.02	1.03	12.58	0.96	297.15	3.62	1	0	0	0	1	2	1	0.0199007	0.0296559	2.53219	-0.0407178	5.69424	1.2865	1	0	0	0
3221	1	1	55-64	1	1	1	1	1.7	2270.81	1383.02	2327.84	1563.53	1	4	2	73	219	0.07	1.42	1	28.08	4	2	2	2	1	0.89	1.64	16.77	0.88	193.16	6.44	0	1	1	0	0	3	1	-0.116421	0.494757	2.81965	-0.12772	5.26352	1.86254	0	1	1	0
1462	1	1	25-34	1	1	2	1	4.97	20593.5	10786.6	22098.2	12080.3	2	2	3	130	223	0.11	0.11	0	28.36	4	2	2	2	2	1.13	0.99	16.89	0.88	280.66	0.84	1	0	1	0	1	0	1	0.122306	-0.00994933	2.82678	-0.12772	5.63714	-0.174234	1	0	1	0
6236	1	2	45-54	1	1	7	2	2.22	9250.17	5498.8	9102.4	5529	1	3	1	115	208	0.14	0.75	0	22.51	4	2	2	2	1	1.71	1.11	15.49	0.96	129.34	2.81	2	0	1	0	0	1	1	0.536552	0.10445	2.74026	-0.0407178	4.86245	1.03322	2	0	1	0
2948	1	1	65-74	4	1	3	1	1.58	8867.64	4205.87	8723.17	4413.31	2	7	2	109	326	0.89	0.58	0	30.14	0	1	2	2	1	0.85	0.48	12.42	0.89	265.01	2.13	0	0	0	0	1	1	0	-0.162401	-0.733761	2.51939	-0.116421	5.57977	0.756169	0	0	0	0
8650	1	1	25-34	4	2	3	1	3.18	34732	14990.1	36330.6	15551.5	2	12	2	81	135	0.07	2.77	1	22.03	0	2	2	2	2	1.49	1.17	18.07	0.89	341.83	4.58	2	1	1	0	2	2	0	0.398843	0.157089	2.89431	-0.116421	5.83431	1.52172	2	1	1	0
905	1	2	25-34	4	3	6	2	1.97	29926.8	14020.8	32010.7	14048.9	2	12	2	110	169	1.38	0.12	0	43.41	0	2	2	2	2	0.8	0.78	16.11	0.96	162	4.54	0	0	1	0	0	2	0	-0.223019	-0.248333	2.7795	-0.0407178	5.0876	1.51295	0	0	1	0
3960	1	1	55-64	3	1	4	2	0.44	35744.1	18754.7	46830.4	21675.9	1	11	2	408	269	1.51	1.8	1	33.92	0	2	1	1	1	1.61	0.71	9.41	0.9	175.72	0.57	2	0	0	0	0	0	0	0.476296	-0.342349	2.24188	-0.105249	5.16889	-0.561943	2	0	0	0
3326	1	2	35-44	3	2	5	2	1.2	58932.3	29935.5	62304.5	30333.9	1	1	3	63	126	0.17	0.28	0	24.29	3	2	2	2	2	1.02	1.52	16.44	0.96	280.1	2.08	1	1	1	0	1	1	1	0.0199007	0.418776	2.79978	-0.0407178	5.63515	0.732416	1	1	1	0
7224	1	2	45-54	3	3	4	2	5	106281	52060.7	113661	55756.1	1	1	2	184	267	0.56	0.21	0	30.83	4	2	2	2	2	1.62	1.72	19.07	0.96	256.14	3.82	2	2	1	0	1	2	1	0.482488	0.542382	2.94817	-0.0407178	5.54572	1.34028	2	2	1	0
4991	1	2	45-54	1	1	3	1	2.22	8183.28	4776.99	8373.8	4901.96	2	3	2	134	240	0.09	1.87	1	24.11	4	2	2	2	2	1.45	0.56	7.48	0.97	169.86	1.11	2	0	0	0	0	0	1	0.371633	-0.57964	2.01237	-0.0303561	5.13498	0.10445	2	0	0	0
3649	1	1	45-54	3	3	5	2	2.69	76222.6	39775.1	80408.1	39742	1	12	3	164	292	0.07	0.18	0	29.6	3	2	2	2	2	1.01	1.02	13.34	0.9	311.4	3.49	1	0	0	0	1	2	1	0.0100493	0.0199007	2.59084	-0.105249	5.74108	1.24993	1	0	0	0
3740	1	1	35-44	2	1	5	2	1.17	14639.6	7477.59	14401.1	8095.91	2	9	3	71	156	0.11	2.45	1	25.03	3	2	2	2	2	0.86	0.79	14.09	0.9	273.15	2.19	0	0	1	0	1	1	1	-0.150707	-0.235596	2.64554	-0.105249	5.61002	0.783947	0	0	1	0
5027	1	1	55-64	3	3	2	1	5	69154.8	34559.2	77211.2	36358.5	1	1	2	217	175	0.18	0.45	0	26.27	3	2	1	2	1	0.86	1.18	15.54	0.9	322.77	0.77	0	1	1	0	2	0	1	-0.150707	0.165599	2.74348	-0.105249	5.77694	-0.261235	0	1	1	0
8943	1	2	75-85	3	2	1	1	2.22	21554.8	9718.1	22995.4	12278.4	1	1	2	159	222	0.12	0.14	0	24.15	3	2	2	2	1	1.15	0.88	11.98	0.97	155.95	3.02	1	0	0	0	0	1	1	0.139849	-0.12772	2.48332	-0.0303561	5.04954	1.10529	1	0	0	0
7609	1	2	45-54	4	3	6	2	2.22	15024.8	8206.17	14853.1	8529.61	3	1	3	70	207	0.1	0.39	0	29.26	4	2	2	2	2	0.67	0.97	12.58	0.97	191.14	4.57	0	0	0	0	0	2	1	-0.400328	-0.0303561	2.53219	-0.0303561	5.25301	1.51954	0	0	0	0
4090	1	2	25-34	4	3	6	2	2.22	20540	9623.04	21970.2	9587.65	3	1	1	67	191	2.93	0.3	0	34.67	4	2	2	2	2	0.73	0.66	13.81	0.97	210.06	0.73	0	0	1	0	0	0	1	-0.314574	-0.415364	2.62547	-0.0303561	5.34739	-0.314574	0	0	1	0
9660	1	2	55-64	3	1	2	1	1.6	53146.1	26952.8	64117.5	30879.8	2	1	2	180	235	0.36	2.56	1	27.83	4	2	2	2	2	0.63	0.77	14.85	0.97	143.95	2.29	0	0	1	0	0	1	1	-0.461877	-0.261235	2.69807	-0.0303561	4.96947	0.828595	0	0	1	0
4555	1	1	25-34	1	1	5	2	0.4	14648	8294.38	17109.3	9293.67	2	13	2	162	232	0.2	1.96	1	27.44	3	2	2	2	2	1.92	1.48	17.57	0.9	422.02	2.66	2	1	1	0	2	1	1	0.652377	0.39211	2.86625	-0.105249	6.04505	0.978364	2	1	1	0
7196	1	2	65-74	1	1	4	2	2.22	3615.87	2322.51	3873.06	2230.46	2	10	2	113	244	0.07	2.56	1	19.44	3	2	2	2	2	0.97	1.28	14.85	0.97	188.22	1.63	1	1	1	0	0	0	1	-0.0303561	0.246938	2.69807	-0.0303561	5.23761	0.488641	1	1	1	0
1921	1	1	65-74	3	2	2	1	4.52	55962.9	29363.4	64176.6	31061.5	1	5	3	103	231	0.1	0.15	0	25.29	3	2	2	2	2	1.18	1.65	18.21	0.9	230.99	3.13	1	2	1	0	1	1	1	0.165599	0.500836	2.90203	-0.105249	5.44237	1.14106	1	2	1	0
8768	1	2	55-64	3	3	2	1	2.22	53079.9	26919.2	61328.6	26912.5	1	12	2	84	221	0.14	0.18	0	22.64	2	2	2	2	2	0.83	1.44	15.28	0.97	177.25	2.19	0	1	1	0	0	1	2	-0.186209	0.364713	2.72661	-0.0303561	5.17756	0.783947	0	1	1	0
6942	1	2	45-54	1	1	4	2	0.53	10219	5965.34	10735.6	6121.39	1	4	1	213	225	0.28	1.77	1	24.09	4	2	2	2	1	0.48	0.64	15.38	0.97	212.91	0.54	0	0	1	0	0	0	1	-0.733761	-0.446131	2.73313	-0.0303561	5.36087	-0.616001	0	0	1	0
2272	1	2	25-34	3	3	2	1	5	6526.84	2984.65	7343.84	3223.27	2	8	3	334	332	0.32	0.06	0	30.82	3	2	2	2	2	1.7	1.12	19.1	0.97	320.48	0.88	2	0	1	0	1	0	1	0.530687	0.113418	2.94974	-0.0303561	5.76982	-0.12772	2	0	1	0
9412	1	2	35-44	1	3	2	1	4.19	18612.1	10371.7	19565.1	11604.7	1	11	1	327	204	0.35	0.41	0	31.5	4	2	2	2	1	1.28	1.81	24.48	0.97	280.75	1.11	1	2	2	0	1	0	1	0.246938	0.593382	3.1979	-0.0303561	5.63746	0.10445	1	2	2	0
7398	1	2	75-85	4	1	4	2	2.22	14251.8	8203.17	14453.5	8003.64	2	11	2	64	239	5.85	1.89	1	40.2	2	2	2	2	2	0.98	0.69	10.61	0.98	177.2	119.04	1	0	0	0	0	3	2	-0.0201007	-0.370919	2.36189	-0.0201007	5.17728	4.77946	1	0	0	0
1638	1	1	55-64	1	1	2	1	2.17	2270.81	1383.02	2941.89	1430.94	1	4	2	76	159	0.08	3.91	1	30.25	4	2	2	2	1	0.81	1.08	20.71	0.9	206.63	3.06	0	0	2	0	0	1	1	-0.210598	0.0770536	3.03066	-0.105249	5.33093	1.11845	0	0	2	0
5051	1	2	75-85	3	1	1	1	1.44	26313.9	11863.8	31746.2	17177.6	1	11	2	136	184	0.35	1.92	1	21.26	3	2	1	2	2	1.15	1.67	12.38	0.98	262.9	1.54	1	2	0	0	1	0	1	0.139849	0.512884	2.51616	-0.0201007	5.57177	0.431847	1	2	0	0
9883	1	1	55-64	3	1	3	1	1.77	57758.4	30305.5	64397.8	31781.2	1	11	3	137	288	0.09	2.41	1	28.25	0	2	2	1	2	1.06	1.13	24.25	0.9	243.03	4.74	1	0	2	0	1	2	0	0.0583632	0.122306	3.18846	-0.105249	5.49319	1.55606	1	0	2	0
6270	1	1	55-64	1	1	4	2	0.72	3286.28	1992.08	3455.87	2207.59	2	6	2	52	210	0.59	2.97	1	25.96	4	2	2	2	2	2.31	1.23	26.81	0.9	293.39	3.18	3	1	2	0	1	1	1	0.837291	0.207095	3.28881	-0.105249	5.6815	1.15691	3	1	2	0
7861	1	2	75-85	1	1	3	1	1.24	2629.24	1688.78	2816.25	2149.37	2	3	2	115	169	0.64	2.19	1	31.54	2	2	2	1	1	1.29	1.63	13.06	0.98	300.14	2.16	1	1	0	0	1	1	2	0.25472	0.488641	2.56963	-0.0201007	5.70425	0.770155	1	1	0	0
1090	1	2	45-54	3	1	2	1	1.36	102770	50341.1	115676	61388.6	1	7	1	180	168	0.08	0.18	0	15.77	2	2	2	2	2	0.72	0.91	14.49	0.98	186.57	4.14	0	0	1	0	0	2	2	-0.328365	-0.0942008	2.67353	-0.0201007	5.22881	1.42072	0	0	1	0
504	1	2	25-34	3	2	2	1	5	7357.17	3364.35	8355.01	3633.33	2	1	2	152	196	0.15	0.48	0	24.74	0	2	2	2	1	1.26	1.68	16.33	0.98	299.89	3.37	1	2	1	0	1	2	0	0.231191	0.518853	2.79307	-0.0201007	5.70342	1.21494	1	2	1	0
3466	1	1	65-74	3	2	2	1	1.15	33738.6	17962	40399.5	21411.2	2	1	1	138	294	0.77	0.65	0	27.84	4	2	1	2	2	0.95	1.08	12.58	0.91	121.96	3.09	1	0	0	0	0	1	1	-0.051188	0.0770536	2.53219	-0.0942008	4.80369	1.1282	1	0	0	0
9718	1	1	20-24	3	3	2	1	0.84	85593.6	39443	93260.5	42919.4	1	1	1	172	231	0.36	0.22	0	32.43	3	2	2	2	2	1.35	1.66	16.58	0.91	250.19	4.39	1	2	1	0	1	2	1	0.300179	0.506878	2.80826	-0.0942008	5.52222	1.47935	1	2	1	0
5210	1	2	35-44	3	3	2	1	5	62251.6	28466.9	77197.5	31406.8	2	9	2	72	175	0.05	2.17	1	17.86	4	2	2	2	2	1.83	1.32	17.62	0.98	477.1	1.07	2	1	1	0	3	0	1	0.604371	0.277707	2.86909	-0.0201007	6.16773	0.0677521	2	1	1	0
2426	1	2	75-85	1	1	2	1	2.22	2268.34	1342.56	2529.85	1708.72	1	12	2	187	179	0.4	1.39	1	25.83	3	2	1	2	1	0.98	1.56	8.66	0.99	239.19	2.06	1	1	0	0	1	1	1	-0.0201007	0.44475	2.15883	-0.00994933	5.47726	0.722755	1	1	0	0
4838	1	2	75-85	3	3	2	1	2.67	20842.8	9397.11	23516.1	13606.1	2	1	2	190	212	0.29	2.55	1	27.73	3	2	2	2	2	1.01	1.6	13.59	0.99	288.24	4.33	1	1	1	0	1	2	1	0.0100493	0.470066	2.60941	-0.00994933	5.66379	1.46559	1	1	1	0
4350	1	2	25-34	4	3	3	1	0.84	33110.1	15136.4	33951.6	15675.4	1	13	1	46	197	0.94	0.3	0	38.71	3	2	2	2	2	1.24	1.78	14.4	0.99	260.98	1.93	1	2	1	0	1	1	1	0.215192	0.57667	2.6673	-0.00994933	5.56444	0.657572	1	2	1	0
8818	1	1	35-44	4	1	2	1	1.6	23838	10288.3	27088.2	11143.3	2	9	2	96	175	0.27	0.38	0	23.3	4	2	2	2	2	2.11	1.98	20.06	0.91	444.46	5.36	3	2	2	0	2	3	1	0.746735	0.683147	2.99878	-0.0942008	6.09686	1.67898	3	2	2	0
7764	1	2	75-85	3	2	2	1	2.26	35022.1	20137.2	37362.8	21404.6	1	8	2	79	192	0.03	0.03	0	22.52	3	2	2	2	2	1.2	1.17	14.93	0.99	230.93	1.59	1	1	1	0	1	0	1	0.182405	0.157089	2.70344	-0.00994933	5.44212	0.463797	1	1	1	0
9457	1	2	45-54	3	3	2	1	5	95505.9	46782.8	107500	50228.8	2	12	2	112	212	0.1	0.32	0	17.46	3	2	2	2	2	1.71	2.69	17.2	0.99	360.71	2.52	2	3	1	0	2	1	1	0.536552	0.989578	2.84497	-0.00994933	5.88807	0.924299	2	3	1	0
5401	1	2	45-54	1	1	2	1	0.67	6574.96	3878.17	6751.68	3931.78	2	13	2	65	176	0.36	0.62	0	30.59	2	2	2	2	2	1.15	1.15	17.75	0.99	206.8	4.67	1	1	1	0	0	2	2	0.139849	0.139849	2.87644	-0.00994933	5.33175	1.54118	1	1	1	0
6633	1	2	20-24	1	2	6	2	2.4	2389.45	1296.06	2351.28	1316.78	1	3	2	459	251	0.26	0.76	0	32.59	4	2	2	2	2	0.58	0.81	18.28	0.99	99.53	1.07	0	0	1	0	0	0	1	-0.544555	-0.210598	2.90586	-0.00994933	4.60046	0.0677521	0	0	1	0
4719	1	2	45-54	3	2	3	1	5	75310.1	39726.7	85173.9	41120.1	1	1	2	88	211	1.37	0.27	0	34.23	3	2	2	2	1	0.64	1.27	25.67	0.99	178.64	3.23	0	1	2	0	0	1	1	-0.446131	0.239096	3.24536	-0.00994933	5.18537	1.17251	0	1	2	0
6487	1	2	35-44	3	3	2	1	4.52	132688	60676.6	140034	64395.5	1	7	3	153	184	1.29	0.26	0	33.05	3	2	2	2	2	1.23	1.73	27.09	0.99	414.07	3.33	1	2	2	0	2	2	1	0.207095	0.548179	3.2992	-0.00994933	6.02604	1.203	1	2	2	0
5846	1	2	25-34	1	3	4	2	4.19	17653.3	9735.9	17371.3	10321.6	2	11	1	47	175	0.42	3.94	1	25.51	4	2	2	2	2	0.62	1.04	7.6	1	155.51	1.59	0	0	0	0	0	0	1	-0.477875	0.0393169	2.02828	9.9995e-05	5.04671	0.463797	0	0	0	0
2140	1	2	55-64	3	3	2	1	2.22	46083.9	23371.2	57204.3	29080.5	2	6	1	300	249	0.42	0.3	0	20.67	4	2	1	2	2	0.78	1.35	9	1	134.51	1.96	0	1	0	0	0	1	1	-0.248333	0.300179	2.19734	9.9995e-05	4.90164	0.672995	0	1	0	0
7060	1	2	65-74	3	1	2	1	1.24	66141.1	38030.2	87307.5	46138.9	1	1	2	219	291	0.54	0.46	0	28.15	2	1	1	1	1	0.95	0.96	10.39	1	285.04	5.3	1	0	0	0	1	2	2	-0.051188	-0.0407178	2.34094	9.9995e-05	5.65263	1.66773	1	0	0	0
5432	1	2	65-74	3	3	2	1	1.07	80744.5	46427	97413.4	51563.4	1	11	3	417	278	0.77	4.14	1	25.49	0	2	2	2	2	1.09	1.3	12.56	1	201.55	2.22	1	1	0	0	0	1	0	0.0862694	0.262441	2.5306	9.9995e-05	5.30604	0.797552	1	1	0	0
1358	1	2	75-85	4	1	1	1	1.32	10153.8	5844.41	11528.2	6664.11	2	4	2	98	240	1.49	2.99	1	34.69	2	2	2	2	1	0.85	0.71	14.01	1	145.43	3.45	0	0	1	0	0	2	2	-0.162401	-0.342349	2.63984	9.9995e-05	4.9797	1.2384	0	0	1	0
6696	1	1	20-24	3	3	3	1	5	95660.7	44082.1	98342.3	45354.2	1	6	2	78	157	0.05	0.14	0	21.88	2	2	2	2	2	0.56	0.69	6.66	0.92	166.1	0.75	0	0	0	0	0	0	2	-0.57964	-0.370919	1.89627	-0.0832729	5.11259	-0.287549	0	0	0	0
3509	1	2	35-44	1	1	5	2	0.63	10099.5	5798.35	10566.8	6371.26	1	4	2	158	164	0.4	2.49	1	33.19	2	2	2	2	2	1.24	1.52	14.56	1	271.12	2.94	1	1	1	0	1	1	2	0.215192	0.418776	2.67835	9.9995e-05	5.60256	1.07844	1	1	1	0
5353	1	2	35-44	4	2	3	1	2.83	24872.2	13255.5	25504.3	13502.8	2	8	3	71	150	2.4	2.94	1	63.91	0	2	2	2	2	0.99	0.75	15.71	1	133.81	0.79	1	0	1	0	0	0	0	-0.00994933	-0.287549	2.75436	9.9995e-05	4.89642	-0.235596	1	0	1	0
5965	1	2	20-24	1	1	4	2	0.9	16951.7	9348.97	16680.9	10052.5	2	2	2	72	167	0.7	2.06	1	32.76	3	2	2	2	2	1.28	0.75	16.49	1	183.76	0.82	1	0	1	0	0	0	1	0.246938	-0.287549	2.80281	9.9995e-05	5.21363	-0.198329	1	0	1	0
3661	1	1	20-24	4	2	6	2	2.22	27586.1	12080.1	29361.6	13257.7	2	7	2	35	169	0.03	2.06	1	20	2	2	2	2	2	0.81	0.96	13.19	0.92	156.95	4.72	0	0	0	0	0	2	2	-0.210598	-0.0407178	2.57953	-0.0832729	5.05593	1.55183	0	0	0	0
7844	1	2	45-54	3	3	2	1	5	99693.9	48834.3	112173	53747.8	2	5	2	117	243	0.24	0.28	0	25.62	4	2	1	2	2	1.66	1.65	17.58	1	326.07	1.92	2	2	1	0	2	1	1	0.506878	0.500836	2.86682	9.9995e-05	5.78711	0.652377	2	2	1	0
2475	1	2	35-44	3	3	5	2	5	96587.8	45802.6	97170	48715	1	9	3	157	154	0.25	0.15	0	23.11	4	2	2	2	2	1.3	1.19	17.85	1	308.4	1.51	1	1	1	0	1	0	1	0.262441	0.174037	2.88206	9.9995e-05	5.7314	0.412176	1	1	1	0
7031	1	2	20-24	1	2	6	2	2.22	14192.2	7697.97	18540.7	8795.97	2	13	2	49	193	0.28	0.37	0	24.81	3	2	2	2	2	1.51	0.77	6.83	1.01	103.5	0.42	2	0	0	0	0	0	1	0.412176	-0.261235	1.92147	0.0100493	4.63957	-0.867263	2	0	0	0
2015	1	2	55-64	1	1	2	1	2.22	3557.99	2105.86	3760.12	2294.97	1	10	2	253	206	0.21	1.16	1	23.59	2	2	2	2	2	0.79	1.6	7.15	1.01	243.09	3.48	0	1	0	0	1	2	2	-0.235596	0.470066	1.96725	0.0100493	5.49343	1.24706	0	1	0	0
7301	1	2	65-74	1	1	6	2	1.07	4292.31	2629.5	4597.61	3028.42	1	4	2	80	212	0.65	2.99	1	22.53	3	2	2	2	2	0.65	1.23	9.7	1.01	117.5	2.27	0	1	0	0	0	1	1	-0.430629	0.207095	2.27223	0.0100493	4.76644	0.819824	0	1	0	0
9626	1	1	55-64	1	1	4	2	1	8644.17	4729.68	8683.04	4963.71	2	13	2	115	231	0.11	0.52	0	22.16	0	1	2	1	1	1.01	0.96	13.29	0.92	139.27	3.28	1	0	0	0	0	1	0	0.0100493	-0.0407178	2.58709	-0.0832729	4.93642	1.18787	1	0	0	0
9949	1	1	35-44	3	2	4	2	2.81	110927	51901.7	118810	54868.3	2	10	2	99	211	0.11	0.52	0	25.2	4	2	2	2	2	2.35	1.77	22.64	0.92	409.18	4.17	3	2	2	0	2	2	1	0.854458	0.571036	3.11976	-0.0832729	6.01416	1.42794	3	2	2	0
9270	1	1	35-44	1	1	7	2	0.27	7922.24	4692.19	8479.77	4729.34	2	6	1	151	207	0.64	1.22	1	29.11	3	2	1	2	2	0.4	0.61	9.18	0.93	173.4	2.77	0	0	0	0	0	1	1	-0.916041	-0.494132	2.21714	-0.0724632	5.1556	1.01888	0	0	0	0
8221	1	2	25-34	3	3	2	1	5	6526.84	2984.65	7343.84	3223.27	2	8	3	89	163	0.71	0.21	0	28.28	4	2	2	2	2	1.32	2	10.31	1.01	441.46	3	1	2	0	0	2	1	1	0.277707	0.693197	2.33321	0.0100493	6.09009	1.09865	1	2	0	0
3291	1	2	75-85	3	2	1	1	2.25	22316.9	10061.7	25179.2	13282.9	2	1	2	78	213	0.02	1.51	1	26.73	4	2	2	2	2	0.97	0.74	10.97	1.01	200.39	0.78	1	0	0	0	0	0	1	-0.0303561	-0.30097	2.39526	0.0100493	5.30027	-0.248333	1	0	0	0
9154	1	2	55-64	2	2	1	1	0.83	38189.4	19367.6	47404.8	22393.2	2	7	1	89	228	0.4	0.68	0	35.3	2	2	2	2	1	0.77	0.47	12.33	1.01	140.06	0.42	0	0	0	0	0	0	2	-0.261235	-0.75481	2.51212	0.0100493	4.94207	-0.867263	0	0	0	0
3903	1	2	25-34	1	1	4	2	0.36	18142.2	10005.5	17852.4	10758.5	1	5	3	317	221	0.93	0.09	0	42.6	0	2	2	1	1	1.71	1.36	14.6	1.01	198.77	3.13	2	1	1	0	0	1	0	0.536552	0.307558	2.68109	0.0100493	5.29215	1.14106	2	1	1	0
2258	1	2	25-34	3	3	3	1	4.38	82310.7	34248	88026.3	36595	1	1	2	171	252	0.68	0.35	0	24.69	4	2	2	2	2	1.62	2.15	16.13	1.01	507.42	2.9	2	2	1	0	3	1	1	0.482488	0.765514	2.78074	0.0100493	6.22934	1.06475	2	2	1	0
9716	1	2	35-44	3	3	4	2	3.81	95505.9	46782.8	108015	50103.6	2	12	1	65	171	1.11	0.45	0	26.14	0	2	2	2	2	1.65	1.78	16.34	1.01	406.43	2.46	2	2	1	0	2	1	0	0.500836	0.57667	2.79368	0.0100493	6.00741	0.900202	2	2	1	0
7290	1	1	65-74	3	1	1	1	1.2	17650	9396.61	20240.5	10103.9	1	1	1	250	216	0.26	0.12	0	22.87	3	2	2	2	2	0.91	1.84	11.12	0.93	203.82	2.19	0	2	0	0	0	1	1	-0.0942008	0.60982	2.40884	-0.0724632	5.31724	0.783947	0	2	0	0
4525	1	1	65-74	3	1	3	1	1.55	57758.4	30305.5	75672.7	30558.9	1	11	1	171	202	0.69	0.05	0	26.2	3	2	1	2	2	1.32	1.29	13.98	0.93	172.76	3.44	1	1	1	0	0	2	1	0.277707	0.25472	2.6377	-0.0724632	5.1519	1.2355	1	1	1	0
4148	1	1	25-34	3	1	4	2	1.06	97049.7	45408.8	99516.2	47234.4	1	1	1	116	197	0.38	0.13	0	23.05	4	2	2	2	2	1.48	1.7	22.89	0.93	392.46	5.47	2	2	2	0	2	3	1	0.39211	0.530687	3.13074	-0.0724632	5.97243	1.6993	2	2	2	0
5881	1	2	75-85	3	2	1	1	0.96	101431	44084.9	119865	62515.9	2	7	3	117	170	0.72	0.19	0	17.68	0	1	2	2	2	0.73	1.28	17.09	1.01	176.91	2.45	0	1	1	0	0	1	0	-0.314574	0.246938	2.83855	0.0100493	5.17564	0.896129	0	1	1	0
6115	1	2	75-85	3	3	1	1	5	25165.9	11346.2	28393.7	16362.2	1	12	3	66	221	0.44	0.15	0	28.5	4	2	2	2	1	0.49	0.78	18.94	1.01	181.68	1.76	0	0	1	0	0	0	1	-0.713146	-0.248333	2.94133	0.0100493	5.20225	0.565371	0	0	1	0
7319	1	1	35-44	4	1	4	2	2.12	16218.8	8164.75	16965.3	8102.46	2	9	2	61	237	0.06	2.66	1	29.97	4	2	2	2	2	1.61	1.07	24.29	0.93	314.29	3.56	2	0	2	0	1	2	1	0.476296	0.0677521	3.19011	-0.0724632	5.75032	1.26979	2	0	2	0
6824	1	2	35-44	3	2	3	1	0.53	106993	48926.5	113115	52142.9	1	1	3	100	206	0.11	1.69	1	20.93	2	2	2	2	2	1.09	1.1	23.77	1.01	276.45	2.12	1	0	2	0	1	1	2	0.0862694	0.0954011	3.16847	0.0100493	5.62203	0.751463	1	0	2	0
698	1	2	45-54	1	3	6	2	3.42	8118.72	4661.14	7989.03	5121.7	2	2	2	281	233	1.12	3.7	1	26.55	4	1	1	2	2	0.86	1.87	6.52	1.02	148.75	3.4	0	2	0	0	0	2	1	-0.150707	0.625992	1.87503	0.0199007	5.00227	1.2238	0	2	0	0
1374	1	1	75-85	4	1	4	2	0.94	8645.54	4100.53	8724.68	4424.68	2	4	2	74	189	0.15	3.04	1	28.28	0	2	2	1	2	0.47	0.88	13.55	0.94	122.81	1.22	0	0	1	0	0	0	0	-0.75481	-0.12772	2.60646	-0.061769	4.81064	0.198933	0	0	1	0
9364	1	1	25-34	3	3	1	1	0.78	102023	47013.8	111161	51157.5	1	8	2	205	194	0.04	0.37	0	17.69	4	2	2	2	2	1.19	1.46	14.39	0.94	349.78	1.35	1	1	1	0	2	0	1	0.174037	0.378505	2.6666	-0.061769	5.8573	0.300179	1	1	1	0
2553	1	1	35-44	3	1	2	1	5	95379.6	46261.4	114521	50130.7	2	12	2	83	217	0.08	2.5	1	24.6	3	2	2	2	2	1.26	1.45	15.82	0.94	142.17	2.95	1	1	1	0	0	1	1	0.231191	0.371633	2.76134	-0.061769	4.95702	1.08184	1	1	1	0
1869	1	2	35-44	3	3	4	2	1.14	123219	56346.5	130270	57401.8	1	11	2	591	315	0.62	0.14	0	27.53	4	2	2	1	2	0.38	0.44	9.75	1.02	32.18	3.09	0	0	0	0	0	1	1	-0.967321	-0.820753	2.27737	0.0199007	3.47135	1.1282	0	0	0	0
3184	1	1	55-64	3	2	2	1	5	95075.6	47512.8	103592	51710.5	1	3	1	171	238	0.31	0.24	0	23.64	3	2	2	2	2	1.37	2.58	16.38	0.94	231.67	5.84	1	3	1	0	1	3	1	0.314884	0.947828	2.79612	-0.061769	5.44531	1.76475	1	3	1	0
410	1	2	65-74	1	3	2	1	4.27	2702.15	1599.32	2658.99	1595.13	1	10	2	141	223	2.04	2.88	1	32.77	3	2	2	2	2	0.68	0.95	10.97	1.02	238.34	3.13	0	0	0	0	1	1	1	-0.385515	-0.051188	2.39526	0.0199007	5.4737	1.14106	0	0	0	0
2179	1	2	75-85	3	1	1	1	0.6	48548.6	27914.7	58570.9	34003.2	1	11	2	79	239	0.4	0.79	0	25.59	2	2	2	2	1	0.94	1.49	14.55	1.02	188.57	2.57	0	1	1	0	0	1	2	-0.061769	0.398843	2.67766	0.0199007	5.23947	0.943945	0	1	1	0
3165	1	2	25-34	3	2	4	2	0	113180	51756.1	121040	58907.2	1	5	1	138	171	0.05	2.12	1	20.75	2	2	2	2	2	1.15	1.14	17.84	1.02	337.15	2.07	1	0	1	0	2	1	2	0.139849	0.131116	2.8815	0.0199007	5.82053	0.727597	1	0	1	0
2699	1	2	45-54	3	2	2	1	1.07	83180	40745	87785.3	43071.8	1	11	3	56	240	0.03	0.28	0	24.96	4	2	2	2	2	0.78	0.82	18.04	1.02	198.29	3	0	0	1	0	0	1	1	-0.248333	-0.198329	2.89265	0.0199007	5.28973	1.09865	0	0	1	0
4583	1	2	25-34	3	3	2	1	5	73021.1	30382.7	82161.6	33363.1	2	8	2	98	208	0.39	0.13	0	18.77	3	2	2	2	2	1.23	1.67	11.02	1.03	470.87	2.64	1	2	0	0	2	1	1	0.207095	0.512884	2.3998	0.0296559	6.15458	0.970817	1	2	0	0
5842	1	2	55-64	3	1	2	1	2.22	38146.9	19346	46022	22164.7	3	1	1	109	225	0.26	1.21	1	23.04	4	2	2	2	1	1.05	2.21	11.69	1.03	193.87	3.82	1	2	0	0	0	2	1	0.0488854	0.793038	2.45882	0.0296559	5.26719	1.34028	1	2	0	0
4545	1	1	25-34	3	2	3	1	4.24	80810.5	37238.8	86553.3	38938	2	1	2	102	181	0.01	0.38	0	21.59	3	2	2	2	1	1.58	2.45	18.95	0.94	334.44	6.01	2	3	1	0	2	3	1	0.457488	0.896129	2.94186	-0.061769	5.81246	1.79344	2	3	1	0
7377	1	2	65-74	1	1	2	1	1.37	2709.61	1603.73	3021.99	1556.68	1	3	3	131	221	0.18	2.02	1	31.32	0	2	1	1	1	0.83	1.17	13.78	1.03	216.94	3.74	0	1	1	0	1	2	0	-0.186209	0.157089	2.62329	0.0296559	5.37962	1.31911	0	1	1	0
7941	1	1	65-74	3	1	2	1	2.13	33738.6	17962	40399.5	21411.2	1	1	3	187	228	0.4	2.59	1	33.55	0	2	2	2	2	1.42	1.61	19.6	0.94	312.61	4.85	2	1	1	0	1	2	0	0.350727	0.476296	2.97558	-0.061769	5.74496	1.579	2	1	1	0
4685	1	1	75-85	1	2	2	1	2.22	2133.59	1299.45	2581.58	1294.57	2	3	2	100	169	0.13	1.67	1	26.81	3	1	1	2	1	1.21	1.21	17.63	0.95	314.29	1.2	1	1	1	0	1	0	1	0.190703	0.190703	2.86966	-0.051188	5.75032	0.182405	1	1	1	0
852	1	2	75-85	3	2	2	1	1.6	37946	21818.4	42813	26470.5	2	6	2	233	292	0.91	2.76	1	30.15	3	2	2	2	1	0.89	1.57	14.28	1.03	191.14	4.51	0	1	1	0	0	2	1	-0.116421	0.451139	2.65893	0.0296559	5.25301	1.50632	0	1	1	0
2633	1	1	45-54	1	1	6	2	1.69	7078.7	4147.8	8268.13	4677.08	2	7	3	141	199	0.1	1.14	1	24.06	4	2	2	2	2	0.66	0.83	6.08	0.96	184.97	1.01	0	0	0	0	0	0	1	-0.415364	-0.186209	1.80517	-0.0407178	5.22019	0.0100493	0	0	0	0
4445	1	2	75-85	3	3	4	2	1.46	42138.2	24228.8	47335.6	25840	1	8	2	96	160	0.1	0.13	0	23.68	4	2	2	2	2	0.96	1.01	17.32	1.03	193.56	2.34	1	0	1	0	0	1	1	-0.0407178	0.0100493	2.85192	0.0296559	5.26559	0.850194	1	0	1	0
7374	1	2	45-54	1	2	4	2	3.59	9113.96	5320.28	9447.82	5397.6	1	12	2	55	202	0.06	0.21	0	23.7	4	2	2	2	2	0.73	0.83	20.98	1.03	233.96	1.19	0	0	2	0	1	0	1	-0.314574	-0.186209	3.04362	0.0296559	5.45515	0.174037	0	0	2	0
3963	1	1	35-44	4	1	1	1	3.59	21071.2	10607.5	25550.4	11411.8	1	7	2	85	178	0.28	3.22	1	38.01	4	2	2	2	2	1	1.3	9.86	0.96	170.67	4.25	1	1	0	0	0	2	1	9.9995e-05	0.262441	2.28859	-0.0407178	5.13973	1.44694	1	1	0	0
2297	1	2	45-54	3	3	1	1	5	71859.6	37906.5	81605.8	40321.7	2	6	1	50	261	0.04	0.38	0	26.23	4	2	2	2	2	1.07	1.06	21.69	1.03	215.37	1.4	1	0	2	0	1	0	1	0.0677521	0.0583632	3.0769	0.0296559	5.37236	0.336544	1	0	2	0
2357	1	1	25-34	1	2	5	2	1.63	43669.4	24727.6	43865.7	26953.8	1	4	2	161	180	0.34	2.34	1	27.66	0	2	2	2	2	0.94	1.13	13.09	0.96	296.42	3.49	0	0	0	0	1	2	0	-0.061769	0.122306	2.57192	-0.0407178	5.69178	1.24993	0	0	0	0
4722	1	1	35-44	1	1	7	2	2.22	15880.9	9089.59	16998.5	9439.1	2	3	2	108	220	0.05	2.71	1	23.85	3	2	2	2	2	0.64	0.78	14.64	0.96	207.46	0.64	0	0	1	0	0	0	1	-0.446131	-0.248333	2.68383	-0.0407178	5.33494	-0.446131	0	0	1	0
1752	1	2	25-34	4	3	6	2	2.99	25674	12028.3	27461.7	12052.5	2	4	2	104	202	0.53	0.27	0	31.63	3	2	2	2	2	1.7	1.33	23.92	1.03	452.5	0.47	2	1	2	0	2	0	1	0.530687	0.285254	3.17476	0.0296559	6.11479	-0.75481	2	1	2	0
761	1	2	65-74	3	2	1	1	2.22	52299.6	26523.5	59007.5	27706.8	2	11	2	101	297	0.06	1.44	1	23.15	2	2	2	2	2	0.9	1.95	8.56	1.04	250.96	5.18	0	2	0	0	1	2	2	-0.105249	0.667881	2.14722	0.0393169	5.52529	1.64482	0	2	0	0
6736	1	1	65-74	3	1	6	2	2.22	47312.2	24824.5	61986.5	25032	1	1	1	125	189	1.23	1.31	1	38.16	0	2	2	2	2	1.1	2.02	22.03	0.96	233.75	6.29	1	2	2	0	1	3	0	0.0954011	0.703147	3.09245	-0.0407178	5.45425	1.83898	1	2	2	0
5441	1	1	35-44	3	1	4	2	2.22	106381	49774.6	109363	53884.9	1	12	3	69	194	0.23	0.11	0	25.73	0	2	2	2	2	1.05	2.16	11.03	0.97	303.29	5.09	1	2	0	0	1	2	0	0.0488854	0.770155	2.40071	-0.0303561	5.71469	1.6273	1	2	0	0
2239	1	2	35-44	3	3	4	2	1.17	130616	59729.1	135944	60847.7	2	12	1	214	228	0.19	1.81	1	17.66	4	2	2	2	1	0.75	1.19	9.82	1.04	56.84	2.13	0	1	0	0	0	1	1	-0.287549	0.174037	2.28452	0.0393169	4.04024	0.756169	0	1	0	0
7577	1	2	55-64	4	1	4	2	2.22	10414.6	5994.55	11633.9	5848.75	2	7	2	85	214	3.6	2.54	1	42.92	2	2	1	2	1	1.38	0.94	12.45	1.04	271.64	2	1	0	0	0	1	1	2	0.322156	-0.061769	2.5218	0.0393169	5.60448	0.693197	1	0	0	0
4861	1	2	25-34	3	2	4	2	4.04	5946.69	2474.31	6725.55	2643.87	3	1	3	139	228	1.25	0.08	0	34.37	3	2	2	2	2	1.06	1.54	15.02	1.04	253.26	3.19	1	1	1	0	1	1	1	0.0583632	0.431847	2.70945	0.0393169	5.53442	1.16005	1	1	1	0
6727	1	2	35-44	3	3	1	1	3.03	87894.4	40193.1	99815.3	43406.5	1	8	3	101	144	3.26	0.43	0	42.26	0	2	2	2	2	1.38	1.77	16.8	1.04	338.59	3.95	1	2	1	0	2	2	0	0.322156	0.571036	2.82144	0.0393169	5.82479	1.37374	1	2	1	0
3323	1	1	20-24	4	1	4	2	3.52	30969.8	13366.3	32152.4	13866.9	1	7	2	74	181	0.01	0.28	0	20.48	2	2	2	2	2	0.82	1.07	11.04	0.97	157.07	6.15	0	0	0	0	0	3	2	-0.198329	0.0677521	2.40162	-0.0303561	5.05669	1.81647	0	0	0	0
267	1	1	45-54	3	3	4	2	5	55872.7	27921.7	55789.6	29903.5	2	4	3	122	301	0.4	0.26	0	27.96	4	2	2	2	1	0.3	1.28	13.35	0.97	177.93	1.47	0	1	0	0	0	0	1	-1.20364	0.246938	2.59159	-0.0303561	5.18139	0.38533	0	1	0	0
6094	1	1	55-64	4	1	2	1	1.6	6916.69	3543.4	7180.08	3437.31	2	9	2	200	202	0.28	2.73	1	27.84	3	2	2	2	1	1.07	1.12	14.3	0.97	207.39	4.05	1	0	1	0	0	2	1	0.0677521	0.113418	2.66033	-0.0303561	5.3346	1.39874	1	0	1	0
2336	1	2	55-64	3	2	3	1	5	46083.9	23371.2	51768	27091.7	1	8	3	168	210	1.76	2.46	1	23.67	3	2	2	2	1	1.12	1.31	16.91	1.04	255.6	3.41	1	1	1	0	1	2	1	0.113418	0.270103	2.82796	0.0393169	5.54361	1.22674	1	1	1	0
2942	1	2	65-74	3	3	2	1	2.22	46927.6	23799.1	50063.9	27266.6	1	10	2	329	233	1.36	0.23	0	32.99	3	2	2	2	1	2.03	1.42	21.34	1.04	491.7	1.72	3	1	2	0	3	0	1	0.708085	0.350727	3.06063	0.0393169	6.19787	0.542382	3	1	2	0
3635	1	1	55-64	3	3	5	2	1.95	54778.9	28585.2	56466.5	31160.8	3	1	1	141	227	0.66	0.14	0	27.4	3	2	2	2	1	0.78	0.72	14.97	0.97	207.68	2.32	0	0	1	0	0	1	1	-0.248333	-0.328365	2.70611	-0.0303561	5.336	0.84161	0	0	1	0
4482	1	2	20-24	1	1	7	2	0.06	1645.01	923.865	1618.73	922.159	2	3	2	312	149	0.51	1.93	1	31.92	2	2	2	2	2	0.69	0.99	3.86	1.05	382.07	1.68	0	0	0	0	2	0	2	-0.370919	-0.00994933	1.35093	0.0488854	5.9456	0.518853	0	0	0	0
2672	1	1	25-34	4	2	7	2	5	37494.4	17442	37838.7	18021.5	2	11	2	98	158	0.24	0.53	0	35.9	3	2	2	2	2	0.65	0.74	11.74	0.98	133.73	2.18	0	0	0	0	0	1	1	-0.430629	-0.30097	2.46309	-0.0201007	4.89582	0.779371	0	0	0	0
4605	1	1	55-64	3	3	3	1	3.12	62508	32797.6	81895.5	33071.8	1	2	3	391	214	0.58	0.14	0	35.89	3	2	2	2	2	1.25	2.58	14.38	0.98	365.46	6.09	1	3	1	0	2	3	1	0.223224	0.947828	2.66591	-0.0201007	5.90116	1.80666	1	3	1	0
5946	1	2	75-85	3	1	1	1	2.22	45097.5	25930.4	55979.9	29537.8	1	5	2	240	220	0.06	0.14	0	21.79	3	2	2	2	2	0.68	0.94	9.28	1.05	172.54	1.76	0	0	0	0	0	0	1	-0.385515	-0.061769	2.22797	0.0488854	5.15063	0.565371	0	0	0	0
7733	1	2	20-24	2	3	7	2	1.51	58216.4	24134.4	60083.9	24399.6	2	7	2	93	185	0.61	0.68	0	33.07	3	2	2	2	2	0.75	1.14	9.53	1.05	147.05	3.29	0	0	0	0	0	2	1	-0.287549	0.131116	2.25455	0.0488854	4.99077	1.19092	0	0	0	0
3617	1	1	65-74	1	1	2	1	1.08	2270.81	1383.02	2541.67	1392.6	1	3	3	114	185	0.21	2.34	1	31.42	3	2	1	2	1	1.81	2.4	19.47	0.98	457.29	6.2	2	3	1	0	2	3	1	0.593382	0.87551	2.96893	-0.0201007	6.12532	1.82457	2	3	1	0
7810	1	1	25-34	2	3	7	2	0.65	97703.6	47013.8	97558.3	46965.5	1	11	2	129	203	0.96	1.26	1	23.91	4	2	2	2	2	1.11	1.29	20.86	0.98	237.87	5.72	1	1	2	0	1	3	1	0.10445	0.25472	3.03788	-0.0201007	5.47172	1.74399	1	1	2	0
4706	1	2	65-74	3	3	1	1	1.49	38454.5	22110.8	41024.6	27250.6	2	3	1	158	247	0.4	2.94	1	30.41	0	2	2	2	2	1.21	3.68	9.67	1.05	216.42	8.49	1	3	0	0	1	3	0	0.190703	1.30294	2.26913	0.0488854	5.37722	2.1389	1	3	0	0
1487	1	2	35-44	1	3	5	2	2.61	12917.5	7006.54	12711.1	7824.07	2	8	3	175	198	0.86	1.53	1	33.09	4	2	2	1	1	1.03	1.43	12.49	1.05	228.32	3.33	1	1	0	0	1	2	1	0.0296559	0.357744	2.52501	0.0488854	5.43075	1.203	1	1	0	0
9756	1	1	65-74	3	1	4	2	0.99	21547	11471.3	28230	13532.9	1	11	3	274	180	0.43	3.26	1	32.52	0	1	1	1	1	0.89	0.99	10.23	0.99	149.78	0.83	0	0	0	0	0	0	0	-0.116421	-0.00994933	2.32542	-0.00994933	5.00917	-0.186209	0	0	0	0
3770	1	2	25-34	2	3	2	1	5	86584.4	39594.1	97422.7	43683	2	8	1	71	176	0.34	1.7	1	25.23	4	2	2	2	2	1.05	1.51	13.65	1.05	233.44	2.01	1	1	1	0	1	1	1	0.0488854	0.412176	2.61381	0.0488854	5.45293	0.698184	1	1	1	0
2399	1	2	35-44	2	2	2	1	0.89	65014.3	31846.7	68613.8	33665.3	2	6	3	61	213	0.05	2.71	1	24.42	4	2	2	2	2	0.89	1.09	13.86	1.05	287.52	9.18	0	0	1	0	1	3	1	-0.116421	0.0862694	2.62908	0.0488854	5.66129	2.21704	0	0	1	0
6963	1	1	75-85	3	1	2	1	3.11	13298.6	7228.76	15250.5	8735.84	1	10	3	222	193	0.1	2.4	1	26.2	0	2	2	2	2	1.21	1.29	12.3	0.99	176.63	3.29	1	1	0	0	0	2	0	0.190703	0.25472	2.50968	-0.00994933	5.17406	1.19092	1	1	0	0
6107	1	2	75-85	4	3	1	1	2.22	13409.2	7718.17	13256	8800.68	1	9	2	45	247	0.38	1.71	1	24.12	2	2	2	2	2	1.89	1.78	15.19	1.05	265.3	3.76	2	2	1	0	1	2	2	0.63663	0.57667	2.7207	0.0488854	5.58086	1.32445	2	2	1	0
7926	1	2	65-74	1	1	2	1	0.75	3215.85	1903.36	3586.59	1847.51	2	3	2	82	172	0.89	1.66	1	29.52	2	2	2	2	1	1.25	1.29	16.6	1.05	332.72	1.2	1	1	1	0	2	0	2	0.223224	0.25472	2.80946	0.0488854	5.8073	0.182405	1	1	1	0
5104	1	2	45-54	4	2	5	2	1.1	19262.7	10520.8	20604	10556.1	2	7	1	253	178	0.9	1.71	1	50.42	4	2	2	1	2	1.2	1.18	17.18	1.05	366.54	1.12	1	1	1	0	2	0	1	0.182405	0.165599	2.8438	0.0488854	5.90411	0.113418	1	1	1	0
8968	1	2	65-74	3	2	3	1	3.12	63952	32432.9	72040.1	32533.4	1	2	3	215	270	0.35	3.01	1	33.18	2	2	2	2	1	0.68	0.93	17.67	1.05	77.31	1.55	0	0	1	0	0	0	2	-0.385515	-0.0724632	2.87192	0.0488854	4.34782	0.438319	0	0	1	0
6972	1	2	55-64	3	3	3	1	5	54550	27664.7	72007.1	27750.4	1	5	2	76	218	0.32	0.17	0	20.71	3	2	2	2	2	1.4	1.31	17.83	1.05	243.81	3.45	1	1	1	0	1	2	1	0.336544	0.270103	2.88094	0.0488854	5.49639	1.2384	1	1	1	0
2084	1	1	75-85	4	2	1	1	1.72	10077.6	5162.75	10461.4	5378.72	1	11	2	207	217	0.1	2.44	1	27.92	2	2	2	2	1	1.03	1.45	12.55	0.99	325.85	1.03	1	1	0	0	2	0	2	0.0296559	0.371633	2.5298	-0.00994933	5.78644	0.0296559	1	1	0	0
5939	1	2	75-85	3	3	2	1	5	20842.8	9397.11	23516.1	13551.4	2	1	2	67	189	0.67	0.02	0	19.17	0	1	2	2	2	0.56	0.88	18.68	1.05	145.91	1.56	0	0	1	0	0	0	0	-0.57964	-0.12772	2.92751	0.0488854	4.98299	0.44475	0	0	1	0
5994	1	2	25-34	1	3	3	1	5	16951.7	9348.97	16680.9	9911.38	1	8	2	72	141	0.07	0.17	0	15.56	3	2	2	2	2	1.73	1.95	19.12	1.05	462.44	2.72	2	2	1	0	2	1	1	0.548179	0.667881	2.95079	0.0488854	6.13652	1.00067	2	2	1	0
3920	1	1	75-85	3	2	2	1	0.89	16708.5	9082.28	21890.8	12499	1	11	3	82	187	0.27	1.42	1	19.68	2	2	2	2	1	0.62	0.96	13.63	0.99	148.33	5.4	0	0	1	0	0	3	2	-0.477875	-0.0407178	2.61235	-0.00994933	4.99944	1.68642	0	0	1	0
3699	1	1	35-44	3	3	1	1	2.22	128170	59969.7	144466	65974.9	1	2	1	90	155	0.05	0.07	0	18.47	4	2	2	2	2	1.24	2.58	14.78	0.99	834.94	1.04	1	3	1	0	3	0	1	0.215192	0.947828	2.69334	-0.00994933	6.72736	0.0393169	1	3	1	0
3075	1	2	75-85	3	1	1	1	0.9	26313.9	11863.8	32663.7	17108.6	1	11	2	136	258	0.15	4.15	1	30.31	2	2	2	2	1	1.67	1.74	9.99	1.06	315.99	2.37	2	2	0	1	1	1	2	0.512884	0.553943	2.30168	0.0583632	5.75571	0.862932	2	2	0	1
1855	1	1	65-74	4	2	7	2	5	9776.87	4779.77	10867.7	4799.49	2	12	2	142	191	0.39	2.95	1	25.52	4	2	2	2	1	1	0.9	17.19	0.99	226.75	4.46	1	0	1	0	1	2	1	9.9995e-05	-0.105249	2.84439	-0.00994933	5.42385	1.49517	1	0	1	0
3377	1	1	45-54	1	2	2	1	0.9	13078.3	7088.65	13709.1	7393.22	1	3	1	299	261	0.4	3.72	1	30.73	4	2	2	2	1	1.16	1.14	17.72	0.99	272.3	7.2	1	0	1	0	1	3	1	0.148506	0.131116	2.87475	-0.00994933	5.6069	1.97409	1	0	1	0
4645	1	2	45-54	3	1	2	1	2.67	107554	52684.3	122141	59237.4	2	8	1	240	210	0.42	0.19	0	33.25	4	2	2	2	1	0.47	1.12	10.77	1.06	298.56	1.2	0	0	0	1	1	0	1	-0.75481	0.113418	2.37686	0.0583632	5.69897	0.182405	0	0	0	1
4893	1	1	25-34	1	2	4	2	1.35	26333.2	13923.6	28127.3	15342.1	1	3	2	63	214	0.28	3.8	1	21.3	3	2	2	2	2	1.43	1.7	10.15	1	191.22	3.43	2	2	0	0	0	2	1	0.357744	0.530687	2.31757	9.9995e-05	5.25343	1.23259	2	2	0	0
8484	1	1	35-44	1	2	5	2	1.5	17038.5	9647.96	17115.1	10516.5	1	10	3	84	169	0.56	0.46	0	35.29	4	2	2	2	2	0.52	1.05	13.65	1	172.06	1.74	0	0	1	0	0	0	1	-0.653734	0.0488854	2.61381	9.9995e-05	5.14784	0.553943	0	0	1	0
183	1	1	20-24	2	1	5	2	3.84	69939.3	33653.9	71716.8	37703.9	1	8	2	135	240	0.11	2.12	1	25.05	4	2	2	2	2	0.83	0.62	13.83	1	213.53	0.62	0	0	1	0	0	0	1	-0.186209	-0.477875	2.62691	9.9995e-05	5.36378	-0.477875	0	0	1	0
3626	1	1	35-44	3	3	3	1	5	106381	49774.6	109363	51775.8	2	5	2	60	144	0.1	0.11	0	30.51	4	2	2	2	2	0.85	1.11	13.97	1	207.1	4.18	0	0	1	0	0	2	1	-0.162401	0.10445	2.63698	9.9995e-05	5.3332	1.43034	0	0	1	0
469	1	1	65-74	3	3	2	1	2.22	54098.5	28385.2	61019.1	31224.6	2	10	3	53	197	9.53	0.1	0	25.3	3	2	2	2	2	1.53	2.13	22.41	1	322.72	3.92	2	2	2	0	2	2	1	0.425333	0.756169	3.10955	9.9995e-05	5.77679	1.36612	2	2	2	0
4054	1	1	25-34	3	3	2	1	5	71690.1	33036	78111.7	35947.8	2	8	1	122	187	0.05	0.21	0	26.25	3	2	2	2	2	0.74	1.39	13.93	1.01	244.95	3.6	0	1	1	0	1	2	1	-0.30097	0.329376	2.63412	0.0100493	5.50105	1.28096	0	1	1	0
5282	1	2	45-54	3	2	1	1	3.59	99693.9	48834.3	113215	53747.8	2	5	1	265	239	0.58	0.4	0	25.76	4	2	2	2	2	1.46	1.24	11.94	1.06	155.29	1.53	2	1	0	1	0	0	1	0.378505	0.215192	2.47998	0.0583632	5.04529	0.425333	2	1	0	1
9444	1	2	35-44	1	2	5	2	3.51	14704.1	7975.66	16300.1	8103.16	2	3	2	152	237	0.07	0.61	0	24.74	2	2	2	2	2	0.94	0.91	13.64	1.06	209.17	2.1	0	0	1	1	0	1	2	-0.061769	-0.0942008	2.61308	0.0583632	5.34315	0.741985	0	0	1	1
5013	1	2	35-44	4	2	6	2	5	19519.9	10661.3	20879.1	10758	1	7	2	68	189	0.05	0.64	0	25.49	3	2	2	2	1	1.39	1.16	14.75	1.06	346.73	2.48	1	1	1	1	2	1	1	0.329376	0.148506	2.69131	0.0583632	5.84855	0.908299	1	1	1	1
8261	1	2	55-64	1	2	5	2	2.22	1825.09	1118.06	2227.8	1123.16	1	13	3	88	120	0.09	0.88	0	28.14	4	2	2	2	1	1.38	1.32	15.14	1.06	301.07	4.21	1	1	1	1	1	2	1	0.322156	0.277707	2.71741	0.0583632	5.70734	1.43749	1	1	1	1
1561	1	2	75-85	3	2	1	1	1.44	20943.7	9442.61	22343.5	11930.3	1	10	2	106	215	0.27	0.06	0	22.34	2	2	2	2	1	0.82	1.16	17.61	1.06	254.22	1.59	0	1	1	1	1	0	2	-0.198329	0.148506	2.86852	0.0583632	5.5382	0.463797	0	1	1	1
1948	1	2	55-64	1	1	2	1	2.22	2715.61	1607.28	3028.67	1560.12	2	3	2	336	315	0.51	2.32	1	29.31	2	2	2	2	2	1.55	1.47	17.73	1.06	324.51	4.46	2	1	1	1	2	2	2	0.438319	0.38533	2.87531	0.0583632	5.78232	1.49517	2	1	1	1
4809	1	2	45-54	1	3	3	1	0.35	10219	5965.34	10593.3	6052.03	1	4	3	40	146	0.13	0.46	0	35.63	3	2	2	2	2	0.46	1.27	19.76	1.06	158.35	3.69	0	1	2	1	0	2	1	-0.776311	0.239096	2.98371	0.0583632	5.06481	1.30565	0	1	2	1
1765	1	1	45-54	4	1	3	1	0.47	34652.2	17444.4	37461.2	18534.4	1	2	1	176	184	0.18	3.1	1	20.88	0	2	2	2	2	1.18	0.45	14.19	1.01	431.46	0.21	1	0	1	0	2	0	0	0.165599	-0.798285	2.65261	0.0100493	6.06718	-1.56017	1	0	1	0
9501	1	2	20-24	1	1	3	1	1.55	19793.7	10916.3	19477.5	11573	1	4	2	89	159	1.41	0.27	0	22.21	2	2	2	2	2	0.87	1.16	6.72	1.07	331.63	2.4	0	1	0	1	2	1	2	-0.139147	0.148506	1.90524	0.0677521	5.80402	0.87551	0	1	0	1
5768	1	2	25-34	1	1	7	2	0.72	14403.1	8089.05	14173.1	8074.11	2	2	2	247	239	1.33	1.33	1	34.93	0	2	2	1	2	1.39	1.42	8.83	1.07	565.25	1.57	1	1	0	1	3	0	0	0.329376	0.350727	2.17827	0.0677521	6.33727	0.451139	1	1	0	1
8088	1	1	35-44	1	1	5	2	2.22	11629.9	6814.57	13584	6993.83	1	3	2	148	203	0.22	3.59	1	27.03	4	2	2	2	2	1.57	1.72	14.25	1.01	273.19	5.37	2	2	1	0	1	3	1	0.451139	0.542382	2.65683	0.0100493	5.61017	1.68085	2	2	1	0
778	1	2	35-44	3	3	6	2	2.17	88888	45152	89423.8	46627.8	2	1	2	41	197	0.09	0.39	0	26.23	0	2	2	2	1	0.79	0.96	9.66	1.07	185.09	1.12	0	0	0	1	0	0	0	-0.235596	-0.0407178	2.2681	0.0677521	5.22084	0.113418	0	0	0	1
5683	1	2	75-85	4	1	1	1	1.8	11835.7	6812.52	12566	7768	2	7	3	147	159	3.45	1.89	1	25.23	0	2	2	1	2	0.71	1.52	10.95	1.07	161.93	3.02	0	1	0	1	0	1	0	-0.342349	0.418776	2.39343	0.0677521	5.08716	1.10529	0	1	0	1
1821	1	2	35-44	3	3	3	1	4.17	129747	63555.3	144691	68145.6	1	11	2	104	172	0.13	0.32	0	17.04	0	2	2	2	2	1.75	1.37	11.52	1.07	380.44	0.04	2	1	0	1	2	0	0	0.559673	0.314884	2.44417	0.0677521	5.94133	-3.21638	2	1	0	1
2238	1	1	20-24	4	1	3	1	1.94	30969.8	13366.3	32152.4	13445.6	1	7	2	42	131	0.02	2.12	1	24.62	3	2	2	2	2	1.3	1.15	14.71	1.01	251.77	1.56	1	1	1	0	1	0	1	0.262441	0.139849	2.6886	0.0100493	5.52852	0.44475	1	1	1	0
2278	1	1	25-34	1	2	4	2	0.88	24717.5	13069.4	26156	14066.1	1	4	3	226	155	0.25	1.97	1	37.11	4	2	2	2	2	1.4	1.03	16.5	1.01	352.42	2.93	1	0	1	0	2	1	1	0.336544	0.0296559	2.80342	0.0100493	5.86482	1.07504	1	0	1	0
8105	1	1	25-34	3	3	3	1	3.56	87210.8	40805.2	89655.6	44174.8	2	12	1	150	195	0.14	0.81	0	19.85	4	2	2	2	2	0.96	1.17	19.23	1.01	256.47	5.65	1	1	1	0	1	3	1	-0.0407178	0.157089	2.95652	0.0100493	5.54701	1.73167	1	1	1	0
1433	1	1	25-34	1	3	1	1	1.92	19255.9	10086	20662.9	11295.6	2	3	2	95	214	0.12	0.32	0	31.03	4	2	2	2	2	1.13	1.35	19.63	1.01	213.05	1.15	1	1	2	0	0	0	1	0.122306	0.300179	2.97711	0.0100493	5.36153	0.139849	1	1	2	0
3792	1	2	55-64	4	2	6	2	1.02	7880.89	4675.7	7992.42	4771.89	2	9	2	108	221	0.92	1.11	1	28.84	2	2	2	2	1	0.68	0.97	11.71	1.07	352.11	0.89	0	0	0	1	2	0	2	-0.385515	-0.0303561	2.46053	0.0677521	5.86394	-0.116421	0	0	0	1
4352	1	1	25-34	3	3	2	1	5	83252.8	38953.3	93838	42854	2	8	2	59	182	0.01	0.4	0	26.74	4	2	2	2	2	0.29	0.44	21.78	1.01	59.56	0.57	0	0	2	0	0	0	1	-1.23753	-0.820753	3.08104	0.0100493	4.08699	-0.561943	0	0	2	0
81	1	1	25-34	3	3	2	1	3.59	87210.8	40805.2	95022.7	44891.4	2	12	2	284	344	0.36	1.88	1	28.69	4	2	2	2	2	1.39	0.62	10.27	1.02	121.73	0.86	1	0	0	0	0	0	1	0.329376	-0.477875	2.32932	0.0199007	4.80181	-0.150707	1	0	0	0
3266	1	1	75-85	3	1	2	1	1.16	21547	11471.3	28230	11406.4	1	11	3	100	163	0.65	0.2	0	27.71	0	2	2	1	2	0.91	1.75	12.74	1.02	179.25	2.25	0	2	0	0	0	1	0	-0.0942008	0.559673	2.54483	0.0199007	5.18878	0.810975	0	2	0	0
4273	1	2	45-54	1	2	4	2	1.44	10887	6355.27	11875.4	6724.13	1	3	2	207	147	0.17	3.5	1	48.93	0	2	2	1	1	2.05	1.7	13.62	1.07	277.34	3.14	3	2	1	1	1	1	0	0.717889	0.530687	2.61161	0.0677521	5.62524	1.14425	3	2	1	1
8532	1	2	65-74	3	2	5	2	5	43237.1	24860.7	57073.8	25958.9	2	11	2	142	189	0.08	1.27	1	27.62	2	1	1	2	1	1.69	1.13	14.94	1.07	264.08	1.66	2	0	1	1	1	0	2	0.524788	0.122306	2.70411	0.0677521	5.57625	0.506878	2	0	1	1
2362	1	1	20-24	2	3	5	2	5	81239.7	39091.5	83742.4	39447.7	1	8	2	65	205	0.06	0.14	0	22.78	4	2	2	2	2	1.47	1.75	13.19	1.02	295.06	4.22	2	2	0	0	1	2	1	0.38533	0.559673	2.57953	0.0199007	5.68718	1.43986	2	2	0	0
6850	1	1	65-74	4	2	2	1	1.99	12787.2	6550.85	13274.1	7747.19	2	10	2	72	139	2.54	2.83	1	29.06	3	2	2	2	1	0.96	0.9	13.77	1.02	246.3	5.51	1	0	1	0	1	3	1	-0.0407178	-0.105249	2.62256	0.0199007	5.50655	1.70658	1	0	1	0
296	1	1	55-64	3	3	2	1	5	81796.4	40876.7	92196.4	44488.2	1	5	2	68	179	0.09	0.09	0	24.77	3	2	2	2	2	1.72	2.4	15.53	1.02	337.5	2.7	2	3	1	0	2	1	1	0.542382	0.87551	2.74284	0.0199007	5.82157	0.993289	2	3	1	0
9044	1	2	20-24	1	1	4	2	1.05	16951.7	9348.97	17346.4	9749.58	2	2	3	170	190	1.43	2.3	1	33.17	4	2	2	2	2	0.96	0.93	15.23	1.07	127.66	1.13	1	0	1	1	0	0	1	-0.0407178	-0.0724632	2.72333	0.0677521	4.84937	0.122306	1	0	1	1
1963	1	1	55-64	3	2	3	1	2.47	45749.5	24004.5	51150.5	25173.3	2	1	1	56	203	0.14	0.34	0	26.21	3	2	2	2	1	0.56	0.85	19.27	1.02	146.46	1.3	0	0	1	0	0	0	1	-0.57964	-0.162401	2.9586	0.0199007	4.98675	0.262441	0	0	1	0
6611	1	2	35-44	3	1	3	1	2.22	114312	55994.9	118976	58135.2	2	11	2	165	244	0.41	0.31	0	24.66	2	2	2	2	2	2.24	1.47	19.4	1.07	376.19	2.02	3	1	1	1	2	1	2	0.806521	0.38533	2.96532	0.0677521	5.93009	0.703147	3	1	1	1
9693	1	2	20-24	3	3	3	1	0.92	197130	81561.8	224547	94959.5	2	2	2	116	189	0.16	0.35	0	22.38	2	2	2	2	2	1.38	1.24	23.72	1.07	170.62	1.83	1	1	2	1	0	0	2	0.322156	0.215192	3.16636	0.0677521	5.13944	0.604371	1	1	2	1
9136	1	2	25-34	3	3	4	2	3.29	110130	50361.4	124555	52923.4	2	5	3	246	203	0.56	0.66	0	28.25	2	2	2	2	1	0.62	1.29	6.89	1.08	350.44	1.26	0	1	0	1	2	0	2	-0.477875	0.25472	1.93022	0.0770536	5.85919	0.231191	0	1	0	1
1493	1	2	25-34	2	3	4	2	3.33	24446.5	11175.9	25505.6	12459.5	2	9	2	69	159	0.14	0.16	0	39.94	4	2	2	2	2	0.79	0.65	9.65	1.08	211.43	0.2	0	0	0	1	0	0	1	-0.235596	-0.430629	2.26706	0.0770536	5.35389	-1.60894	0	0	0	1
2850	1	2	55-64	4	1	4	2	2.22	23232.4	12381.6	22967.1	13901.2	1	7	2	62	192	1.99	2.52	1	36.81	0	2	2	1	1	1.14	1.52	11.99	1.08	259.84	2	1	1	0	1	1	1	0	0.131116	0.418776	2.48416	0.0770536	5.56007	0.693197	1	1	0	1
9430	1	1	35-44	1	1	6	2	2.22	21383	12108	24976	13566.8	1	4	2	99	154	0.11	1.65	1	27.79	4	2	2	2	2	1.51	1.45	19.45	1.02	377.15	3.38	2	1	1	0	2	2	1	0.412176	0.371633	2.9679	0.0199007	5.93264	1.21791	2	1	1	0
3190	1	2	65-74	3	1	2	1	2.44	55348.2	28069.6	66774.3	32159.3	2	10	3	68	222	1.09	3.86	1	36.34	3	2	2	2	2	0.89	1.12	13.43	1.08	174.26	4.07	0	0	0	1	0	2	1	-0.116421	0.113418	2.59757	0.0770536	5.16055	1.40367	0	0	0	1
3458	1	2	20-24	3	2	6	2	2.13	6580.74	2839.43	6620.4	3070.72	1	1	2	132	208	0.37	0.34	0	26.53	2	2	2	2	2	1.18	2.34	13.87	1.08	237.01	4.15	1	2	1	1	1	2	2	0.165599	0.850194	2.6298	0.0770536	5.4681	1.42313	1	2	1	1
9015	1	2	25-34	1	3	3	1	1.59	17653.3	9735.9	19256.1	9840.73	1	12	2	58	171	0.26	0.12	0	29.61	4	2	2	2	2	0.49	0.82	14.34	1.08	175.27	2.29	0	0	1	1	0	1	1	-0.713146	-0.198329	2.66312	0.0770536	5.16633	0.828595	0	0	1	1
5128	1	2	45-54	4	3	6	2	2.22	19262.7	10520.8	19042.7	10556.1	2	7	1	80	220	0.77	3.06	1	34.56	4	2	2	2	2	0.65	1.46	15.53	1.08	156.45	4.92	0	1	1	1	0	2	1	-0.430629	0.378505	2.74284	0.0770536	5.05274	1.59333	0	1	1	1
8730	1	2	55-64	1	1	2	1	1.05	10225.4	6031.36	10062.1	6020.84	1	3	2	35	218	0.2	1.39	1	25.41	2	2	2	1	2	0.78	1.03	16.19	1.08	145.87	7.69	0	0	1	1	0	3	2	-0.248333	0.0296559	2.78446	0.0770536	4.98272	2.03993	0	0	1	1
2669	1	1	35-44	2	1	5	2	1.2	44595	22585.8	45728.4	22469.3	1	1	3	519	206	0.08	3.11	1	33.22	0	2	2	2	2	2.19	2.55	20.58	1.02	493.85	2.92	3	3	2	0	3	1	0	0.783947	0.936133	3.02437	0.0199007	6.20223	1.07162	3	3	2	0
6536	1	2	25-34	3	1	4	2	1.29	97599.6	44631.2	104377	44792.3	2	1	3	153	200	0.5	0.34	0	24.34	4	2	2	2	2	1.12	1.36	17.06	1.08	291.48	5.18	1	1	1	1	1	2	1	0.113418	0.307558	2.8368	0.0770536	5.67497	1.64482	1	1	1	1
3417	1	2	35-44	1	3	7	2	1.2	13159.9	7390.85	12949.7	7552.33	2	6	1	113	184	0.23	1.75	1	24.25	3	2	2	2	2	1.61	1.42	18	1.08	285.67	3.04	2	1	1	1	1	1	1	0.476296	0.350727	2.89043	0.0770536	5.65484	1.11189	2	1	1	1
8264	1	2	45-54	4	3	3	1	3.18	27197.2	14494.7	27888.4	14765	1	7	2	71	202	0.03	2.5	1	22.58	3	2	2	2	2	1.29	1.22	18.57	1.08	316.54	6.1	1	1	1	1	1	3	1	0.25472	0.198933	2.9216	0.0770536	5.75745	1.80831	1	1	1	1
2439	1	2	35-44	1	1	5	2	2.22	8688.9	4988.49	8550.1	5481.39	1	6	2	228	180	0.67	1.3	1	34.88	2	2	2	2	2	1.31	1.43	19.38	1.08	400.41	1.62	1	1	1	1	2	0	2	0.270103	0.357744	2.96429	0.0770536	5.99249	0.482488	1	1	1	1
8613	1	1	35-44	4	3	3	1	2.02	24925.1	12547.6	25876.8	12842	2	13	3	143	275	0.56	0.32	0	37.21	0	2	2	2	2	0.91	0.57	5.88	1.03	223.46	1.05	0	0	0	0	1	0	0	-0.0942008	-0.561943	1.77173	0.0296559	5.40923	0.0488854	0	0	0	0
6283	1	1	75-85	1	1	2	1	0.77	2270.81	1383.02	2327.84	1511.2	1	3	2	143	192	0.53	0.61	0	29.79	2	2	2	2	1	0.75	1.06	7.15	1.03	111.05	2.76	0	0	0	0	0	1	2	-0.287549	0.0583632	1.96725	0.0296559	4.70998	1.01527	0	0	0	0
7582	1	1	55-64	2	3	2	1	4.44	40586.2	21295.4	45449.7	21909.7	2	8	2	123	235	0.07	1.47	1	21.82	2	2	2	2	1	1.05	0.54	13.7	1.03	346.25	0.97	1	0	1	0	2	0	2	0.0488854	-0.616001	2.61747	0.0296559	5.84716	-0.0303561	1	0	1	0
9815	1	2	45-54	3	3	5	2	3.97	72115.8	36632.3	72550.4	39707.1	3	1	3	80	176	0.01	0.1	0	23.11	4	2	2	2	2	2.04	1.72	20.83	1.08	548.93	0.76	3	2	2	1	3	0	1	0.712999	0.542382	3.03644	0.0770536	6.30797	-0.274305	3	2	2	1
6637	1	2	55-64	3	3	2	1	0.63	42294.8	22310.8	47606.3	23322.3	2	6	3	110	210	0.97	2.24	1	46.76	4	2	2	2	1	1.58	1.79	24.96	1.08	490.79	1.3	2	2	2	1	3	0	1	0.457488	0.582271	3.21731	0.0770536	6.19602	0.262441	2	2	2	1
4373	1	2	65-74	4	1	1	1	1.08	11298.6	6503.33	14405.6	7415.46	2	8	2	116	176	0.42	1.98	1	35.93	2	2	2	2	1	0.49	1.36	4.91	1.09	80.82	1.69	0	1	0	1	0	0	2	-0.713146	0.307558	1.59148	0.0862694	4.39223	0.524788	0	1	0	1
8150	1	1	35-44	4	1	5	2	1.41	14639.6	7477.59	14401.1	7420.55	2	9	1	83	233	0.2	0.58	0	23.68	4	2	2	2	2	0.63	0.64	15.23	1.03	145.31	4.43	0	0	1	0	0	2	1	-0.461877	-0.446131	2.72333	0.0296559	4.97887	1.48842	0	0	1	0
6711	1	2	75-85	3	3	2	1	5	19212.6	8662.12	22198.3	10944.2	1	8	1	105	218	0.51	2.91	1	25.23	4	2	2	2	1	0.74	0.8	5.76	1.09	77.31	0.94	0	0	0	1	0	0	1	-0.30097	-0.223019	1.75111	0.0862694	4.34782	-0.061769	0	0	0	1
5195	1	2	65-74	1	1	3	1	0.85	2462.47	1581.67	2560.02	2013.05	1	4	2	141	172	0.45	0.29	0	30.67	0	2	1	2	1	0.7	1.11	9.01	1.09	77.77	3.96	0	0	0	1	0	2	0	-0.356532	0.10445	2.19845	0.0862694	4.35376	1.37627	0	0	0	1
8381	1	2	45-54	3	3	4	2	5	106281	52060.7	120201	55756.1	1	1	2	278	257	0.17	0.18	0	28.84	0	2	2	2	2	1.05	1.46	11.99	1.09	324.13	1.21	1	1	0	1	2	0	0	0.0488854	0.378505	2.48416	0.0862694	5.78114	0.190703	1	1	0	1
2337	1	1	55-64	1	1	3	1	2.67	2266.95	1374.18	2383.94	1501.54	1	3	2	346	191	0.24	1.66	1	28.27	0	2	2	1	1	0.41	0.64	15.31	1.03	98.12	2.15	0	0	1	0	0	1	0	-0.891354	-0.446131	2.72857	0.0296559	4.58619	0.765514	0	0	1	0
4535	1	2	25-34	1	2	4	2	0.36	21087.5	11629.9	23002.1	11755.1	1	3	2	151	180	0.15	0.45	0	26.82	4	2	2	2	2	1.67	0.88	12.56	1.09	138.21	1.56	2	0	0	1	0	0	1	0.512884	-0.12772	2.5306	0.0862694	4.92877	0.44475	2	0	0	1
1196	1	2	45-54	4	3	2	1	5	22352.1	11912.5	23928.2	12409.9	2	4	2	180	168	1.26	0.46	0	47.33	4	2	1	2	2	1.12	0.97	13.24	1.09	298.27	1.43	1	0	0	1	1	0	1	0.113418	-0.0303561	2.58332	0.0862694	5.698	0.357744	1	0	0	1
5255	1	1	55-64	3	2	2	1	2.13	28312.3	14855.3	32467.7	15653.7	2	1	3	106	208	0.22	0.16	0	35.1	3	2	2	2	2	0.98	1.12	15.54	1.03	145.69	6.51	1	0	1	0	0	3	1	-0.0201007	0.113418	2.74348	0.0296559	4.98148	1.87335	1	0	1	0
7077	1	2	55-64	3	2	2	1	1.78	48296.7	24493.4	59951.1	27949.4	1	1	3	130	264	1.27	0.28	0	40.3	2	2	2	2	1	1.24	1.38	13.64	1.09	344.84	2.56	1	1	1	1	2	1	2	0.215192	0.322156	2.61308	0.0862694	5.84308	0.940046	1	1	1	1
4728	1	2	55-64	1	1	2	1	3.07	3612.82	2138.31	4029.32	2075.57	1	3	2	128	219	0.46	4.01	1	28.84	2	2	2	1	2	1.37	1.67	13.7	1.09	328.45	3.45	1	2	1	1	2	2	2	0.314884	0.512884	2.61747	0.0862694	5.79438	1.2384	1	2	1	1
1035	1	2	45-54	1	3	2	1	5	8560.16	5049.12	8998.45	5558.9	1	12	2	72	340	0.36	0.24	0	24.08	4	2	2	2	1	1.21	1.73	13.89	1.09	361.12	1.28	1	2	1	1	2	0	1	0.190703	0.548179	2.63124	0.0862694	5.88921	0.246938	1	2	1	1
206	1	2	45-54	4	2	2	1	5	32496.6	17318.9	34788	18133.4	1	5	2	98	254	0.11	0.1	0	25.79	0	2	2	2	1	1.05	1.29	14.46	1.09	205.56	2.17	1	1	1	1	0	1	0	0.0488854	0.25472	2.67146	0.0862694	5.32574	0.774773	1	1	1	1
2488	1	1	75-85	1	1	2	1	0.89	4353.02	2651.18	5267.03	3270.49	2	10	3	72	180	5.24	0.59	0	24.41	3	2	2	2	1	1.13	1.15	15.88	1.03	298.9	1.58	1	1	1	0	1	0	1	0.122306	0.139849	2.76512	0.0296559	5.70011	0.457488	1	1	1	0
8180	1	2	45-54	4	1	5	2	2.22	15024.8	8206.17	14853.1	8786.03	2	9	3	255	188	0.57	2.46	1	29.34	4	2	2	2	2	1.29	2.23	14.7	1.09	342.31	5.31	1	2	1	1	2	2	1	0.25472	0.802046	2.68792	0.0862694	5.83572	1.66961	1	2	1	1
5093	1	2	45-54	3	2	2	1	5	73175.2	38600.5	82335	41059.9	1	10	2	112	195	0.92	1.84	1	23.4	4	2	2	2	2	0.54	1.01	14.71	1.09	258	1.41	0	0	1	1	1	0	1	-0.616001	0.0100493	2.6886	0.0862694	5.55296	0.343661	0	0	1	1
5314	1	2	35-44	1	1	3	1	4.52	7000.33	4086.45	7163.32	4193.35	1	13	2	250	223	1.51	0.86	0	32.29	0	2	2	1	2	1.83	1.27	18.83	1.09	616.24	2.89	2	1	1	1	3	1	0	0.604371	0.239096	2.9355	0.0862694	6.42364	1.06129	2	1	1	1
9715	1	2	55-64	1	1	2	1	1.27	2178.19	1289.2	2301.94	1404.98	2	6	1	231	217	0.88	1.41	1	24.51	4	2	2	2	1	1.22	1.22	5.86	1.1	726.88	2.27	1	1	0	1	3	1	1	0.198933	0.198933	1.76832	0.0954011	6.58876	0.819824	1	1	0	1
3446	1	1	45-54	4	3	2	1	2.62	21530.6	10838.8	21179.9	11167.9	1	9	1	95	183	1.18	1.33	1	26.37	3	2	2	2	1	1.91	1.87	17.8	1.03	306.89	3.1	2	2	1	0	1	1	1	0.647156	0.625992	2.87925	0.0296559	5.72649	1.13143	2	2	1	0
7275	1	2	55-64	3	3	2	1	2.22	76435	40320	86033.9	41838.5	1	8	2	123	280	0.26	1.64	1	23.91	2	2	2	2	2	0.64	0.67	8.43	1.1	97.01	2.9	0	0	0	1	0	1	2	-0.446131	-0.400328	2.13192	0.0954011	4.57482	1.06475	0	0	0	1
9405	1	1	45-54	3	2	4	2	1.51	103131	50021.1	105752	51936.3	1	6	1	472	257	1.83	0.12	0	35.96	0	2	2	2	1	1.55	2.07	18.14	1.03	227.43	5.37	2	2	1	0	1	3	0	0.438319	0.727597	2.89817	0.0296559	5.42684	1.68085	2	2	1	0
7288	1	2	35-44	1	1	4	2	0.92	7996.34	4667.87	8879.14	5130.15	2	6	1	247	268	0.06	1.54	1	22.27	2	2	2	2	2	0.88	1.47	9.66	1.1	284.1	3.26	0	1	0	1	1	1	2	-0.12772	0.38533	2.2681	0.0954011	5.64933	1.18176	0	1	0	1
6673	1	2	75-85	4	1	4	2	0.72	12797.6	7366.17	12978.7	8734.77	1	10	2	118	237	1.33	0.35	0	39.66	0	2	1	1	1	1.14	0.6	10.84	1.1	161.53	6.19	1	0	0	1	0	3	0	0.131116	-0.510659	2.38334	0.0954011	5.08469	1.82295	1	0	0	1
3332	1	1	45-54	3	3	3	1	1.77	121421	58891.9	124824	60341	1	5	2	208	218	0.22	0.14	0	36.65	4	2	2	2	2	1.34	2.08	18.59	1.03	412.09	4.4	1	2	1	0	2	2	1	0.292744	0.732416	2.92268	0.0296559	6.02124	1.48163	1	2	1	0
7	1	2	55-64	4	1	1	1	2.22	22352.1	11912.5	25525.4	13396.3	2	4	3	57	245	0.04	0.78	0	29.39	2	2	2	2	1	1.04	1.15	14.39	1.1	251.84	6.71	1	1	1	1	1	3	2	0.0393169	0.139849	2.6666	0.0954011	5.52879	1.90361	1	1	1	1
908	1	2	65-74	3	2	2	1	3.41	46701.5	23684.4	49822.7	27135.2	2	1	2	156	256	0.01	0.29	0	24.29	2	2	2	2	2	1.28	1.68	14.67	1.1	229.03	1.88	1	2	1	1	1	1	2	0.246938	0.518853	2.68587	0.0954011	5.43385	0.631325	1	2	1	1
4460	1	1	25-34	1	1	5	2	2.38	17038.5	9647.96	19901.4	11034.5	1	10	1	92	207	0.05	2.19	1	23.38	3	2	2	2	2	1.35	0.73	19.08	1.03	519.76	2.46	1	0	1	0	3	1	1	0.300179	-0.314574	2.94869	0.0296559	6.25337	0.900202	1	0	1	0
737	1	2	20-24	4	3	4	2	0.94	30557	13969.3	30208	14235.5	2	4	2	69	248	0.12	0.28	0	22.4	3	2	2	2	2	0.49	1.28	21.13	1.1	104.72	1.51	0	1	2	1	0	0	1	-0.713146	0.246938	3.05074	0.0954011	4.65129	0.412176	0	1	2	1
3949	1	2	45-54	2	1	3	1	2.22	17882.4	9530.35	19427.6	10237.9	2	9	2	76	214	0.09	1.32	1	29.44	2	2	2	2	1	0.73	0.3	6.11	1.11	397.17	0.12	0	0	0	1	2	0	2	-0.314574	-1.20364	1.81009	0.10445	5.98436	-2.11943	0	0	0	1
6663	1	2	25-34	2	1	2	1	2.22	6526.84	2715.7	7895.69	2858.12	2	8	2	217	221	0.31	0.46	0	31.21	2	2	2	2	2	0.91	1.42	12.59	1.11	223.82	6.25	0	1	0	1	1	3	2	-0.0942008	0.350727	2.53298	0.10445	5.41084	1.8326	0	1	0	1
4010	1	2	65-74	3	3	1	1	2.22	38454.5	22110.8	41024.6	23502.4	2	1	2	185	205	0.13	2.97	1	30.29	0	2	2	2	2	0.5	0.83	12.77	1.11	67.72	2.69	0	0	0	1	0	1	0	-0.692947	-0.186209	2.54718	0.10445	4.21538	0.989578	0	0	0	1
1391	1	2	35-44	4	3	6	2	3.94	20540	9623.04	21970.2	10230.8	2	9	2	34	177	0.05	2.62	1	25.98	3	2	2	2	2	1.01	1.63	13.53	1.11	146.97	1.69	1	1	0	1	0	0	1	0.0100493	0.488641	2.60498	0.10445	4.99023	0.524788	1	1	0	1
6822	1	2	25-34	3	2	4	2	1.06	85122.3	35417.8	89993.1	37888.9	1	1	1	56	199	0.44	0.29	0	22.04	4	2	2	2	2	0.96	1.31	14.49	1.11	238.99	1.62	1	1	1	1	1	0	1	-0.0407178	0.270103	2.67353	0.10445	5.47642	0.482488	1	1	1	1
1887	1	1	25-34	3	3	7	2	1.4	89871.3	43908.9	92061.5	46142.7	2	1	1	385	168	0.12	0.27	0	27.86	4	2	2	2	2	0.83	1.34	25.9	1.03	219.46	10.4	0	1	2	0	1	3	1	-0.186209	0.292744	3.25428	0.0296559	5.39117	2.34182	0	1	2	0
24	1	2	45-54	3	2	2	1	2.67	67675.2	35699.2	81868.5	37043.6	2	12	1	75	219	0.08	0.16	0	25.93	4	2	1	2	2	0.61	1.27	15.33	1.11	285.41	1.56	0	1	1	1	1	0	1	-0.494132	0.239096	2.72988	0.10445	5.65393	0.44475	0	1	1	1
9068	1	2	25-34	4	3	4	2	2.12	24446.5	11175.9	26789.4	11562.2	2	9	2	60	233	0.75	2.42	1	45.83	3	2	2	2	2	0.9	0.74	15.53	1.11	249.06	5.31	0	0	1	1	1	2	1	-0.105249	-0.30097	2.74284	0.10445	5.51769	1.66961	0	0	1	1
6683	1	2	35-44	1	1	4	2	5	9503.44	5547.64	9724.7	5692.76	2	10	2	62	169	0.02	0.31	0	31.3	2	2	2	2	2	0.51	0.71	16.15	1.11	122.22	2.54	0	0	1	1	0	1	2	-0.673148	-0.342349	2.78198	0.10445	4.80582	0.932203	0	0	1	1
7509	1	2	25-34	4	1	5	2	3.26	26685.1	12502.1	26380.4	13291.7	1	7	2	140	235	0.26	0.46	0	34.87	2	2	2	2	2	1.04	1.6	12.07	1.12	336.16	2.81	1	1	0	1	2	1	2	0.0393169	0.470066	2.49081	0.113418	5.81759	1.03322	1	1	0	1
8424	1	2	65-74	3	2	1	1	2.16	46927.6	23799.1	52946.5	24860.8	1	10	1	220	294	0.55	0.28	0	35.61	4	2	2	1	1	0.82	0.81	13.88	1.12	194.9	0.98	0	0	1	1	0	0	1	-0.198329	-0.210598	2.63052	0.113418	5.27249	-0.0201007	0	0	1	1
4276	1	1	35-44	1	1	5	2	2.38	17038.5	9647.96	18272.3	11034.5	1	10	3	196	198	0.14	2.32	1	31.47	3	2	2	2	2	0.94	1.31	5.99	1.04	575.7	2.2	0	1	0	0	3	1	1	-0.061769	0.270103	1.79026	0.0393169	6.35559	0.788503	0	1	0	0
7421	1	1	55-64	3	2	2	1	4.8	47312.2	24824.5	50232.6	26260.1	1	1	3	89	198	0.67	0.09	0	26.72	3	2	1	2	2	3.65	4.15	20.5	1.04	264.11	1.15	3	3	2	0	1	0	1	1.29475	1.42313	3.02047	0.0393169	5.57637	0.139849	3	3	2	0
9470	1	2	35-44	3	2	2	1	2.49	103268	50584.8	117274	56876.8	1	10	2	106	189	1.16	0.23	0	30.76	0	2	2	2	1	1.64	1.81	14.01	1.12	520.43	2.11	2	2	1	1	3	1	0	0.494757	0.593382	2.63984	0.113418	6.25466	0.746735	2	2	1	1
2843	1	2	25-34	3	3	2	1	5	108511	49621	122094	53588.2	2	11	2	67	220	0.05	0.05	0	24.35	2	2	2	2	2	0.91	1.05	15.64	1.12	260.35	1.64	0	0	1	1	1	0	2	-0.0942008	0.0488854	2.7499	0.113418	5.56203	0.494757	0	0	1	1
6726	1	1	20-24	3	2	4	2	0.3	80810.5	37238.8	88260.6	37549.7	2	1	1	76	174	0.07	0.2	0	22.31	4	2	2	2	2	0.59	1.04	14.94	1.05	245.6	5.52	0	0	1	0	1	3	1	-0.527463	0.0393169	2.70411	0.0488854	5.5037	1.7084	0	0	1	0
236	1	2	45-54	1	1	4	2	0.82	10219	5965.34	10456.9	6311.58	1	4	1	172	184	0.81	1.76	1	27.04	4	2	2	2	2	1.02	0.92	15.89	1.12	293.22	1.41	1	0	1	1	1	0	1	0.0199007	-0.0832729	2.76575	0.113418	5.68092	0.343661	1	0	1	1
4029	1	2	35-44	1	3	2	1	5	7418.42	4375.68	7798.25	4817.47	2	13	3	46	139	0.02	0.08	0	23.12	4	2	2	2	2	1.18	1.44	17.41	1.12	238.89	1.51	1	1	1	1	1	0	1	0.165599	0.364713	2.8571	0.113418	5.476	0.412176	1	1	1	1
34	1	2	35-44	4	2	7	2	0.92	26685.1	12494.4	27063.5	12448.4	1	7	1	97	195	0.15	0.54	0	25.62	4	2	2	2	2	0.72	1.94	17.43	1.12	642.91	15.7	0	2	1	1	3	3	1	-0.328365	0.66274	2.85825	0.113418	6.466	2.75367	0	2	1	1
2696	1	2	75-85	4	3	2	1	3.08	12354.7	7111.25	13382.8	7488.25	2	5	3	72	263	0.15	2.5	1	26.15	3	2	1	2	1	0.7	0.63	10.1	1.13	131.09	0.53	0	0	0	1	0	0	1	-0.356532	-0.461877	2.31263	0.122306	4.87588	-0.63469	0	0	0	1
2277	1	1	45-54	3	2	1	1	0.84	16791.5	8391.32	18295.6	9132.69	2	9	3	107	188	0.05	2.85	1	29.87	3	2	2	2	2	1.34	1.75	16.94	1.05	356.38	3.35	1	2	1	0	2	2	1	0.292744	0.559673	2.82974	0.0488854	5.876	1.20899	1	2	1	0
3889	1	1	75-85	3	1	2	1	1.24	13234.5	7193.92	14051.4	8730.01	2	1	2	86	191	0.07	0.34	0	21.31	2	2	2	2	2	1.01	1.39	18.31	1.05	203.68	3.7	1	1	1	0	0	2	2	0.0100493	0.329376	2.9075	0.0488854	5.31655	1.30836	1	1	1	0
9744	1	1	25-34	4	2	3	1	1.13	30969.8	13366.3	32152.4	13866.9	1	7	2	61	222	0.04	0.17	0	22.54	0	2	2	2	2	2.02	0.79	14.81	1.06	392.1	2.92	3	0	1	1	2	1	0	0.703147	-0.235596	2.69537	0.0583632	5.97152	1.07162	3	0	1	1
2326	1	2	55-64	3	2	2	1	4.44	72822.6	38414.5	76854.5	39246.7	2	1	2	133	315	0.08	0.32	0	25.84	3	2	2	2	1	1.04	1.5	11.72	1.13	159.97	1.69	1	1	0	1	0	0	1	0.0393169	0.405532	2.46138	0.122306	5.07499	0.524788	1	1	0	1
2692	1	2	35-44	4	2	4	2	2.22	31156	16604.5	33848.3	17317	2	11	1	53	218	0.32	1.53	1	26.06	4	2	2	2	2	0.63	0.63	12	1.13	128.49	1.39	0	0	0	1	0	0	1	-0.461877	-0.461877	2.48499	0.122306	4.85585	0.329376	0	0	0	1
1158	1	1	45-54	4	3	2	1	5	22558.4	11356.2	24030.1	12018.7	2	8	2	108	150	0.19	2.93	1	38.31	3	2	2	2	2	1.13	1.29	18.57	1.06	287.23	3.25	1	1	1	1	1	1	1	0.122306	0.25472	2.9216	0.0583632	5.66028	1.17869	1	1	1	1
6835	1	1	20-24	2	3	4	2	2.22	73031	33653.9	78221	37706.1	1	8	2	89	361	0.27	1.89	1	20.37	3	2	2	2	2	0.98	0.29	18.83	1.06	318.21	0.94	1	0	1	1	1	0	1	-0.0201007	-1.23753	2.9355	0.0583632	5.76271	-0.061769	1	0	1	1
9879	1	1	75-85	4	1	3	1	1.41	8986.03	4262.03	9068.3	4534.6	1	7	3	99	173	0.65	3.42	1	29	0	2	2	1	2	2.04	1.44	18.95	1.06	293.94	2.68	3	1	1	1	1	1	0	0.712999	0.364713	2.94186	0.0583632	5.68338	0.985854	3	1	1	1
4497	1	2	55-64	1	3	2	1	0.89	3142.39	1859.88	3092.19	2367.13	2	6	3	280	188	0.38	0.1	0	25.91	2	2	1	1	1	1.23	1.38	12.27	1.13	329.06	32.34	1	1	0	1	2	3	2	0.207095	0.322156	2.50724	0.122306	5.79624	3.47631	1	1	0	1
105	1	2	35-44	4	1	4	2	2.22	4912.9	2245.96	5480.52	2503.19	2	9	2	167	259	0.82	0.13	0	33.41	0	2	2	2	2	1.72	1.68	14.12	1.13	261.52	4.22	2	2	1	1	1	2	0	0.542382	0.518853	2.64766	0.122306	5.56651	1.43986	2	2	1	1
7767	1	2	65-74	2	1	2	1	1.07	31445.6	18080.8	39033.7	20596.1	2	7	2	177	265	0.37	2.58	1	31.48	3	2	2	2	2	1.2	1.46	14.54	1.13	137.03	3.35	1	1	1	1	0	2	1	0.182405	0.378505	2.67697	0.122306	4.9202	1.20899	1	1	1	1
9050	1	2	55-64	3	3	2	1	4.07	54550	27664.7	61546.5	28898.9	1	5	1	35	177	0.1	0.27	0	20.75	3	2	2	2	2	0.62	1.01	14.79	1.13	188.79	3.43	0	0	1	1	0	2	1	-0.477875	0.0100493	2.69402	0.122306	5.24064	1.23259	0	0	1	1
2132	1	2	75-85	3	1	2	1	1.2	48493.4	27883	51734.4	33964.6	1	4	2	315	197	0.19	0.35	0	33.17	3	2	2	2	1	1.07	1.42	16.16	1.13	352.31	5.23	1	1	1	1	2	2	1	0.0677521	0.350727	2.7826	0.122306	5.86451	1.65443	1	1	1	1
1859	1	2	20-24	2	1	3	1	0.18	71105.4	29585.6	94969.2	30191.3	2	13	2	76	271	0.34	0.31	0	19.72	0	2	2	2	2	0.59	0.82	16.99	1.13	172.56	1.1	0	0	1	1	0	0	0	-0.527463	-0.198329	2.83268	0.122306	5.15075	0.0954011	0	0	1	1
2020	1	2	45-54	1	2	2	1	5	7871.08	4642.67	8082.63	4718.48	2	12	2	74	183	0.04	1.18	1	21.27	2	2	2	2	2	1.42	0.97	18.15	1.13	213.22	2.6	2	0	1	1	0	1	2	0.350727	-0.0303561	2.89873	0.122306	5.36232	0.95555	2	0	1	1
2713	1	2	65-74	3	3	2	1	5	38146.9	19346	40696.4	19341.2	3	1	3	98	221	0.1	0.08	0	23.97	0	2	2	2	2	1.77	2.06	19.79	1.13	458.18	1.75	2	2	2	1	2	0	0	0.571036	0.722755	2.98523	0.122306	6.12726	0.559673	2	2	2	1
2133	1	2	45-54	3	3	4	2	5	85854.8	42055.3	91816.5	48782	3	1	3	48	243	0.03	0.12	0	25.9	4	2	2	2	2	0.93	1.18	22.91	1.13	241.82	1.46	0	1	2	1	1	0	1	-0.0724632	0.165599	3.13162	0.122306	5.48819	0.378505	0	1	2	1
6643	1	2	25-34	2	2	7	2	0.65	106575	48557.6	107217	48279.9	1	11	2	131	171	0.21	0.23	0	39.68	2	2	2	2	2	1.17	1.11	24.7	1.13	259.67	4.42	1	0	2	1	1	2	2	0.157089	0.10445	3.20684	0.122306	5.55941	1.48616	1	0	2	1
102	1	2	35-44	2	1	3	1	2.22	121284	59410.1	128224	64527.4	1	6	2	72	145	0.67	0.68	0	26.32	3	2	2	2	2	1.28	0.92	25.17	1.13	294.27	0.71	1	0	2	1	1	0	1	0.246938	-0.0832729	3.22569	0.122306	5.6845	-0.342349	1	0	2	1
5273	1	2	35-44	3	3	4	2	5	85160.7	41715.3	96314.6	44676.4	1	2	3	70	163	0.2	0.36	0	24.97	4	2	2	2	1	1.42	1.92	9.35	1.14	310.1	2.01	2	2	0	1	1	1	1	0.350727	0.652377	2.23548	0.131116	5.7369	0.698184	2	2	0	1
7925	1	2	65-74	1	1	5	2	0.72	2361.32	1446.56	2529.28	1688.41	1	4	2	278	246	0.64	1.76	1	25.09	0	2	1	2	1	0.65	1.13	10.33	1.14	141.85	4.42	0	0	0	1	0	2	0	-0.430629	0.122306	2.33515	0.131116	4.95477	1.48616	0	0	0	1
5676	1	1	45-54	4	2	6	2	0.61	18768.9	9586.75	18463.1	9855.57	2	9	1	223	248	0.66	2.6	1	26.6	3	2	2	2	1	1.12	1.41	13.05	1.07	176.75	1.79	1	1	0	1	0	0	1	0.113418	0.343661	2.56886	0.0677521	5.17474	0.582271	1	1	0	1
1942	1	2	45-54	4	1	2	1	2.04	22352.1	11912.5	27237.8	13396.3	2	4	3	46	192	0.2	1.26	1	29.65	2	2	2	2	2	1.57	0.91	12.44	1.14	350.36	1.29	2	0	0	1	2	0	2	0.451139	-0.0942008	2.521	0.131116	5.85896	0.25472	2	0	0	1
867	1	2	25-34	3	2	3	1	2.22	79147.4	36193.2	84643.3	41193.9	3	1	2	56	161	0.08	1.99	1	23.04	2	2	2	2	2	1.28	1.99	14.08	1.14	260.7	3.84	1	2	1	1	1	2	2	0.246938	0.688185	2.64483	0.131116	5.56337	1.3455	1	2	1	1
747	1	2	20-24	2	3	3	1	2.01	24446.5	11175.9	25067.9	11304.6	2	9	2	28	190	0.04	0.5	0	22.12	4	2	2	2	2	1.46	1.33	20.67	1.14	117.73	3.37	2	1	2	1	0	2	1	0.378505	0.285254	3.02873	0.131116	4.76839	1.21494	2	1	2	1
6522	1	1	20-24	1	2	5	2	2.01	17123.3	9696	20000.5	11089.5	2	3	2	39	169	0.02	1.96	1	22.13	0	2	2	2	2	1.11	0.98	14.98	1.07	182.59	4.68	1	0	1	1	0	2	0	0.10445	-0.0201007	2.70678	0.0677521	5.20724	1.54332	1	0	1	1
6772	1	2	20-24	3	3	5	2	2.75	71192.3	30717.7	71621.4	34102	2	3	1	195	174	1	0.22	0	44.53	4	2	2	2	2	1.54	1.97	22.04	1.14	328.76	4.86	2	2	2	1	2	2	1	0.431847	0.678084	3.0929	0.131116	5.79533	1.58106	2	2	2	1
7171	1	1	65-74	3	3	2	1	4.52	37285.6	19563.6	44646.8	20694.9	3	1	3	78	196	0.51	0.31	0	33.02	3	2	2	2	2	1.22	1.86	23.61	1.07	400.34	19.13	1	2	2	1	2	3	1	0.198933	0.62063	3.16171	0.0677521	5.99231	2.95126	1	2	2	1
2557	1	1	75-85	3	2	2	1	1.24	17650	9396.61	19765	11390.9	1	1	3	175	158	0.15	0.33	0	22.8	2	2	1	2	2	1.11	1.18	18.79	1.08	208.19	3.61	1	1	1	1	0	2	2	0.10445	0.165599	2.93338	0.0770536	5.33845	1.28374	1	1	1	1
9636	1	1	65-74	4	1	3	1	2.22	12082.9	5730.84	12193.5	6777.43	2	11	3	103	234	0.29	2.48	1	36.25	3	2	1	1	1	1.85	1.28	21.44	1.08	372.09	1.93	2	1	2	1	2	1	1	0.61524	0.246938	3.0653	0.0770536	5.91914	0.657572	2	1	2	1
9809	1	1	75-85	3	1	3	1	1.38	21570.6	11725.2	28260.9	15546	2	5	3	449	244	0.38	0.39	0	24.12	0	2	2	2	1	1.62	2	22.79	1.08	213.25	5.32	2	2	2	1	0	2	0	0.482488	0.693197	3.12637	0.0770536	5.36247	1.67149	2	2	2	1
6735	1	2	55-64	3	3	4	2	2.22	72822.6	38414.5	76989.6	39761.9	2	1	2	83	240	0.27	0.22	0	23.78	2	2	2	2	2	1.89	2.57	23.9	1.14	490.89	2.34	2	3	2	1	3	1	2	0.63663	0.943945	3.17392	0.131116	6.19622	0.850194	2	3	2	1
4351	1	1	75-85	3	1	2	1	3.11	10966.8	5961.26	12576.4	7234.14	1	7	2	48	222	0.06	2.8	1	19.85	4	2	2	2	2	1.04	1.53	9.03	1.09	249.98	2.93	1	1	0	1	1	1	1	0.0393169	0.425333	2.20066	0.0862694	5.52138	1.07504	1	1	0	1
2013	1	2	25-34	3	1	4	2	4.93	96309	44041	100063	44865.8	2	6	2	78	176	0.24	0.44	0	28.53	0	2	2	2	2	0.99	1.09	24.72	1.14	228.25	0.96	1	0	2	1	1	0	0	-0.00994933	0.0862694	3.20765	0.131116	5.43044	-0.0407178	1	0	2	1
4158	1	2	45-54	3	2	2	1	1.11	68136	33375.9	68546.7	34373.7	1	1	2	267	230	1.2	2.61	1	31.96	0	2	2	2	1	0.8	0.89	9.05	1.15	176.63	2.72	0	0	0	1	0	1	0	-0.223019	-0.116421	2.20288	0.139849	5.17406	1.00067	0	0	0	1
7961	1	2	35-44	1	3	6	2	0.79	12917.5	7006.54	13515.2	7824.07	2	8	2	107	173	0.69	2.15	1	31.71	4	2	2	2	2	1.38	0.99	10.39	1.15	379.96	1.87	1	0	0	1	2	1	1	0.322156	-0.00994933	2.34094	0.139849	5.94007	0.625992	1	0	0	1
5865	1	2	45-54	1	3	2	1	1.56	17446.9	10290.9	18340.2	11329.9	1	4	2	148	285	1.1	0.05	0	25.16	4	2	2	2	2	0.59	0.96	11.81	1.15	133.73	2.49	0	0	0	1	0	1	1	-0.527463	-0.0407178	2.46903	0.139849	4.89582	0.912323	0	0	0	1
5944	1	2	25-34	3	2	4	2	0.56	97599.6	44631.2	101581	47565.2	2	1	1	171	268	0.6	0.42	0	27.6	4	2	2	2	2	1.3	1	12.23	1.15	257.22	0.81	1	0	0	1	1	0	1	0.262441	9.9995e-05	2.50397	0.139849	5.54993	-0.210598	1	0	0	1
7837	1	1	55-64	1	1	2	1	2.26	2838.51	1728.78	3177.08	1740.75	1	3	3	324	153	0.03	0.59	0	28.28	4	2	1	1	2	0.55	1.37	9.94	1.09	149.85	6.16	0	1	0	1	0	3	1	-0.597655	0.314884	2.29667	0.0862694	5.00964	1.81809	0	1	0	1
734	1	2	45-54	1	1	2	1	2.89	8219.95	4848.45	8440.88	4915.47	2	2	2	87	256	0.1	2.6	1	26.97	3	2	2	2	2	1.22	1.61	16.94	1.15	259.82	1.99	1	1	1	1	1	1	1	0.198933	0.476296	2.82974	0.139849	5.55999	0.688185	1	1	1	1
7751	1	1	55-64	1	1	2	1	1.63	2838.51	1728.78	3177.08	1944.85	1	10	2	197	192	0.09	0.3	0	28.9	0	2	2	2	1	0.85	1.6	10.18	1.09	257.12	5.34	0	1	0	1	1	2	0	-0.162401	0.470066	2.32052	0.0862694	5.54954	1.67524	0	1	0	1
2814	1	2	20-24	1	3	5	2	5	14368.3	7793.47	14138.7	8702.82	2	6	2	86	187	0.77	0.18	0	36.71	4	2	2	2	2	1.55	1.74	17.83	1.15	363.78	5.63	2	2	1	1	2	3	1	0.438319	0.553943	2.88094	0.139849	5.89655	1.72813	2	2	1	1
8661	1	1	65-74	3	2	2	1	2.22	17067	9086.24	19250.3	10202.3	2	1	1	181	154	0.3	0.57	0	18.79	0	2	2	2	2	0.75	0.93	12.67	1.09	176.94	2.88	0	0	0	1	0	1	0	-0.287549	-0.0724632	2.53932	0.0862694	5.17581	1.05783	0	0	0	1
2625	1	2	55-64	3	3	1	1	5	60344.6	31832.2	67898.3	33860.4	1	7	3	90	213	0.08	0.25	0	21.03	3	2	2	2	1	0.93	2.05	20.37	1.15	258.38	4.68	0	2	2	1	1	2	1	-0.0724632	0.717889	3.01411	0.139849	5.55443	1.54332	0	2	2	1
5347	1	2	45-54	1	1	2	1	1.81	10225.4	6031.36	10500.2	6378.34	1	3	1	1379	419	0.34	3.2	1	32.13	4	2	2	1	2	1.25	1.74	21.76	1.15	327.48	1.6	1	2	2	1	2	0	1	0.223224	0.553943	3.08012	0.139849	5.79143	0.470066	1	2	2	1
7659	1	1	75-85	3	1	2	1	2.24	13364.8	7264.75	15326.4	8779.33	2	3	3	194	181	0.43	3.09	1	24.57	0	2	2	2	1	0.77	1.3	13.9	1.09	226.36	4.2	0	1	1	1	1	2	0	-0.261235	0.262441	2.63196	0.0862694	5.42213	1.43511	0	1	1	1
1605	1	2	45-54	1	2	1	1	5	8797.24	5188.96	9033.68	5273.68	1	5	1	202	298	0.21	0.07	0	29.52	4	2	2	2	2	1.25	1.94	21.86	1.15	205.42	2.23	1	2	2	1	0	1	1	0.223224	0.66274	3.0847	0.139849	5.32506	0.802046	1	2	2	1
2818	1	2	20-24	4	1	2	1	2.22	7472	3415.86	8532.81	3663.32	2	5	2	137	244	0.48	0.34	0	19.45	4	2	2	2	2	1.6	1.64	24.89	1.15	284.05	1.69	2	1	2	1	1	0	1	0.470066	0.494757	3.21451	0.139849	5.64915	0.524788	2	1	2	1
8513	1	2	55-64	3	3	1	1	5	42362.8	21484.1	45194	21478.7	1	8	2	114	238	0.49	0.38	0	42.9	3	2	2	2	1	0.78	2.41	8.14	1.16	404.64	5.46	0	3	0	1	2	3	1	-0.248333	0.879668	2.09691	0.148506	6.003	1.69747	0	3	0	1
5050	1	2	45-54	1	1	7	2	2.51	5947.88	3535.74	5852.86	3472.72	2	13	2	352	278	0.35	2.53	1	32.16	4	2	2	2	2	1.37	1.08	8.48	1.16	389.78	1.86	1	0	0	1	2	1	1	0.314884	0.0770536	2.13783	0.148506	5.96558	0.62063	1	0	0	1
8039	1	2	65-74	3	1	1	1	1.44	37303.5	21449	48401.2	26127.2	2	5	3	302	234	0.06	0.48	0	27.19	3	2	2	2	1	0.79	0.96	9.7	1.16	193.14	0.75	0	0	0	1	0	0	1	-0.235596	-0.0407178	2.27223	0.148506	5.26342	-0.287549	0	0	0	1
7954	1	1	20-24	3	3	4	2	5	83570.8	38510.9	91275.4	43147.8	1	1	1	133	162	0.12	0.37	0	22.34	4	2	2	2	2	1.72	1.93	17.73	1.09	267.12	5.12	2	2	1	1	1	2	1	0.542382	0.657572	2.87531	0.0862694	5.5877	1.63317	2	2	1	1
6198	1	2	65-74	2	1	7	2	0.65	48548.6	27914.7	64085.1	27865.7	1	11	2	90	217	0.09	1.95	1	23.19	2	2	2	2	1	1.65	0.97	14.43	1.16	208.22	4.9	2	0	1	1	0	2	2	0.500836	-0.0303561	2.66938	0.148506	5.3386	1.58926	2	0	1	1
4601	1	1	45-54	1	1	4	2	0.32	12618.6	6904.32	12675.4	7496.52	1	4	1	323	346	0.22	2.93	1	39.08	0	2	2	1	2	0.77	0.95	19.19	1.09	83.52	1.77	0	0	1	1	0	0	0	-0.261235	-0.051188	2.95444	0.0862694	4.42509	0.571036	0	0	1	1
7259	1	2	35-44	3	2	3	1	2.22	7945.72	3633.48	10070.4	3872.35	2	2	2	356	232	0.52	0.49	0	27.8	4	2	2	2	1	1.19	1.67	16.52	1.16	143.79	6.13	1	2	1	1	0	3	1	0.174037	0.512884	2.80463	0.148506	4.96835	1.81321	1	2	1	1
1858	1	1	45-54	4	2	4	2	2.87	20793.6	10467.7	21587.5	11121.8	2	7	2	84	275	0.02	2.48	1	23.61	3	2	2	2	2	0.69	0.7	8.4	1.1	252.01	0.73	0	0	0	1	1	0	1	-0.370919	-0.356532	2.12835	0.0954011	5.52947	-0.314574	0	0	0	1
6203	1	2	65-74	3	2	1	1	1.08	62042	35673.3	66188.5	37918.5	2	5	1	94	244	0.22	2.73	1	20.81	4	2	1	2	1	1.47	1.54	17.29	1.16	475.3	1.51	2	1	1	1	3	0	1	0.38533	0.431847	2.85019	0.148506	6.16395	0.412176	2	1	1	1
1672	1	2	65-74	3	2	3	1	2.22	49207.5	24955.3	55430.8	25032.6	2	1	1	158	245	0.34	3.45	1	32.25	0	2	2	1	1	0.76	1.69	18.06	1.16	121.84	3.2	0	2	1	1	0	1	0	-0.274305	0.524788	2.89375	0.148506	4.80271	1.16318	0	2	1	1
6469	1	2	25-34	1	1	4	2	1.04	1725.02	951.359	1765.19	992.126	1	12	2	188	190	1.86	2.81	1	30.62	3	2	2	2	2	1.75	1.87	18.85	1.16	454.01	3.75	2	2	1	1	2	2	1	0.559673	0.625992	2.93657	0.148506	6.11812	1.32178	2	2	1	1
8956	1	1	65-74	1	1	2	1	1.16	1667.88	1015.81	1866.83	1022.85	2	6	3	123	214	1.27	1.24	1	27.61	0	2	2	2	2	1.11	1.53	9.37	1.1	250.18	3.23	1	1	0	1	1	1	0	0.10445	0.425333	2.23762	0.0954011	5.52218	1.17251	1	1	0	1
965	1	1	75-85	1	1	6	2	2.69	2216.24	1346.77	2681.58	1609.03	1	3	1	248	157	0.1	1.38	1	26.06	0	2	2	2	2	0.81	1.27	10.12	1.1	362.74	3.08	0	1	0	1	2	1	0	-0.210598	0.239096	2.31461	0.0954011	5.89369	1.12496	0	1	0	1
4336	1	2	65-74	3	2	1	1	3.03	55348.2	28069.6	59047.4	28062.6	2	4	3	251	278	0.6	1.74	1	37.8	3	2	2	1	1	1.42	1.88	20.25	1.16	271.24	5.43	2	2	2	1	1	3	1	0.350727	0.631325	3.0082	0.148506	5.603	1.69196	2	2	2	1
8606	1	1	75-85	3	1	2	1	2.22	33738.6	17962	43448.8	19394.6	1	1	3	107	214	3.77	0.4	0	32.16	3	2	2	2	2	2.16	1.69	13.58	1.1	130.72	3.16	3	2	1	1	0	1	1	0.770155	0.524788	2.60867	0.0954011	4.87306	1.1506	3	2	1	1
1458	1	2	20-24	3	3	5	2	0.15	71893.1	31020.1	72326.5	31960.7	2	3	2	177	178	1.81	0.18	0	40.86	2	2	2	2	2	0.88	1.2	20.35	1.16	179.57	5.05	0	1	2	1	0	2	2	-0.12772	0.182405	3.01313	0.148506	5.19057	1.61941	0	1	2	1
6054	1	2	45-54	1	2	3	1	3.18	8183.28	4776.99	8483.04	4846.41	2	3	2	144	200	0.38	2.35	1	31.73	2	2	2	2	1	0.86	1.14	21.43	1.16	365.05	2.56	0	0	2	1	2	1	2	-0.150707	0.131116	3.06484	0.148506	5.90003	0.940046	0	0	2	1
9802	1	2	55-64	1	1	6	2	0.76	2521.23	1544.53	2700.57	1965.77	2	3	3	193	177	0.7	0.32	0	36.42	2	2	2	2	2	0.52	0.97	6.96	1.17	390.05	1.75	0	0	0	1	2	0	2	-0.653734	-0.0303561	1.94032	0.157089	5.96628	0.559673	0	0	0	1
8628	1	2	75-85	3	2	1	1	1.21	25165.9	11346.2	26847.8	16621.6	1	10	2	137	210	0.11	5.01	1	22.94	2	2	2	2	1	0.96	1.05	8.46	1.17	111.27	3.21	1	0	0	1	0	1	2	-0.0407178	0.0488854	2.13547	0.157089	4.71196	1.1663	1	0	0	1
7411	1	2	65-74	4	2	6	2	1.25	9850.74	5844.41	9738.23	7040.16	2	4	2	96	239	0.11	1.8	1	25.64	3	2	2	2	1	0.62	0.65	8.6	1.17	155.04	0.36	0	0	0	1	0	0	1	-0.477875	-0.430629	2.15188	0.157089	5.04368	-1.02137	0	0	0	1
2615	1	1	65-74	3	1	2	1	1.82	32624.2	17368.7	39065.1	18240.2	2	1	2	170	187	0.08	0.12	0	28.09	3	2	2	2	1	1.74	1.85	14.09	1.1	279.62	2.17	2	2	1	1	1	1	1	0.553943	0.61524	2.64554	0.0954011	5.63343	0.774773	2	2	1	1
2014	1	2	45-54	3	3	1	1	3.64	82450.1	43493.1	92770.9	46264.2	2	11	2	117	198	0.87	0.1	0	29.98	3	2	2	2	2	0.89	0.62	10.86	1.17	276.66	0.12	0	0	0	1	1	0	1	-0.116421	-0.477875	2.38518	0.157089	5.62279	-2.11943	0	0	0	1
3386	1	1	55-64	1	1	7	2	2.22	9415.37	5576.54	10078	5842.1	1	4	1	474	252	0.72	0.77	0	26.07	3	2	2	2	2	1.59	1.52	14.21	1.1	271.75	3.38	2	1	1	1	1	2	1	0.463797	0.418776	2.65402	0.0954011	5.60488	1.21791	2	1	1	1
8807	1	1	75-85	3	2	2	1	2.22	16556.1	8814.26	18540.1	9256.53	2	5	3	252	161	0.13	0.65	0	33.97	3	1	1	2	1	0.81	1.81	17.63	1.1	121.45	3.76	0	2	1	1	0	2	1	-0.210598	0.593382	2.86966	0.0954011	4.7995	1.32445	0	2	1	1
9455	1	2	35-44	1	3	6	2	2.22	17119.9	9285.96	22365.4	9434.41	1	6	2	41	182	0.39	0.34	0	23.29	3	2	2	2	2	1.12	1.03	11.15	1.17	259.97	0.81	1	0	0	1	1	0	1	0.113418	0.0296559	2.41153	0.157089	5.56057	-0.210598	1	0	0	1
9769	1	2	20-24	1	2	2	1	1.47	2419.24	1348.14	2543.11	1508.4	1	3	2	131	225	0.54	2.43	1	34.66	4	2	2	2	2	0.79	0.53	12.2	1.17	280.3	1.28	0	0	0	1	1	0	1	-0.235596	-0.63469	2.50152	0.157089	5.63586	0.246938	0	0	0	1
5894	1	1	55-64	3	3	2	1	2.67	40586.2	21295.4	45449.7	25290.6	2	8	3	175	234	0.07	0.34	0	35.56	0	2	1	1	1	1.09	1.21	22.32	1.1	402.12	1.31	1	1	2	1	2	0	0	0.0862694	0.190703	3.10553	0.0954011	5.99675	0.270103	1	1	2	1
94	1	2	55-64	4	2	2	1	4.44	10153.8	5844.41	10037.8	6664.11	2	4	2	201	244	0.34	0.27	0	35.28	3	2	2	2	2	0.81	0.84	13.3	1.17	163.94	0.85	0	0	0	1	0	0	1	-0.210598	-0.174234	2.58784	0.157089	5.0995	-0.162401	0	0	0	1
4732	1	2	65-74	3	1	2	1	2.22	38454.5	22110.8	47733.9	27180.8	1	9	2	94	311	0.34	0.33	0	27.53	0	2	2	2	2	1.5	1.47	14.05	1.17	399.61	0.66	2	1	1	1	2	0	0	0.405532	0.38533	2.64269	0.157089	5.99049	-0.415364	2	1	1	1
2492	1	1	35-44	4	1	5	2	2.22	22265.3	11372.6	23698.4	11285.9	2	5	3	339	256	0.17	1.97	1	28.08	4	2	2	2	2	1.44	1.74	23.19	1.1	292.71	7.74	2	2	2	1	1	3	1	0.364713	0.553943	3.14376	0.0954011	5.67918	2.04641	2	2	2	1
9813	1	1	55-64	3	2	2	1	4	45144.5	23687.1	51770.4	25056.9	2	6	3	97	222	1.88	0.5	0	29.94	4	2	2	2	1	1.01	1.62	8.93	1.11	324.94	4.65	1	1	0	1	2	2	1	0.0100493	0.482488	2.18953	0.10445	5.78364	1.53689	1	1	0	1
6904	1	2	65-74	1	1	4	2	0.7	2462.47	1581.67	2560.02	1518.98	1	4	3	191	197	0.37	1.52	1	33.01	0	2	2	2	2	1.62	1.5	14.45	1.17	719.2	1.4	2	1	1	1	3	0	0	0.482488	0.405532	2.67076	0.157089	6.57814	0.336544	2	1	1	1
9333	1	2	45-54	3	2	2	1	5	86850.8	42543.2	98630.2	46823.7	1	8	3	69	152	1.06	0.19	0	21.94	3	2	2	2	2	1.05	1.14	16.21	1.17	260.71	0.96	1	0	1	1	1	0	1	0.0488854	0.131116	2.78569	0.157089	5.56341	-0.0407178	1	0	1	1
7466	1	1	75-85	3	3	2	1	2.22	33738.6	17962	37781.5	18863.2	2	6	2	78	192	0.12	0.18	0	22.32	2	2	2	2	1	1.21	1.51	10.42	1.11	362.11	4.67	1	1	0	1	2	2	2	0.190703	0.412176	2.34382	0.10445	5.89195	1.54118	1	1	0	1
2899	1	2	55-64	3	1	2	1	2.49	72822.6	38414.5	88095.5	39163.2	2	1	3	153	205	1.42	0.24	0	40.71	2	2	2	1	2	2.21	1.69	17.21	1.17	365.75	1.98	3	2	1	1	2	1	2	0.793038	0.524788	2.84555	0.157089	5.90195	0.683147	3	2	1	1
9844	1	2	35-44	3	3	3	1	2.22	118794	54323.2	127043	57086.9	1	5	3	123	268	0.35	0.08	0	18.71	3	2	2	2	2	1.22	2.26	18.26	1.17	272.33	4.92	1	2	1	1	1	2	1	0.198933	0.815409	2.90477	0.157089	5.60701	1.59333	1	2	1	1
3437	1	2	25-34	3	3	3	1	2.04	6016.22	2503.24	6261.65	2592.97	1	11	2	124	203	1.39	0.19	0	25.99	4	2	2	2	1	1.58	2.88	19.99	1.17	363.47	3.28	2	3	2	1	2	1	1	0.457488	1.05783	2.99528	0.157089	5.8957	1.18787	2	3	2	1
106	1	1	35-44	1	1	7	2	0.31	15880.9	9089.59	16998.5	9606.29	2	3	2	161	183	0.1	2.38	1	29.07	0	2	2	2	2	0.74	1.57	11.62	1.11	154.04	7.16	0	1	0	1	0	3	0	-0.30097	0.451139	2.45281	0.10445	5.03721	1.96852	0	1	0	1
8852	1	1	65-74	1	1	2	1	1.64	2084.85	1269.77	2700.98	1313.76	2	6	3	175	190	0.3	0.26	0	38.5	4	2	2	2	2	0.79	1.72	12.31	1.11	216.72	3.57	0	2	0	1	1	2	1	-0.235596	0.542382	2.51049	0.10445	5.37861	1.27259	0	2	0	1
4652	1	2	25-34	1	1	4	2	0.33	16951.7	9348.97	18823.2	9911.38	2	2	3	145	189	0.33	0.12	0	32.35	4	2	2	2	1	1.33	1.86	21.62	1.17	301.22	1.95	1	2	2	1	1	1	1	0.285254	0.62063	3.07367	0.157089	5.70784	0.667881	1	2	2	1
4902	1	1	25-34	1	2	3	1	1.59	26333.2	13923.6	26451.6	15342.1	1	3	3	71	140	0.05	2.17	1	28.54	0	2	2	2	2	0.87	1.39	15.06	1.11	262.5	2.17	0	1	1	1	1	1	0	-0.139147	0.329376	2.71211	0.10445	5.57025	0.774773	0	1	1	1
2101	1	1	35-44	4	1	4	2	2.99	30561.8	13190.2	33924.9	14206	1	11	3	120	241	1.1	3.06	1	34.72	2	2	2	2	2	0.72	0.75	17.62	1.11	164.36	1.01	0	0	1	1	0	0	2	-0.328365	-0.287549	2.86909	0.10445	5.10206	0.0100493	0	0	1	1
8514	1	2	75-85	1	2	2	1	2.73	3142.39	1859.88	3320.91	1786.16	2	6	2	297	236	0.31	2.45	1	28.85	3	2	2	1	1	0.63	0.63	8.37	1.18	319.53	0.6	0	0	0	1	1	0	1	-0.461877	-0.461877	2.12477	0.165599	5.76685	-0.510659	0	0	0	1
2094	1	2	55-64	2	1	1	1	1.88	15121	8703.5	16379.3	11253.8	1	6	3	255	330	0.73	1.83	1	33.42	4	2	2	2	1	0.88	1.53	8.41	1.18	374.16	2.6	0	1	0	1	2	1	1	-0.12772	0.425333	2.12954	0.165599	5.92468	0.95555	0	1	0	1
9103	1	2	25-34	1	2	4	2	1.82	13559.3	7478.04	14790.4	7574.18	2	13	2	63	191	0.44	0.22	0	21.04	4	2	2	2	1	0.72	1.15	9.4	1.18	182.37	3.47	0	1	0	1	0	2	1	-0.328365	0.139849	2.24082	0.165599	5.20604	1.24418	0	1	0	1
7964	1	2	35-44	3	2	4	2	3.23	123219	56346.5	131775	59213.1	1	11	2	97	190	0.18	0.25	0	24.23	2	2	2	2	2	1.08	1.37	10.76	1.18	310.88	2.64	1	1	0	1	1	1	2	0.0770536	0.314884	2.37593	0.165599	5.73941	0.970817	1	1	0	1
5954	1	2	25-34	2	3	3	1	3.53	9288.38	3864.73	9667.31	4003.26	1	11	2	215	296	0.3	0.31	0	27.96	2	2	2	2	2	1.03	1.21	12.77	1.18	239.43	4.97	1	1	0	1	1	2	2	0.0296559	0.190703	2.54718	0.165599	5.47826	1.60344	1	1	0	1
4444	1	1	75-85	3	1	1	1	0.96	32624.2	17368.7	36797.6	19707.6	2	1	1	195	226	0.65	0.3	0	27.96	0	2	2	1	2	2.3	2.77	20.83	1.11	319.73	4.41	3	3	2	1	1	2	0	0.832953	1.01888	3.03644	0.10445	5.76748	1.4839	3	3	2	1
2528	1	1	75-85	3	2	2	1	1.85	18075.4	9825.26	20387.7	13521.4	1	3	2	63	210	0.7	0.24	0	34.81	4	2	2	2	2	1.8	1.44	21.56	1.11	429.89	4.73	2	1	2	1	2	2	1	0.587842	0.364713	3.07089	0.10445	6.06353	1.55395	2	1	2	1
9414	1	2	45-54	4	3	3	1	2.22	22926.3	12218.5	23509	12742.8	1	1	2	193	182	0.53	0.27	0	34.61	2	2	2	1	2	1.77	1.99	13.91	1.18	277.77	2.6	2	2	1	1	1	1	2	0.571036	0.688185	2.63268	0.165599	5.62679	0.95555	2	2	1	1
9042	1	2	55-64	2	3	2	1	4.52	55489.5	28141.2	59198	32241.3	1	6	1	155	253	0.35	1.89	1	27.07	4	2	2	2	2	1.43	2.28	13.96	1.18	361.06	3.69	2	2	1	1	2	2	1	0.357744	0.824219	2.63627	0.165599	5.88904	1.30565	2	2	1	1
3915	1	2	55-64	3	3	2	1	5	64603.8	34079	72690.7	37033.2	2	8	3	242	224	1.61	0.36	0	32.48	3	2	2	2	1	1.96	2.76	14.14	1.18	320.05	3.62	2	3	1	1	1	2	1	0.672995	1.01527	2.64908	0.165599	5.76848	1.2865	2	3	1	1
6802	1	2	25-34	3	3	3	1	3.18	9288.38	3864.73	10504.9	4129.58	1	11	2	247	281	0.38	0.18	0	33.84	3	2	2	2	1	1.26	1.84	15.73	1.18	284.58	4.45	1	2	1	1	1	2	1	0.231191	0.60982	2.75563	0.165599	5.65101	1.49293	1	2	1	1
5612	1	1	75-85	3	3	2	1	2.71	16518	8978.71	17537.6	10853.8	1	6	3	77	206	0.53	1.66	1	26.26	0	1	1	2	1	0.62	1.3	12.99	1.12	163.34	5.87	0	1	0	1	0	3	0	-0.477875	0.262441	2.56426	0.113418	5.09583	1.76987	0	1	0	1
5421	1	2	65-74	3	2	2	1	4.44	37303.5	21449	39796.6	22798.9	2	5	2	506	182	0.72	2.56	1	36.89	3	2	2	2	2	1.38	0.86	15.78	1.18	277.92	2.34	1	0	1	1	1	1	1	0.322156	-0.150707	2.75881	0.165599	5.62733	0.850194	1	0	1	1
4215	1	2	35-44	1	1	4	2	1.32	8751.74	5108.84	8955.51	5242.48	2	6	2	214	207	0.92	1.84	1	29.73	3	2	2	2	2	1.04	1.15	15.98	1.18	149.57	6.22	1	1	1	1	0	3	1	0.0393169	0.139849	2.7714	0.165599	5.00777	1.82779	1	1	1	1
5996	1	1	65-74	4	3	2	1	0	10077.6	5162.75	10461.4	5008.17	2	12	2	111	177	0.36	2.72	1	29.07	0	2	2	1	1	1.17	1.92	15.18	1.12	324.2	4	1	2	1	1	2	2	0	0.157089	0.652377	2.72004	0.113418	5.78136	1.38632	1	2	1	1
9932	1	2	45-54	1	1	3	1	4.95	8142.73	4753.33	10637.7	4877.67	1	6	1	78	293	0.02	2.47	1	21.72	4	2	2	2	2	0.83	1.52	16.44	1.18	249.5	1.33	0	1	1	1	1	0	1	-0.186209	0.418776	2.79978	0.165599	5.51946	0.285254	0	1	1	1
2973	1	1	55-64	2	1	2	1	1.21	18058.3	9475.11	23255.6	9981.42	2	9	3	43	186	0.04	2.51	1	25.52	0	2	2	2	2	1.57	1.56	20.53	1.12	324.1	1.6	2	1	2	1	2	0	0	0.451139	0.44475	3.02194	0.113418	5.78105	0.470066	2	1	2	1
2893	1	1	25-34	3	3	1	1	3.64	94041.1	43335.7	105998	47155.3	1	5	3	126	109	0.13	0.89	0	22.64	3	2	2	2	2	2.19	2.06	24.63	1.12	386.47	3.33	3	2	2	1	2	2	1	0.783947	0.722755	3.20401	0.113418	5.95705	1.203	3	2	2	1
8875	1	2	35-44	3	3	4	2	3.11	102770	50341.1	109906	53914.5	2	1	2	124	220	0.33	0.35	0	25.91	2	2	2	2	2	1.42	2.61	16.75	1.18	291.71	4.04	2	3	1	1	1	2	2	0.350727	0.959389	2.81846	0.165599	5.67576	1.39627	2	3	1	1
4958	1	2	25-34	1	1	5	2	1.48	19562.3	10610.7	19249.8	10780.4	1	3	2	235	215	0.71	0.14	0	30.25	4	2	2	2	2	1.29	1.55	22.11	1.18	290.07	3.82	1	1	2	1	1	2	1	0.25472	0.438319	3.09608	0.165599	5.67012	1.34028	1	1	2	1
2508	1	2	25-34	4	3	2	1	3.47	34002.1	15544.2	36399.7	16079.9	2	8	2	87	185	0.43	0.77	0	33.9	3	2	2	2	2	1.11	1.17	22.25	1.18	306.28	1.65	1	1	2	1	1	0	1	0.10445	0.157089	3.10239	0.165599	5.7245	0.500836	1	1	2	1
864	1	2	35-44	3	3	2	1	5	79147.4	36193.2	89054.8	39086.8	3	1	2	52	192	0.05	0.07	0	24.39	3	2	2	2	2	1.14	0.99	23.05	1.18	479.07	3.85	1	0	2	1	3	2	1	0.131116	-0.00994933	3.13771	0.165599	6.17185	1.3481	1	0	2	1
9006	1	1	45-54	3	2	2	1	3.2	70081.5	35022.3	76359	38116.5	2	1	1	120	175	0.7	2.89	1	32.49	3	1	2	2	2	2.51	1.83	24.91	1.12	519.83	1.97	3	2	2	1	3	1	1	0.920323	0.604371	3.21531	0.113418	6.2535	0.678084	3	2	2	1
9539	1	2	25-34	4	3	3	1	3.6	44937.1	20543.2	46079.2	20779.8	2	10	2	100	221	0.11	0.1	0	25.38	4	2	2	2	2	0.96	1.14	9.87	1.19	188.28	2.04	1	0	0	1	0	1	1	-0.0407178	0.131116	2.2896	0.174037	5.23793	0.712999	1	0	0	1
1342	1	2	75-85	1	1	4	2	1.23	2629.24	1688.78	2816.25	1944.99	2	3	2	168	284	0.78	2.27	1	48.81	4	2	2	2	2	0.76	1.05	10.66	1.19	247.18	1.54	0	0	0	1	1	0	1	-0.274305	0.0488854	2.36659	0.174037	5.51012	0.431847	0	0	0	1
9324	1	2	45-54	1	3	3	1	4.32	7898.36	4610.67	7772.19	4809.8	1	13	2	58	230	0.13	0.78	0	32.78	3	2	2	2	2	0.79	1.62	11.44	1.19	239.38	2.13	0	1	0	1	1	1	1	-0.235596	0.482488	2.4372	0.174037	5.47805	0.756169	0	1	0	1
9696	1	2	75-85	3	1	2	1	3.98	17300.6	7800.09	20872.1	9855.06	1	6	2	150	141	0.1	0.27	0	34.73	3	2	2	2	1	1.66	1.81	19.32	1.19	438.54	2.5	2	2	1	1	2	1	1	0.506878	0.593382	2.96119	0.174037	6.08345	0.916331	2	2	1	1
2054	1	2	25-34	4	3	2	1	2.8	43698.9	19977.1	43199.7	20430.3	1	9	2	61	188	0.54	0.32	0	33.75	3	2	2	2	2	1.2	1.96	20.79	1.19	370.47	2.05	1	2	2	1	2	1	1	0.182405	0.672995	3.03452	0.174037	5.91477	0.717889	1	2	2	1
3387	1	2	35-44	1	1	6	2	1.19	10099.5	5798.35	12520.2	5826.94	1	3	2	115	194	0.12	1.59	1	30.36	4	2	2	2	2	1.1	0.76	22.63	1.19	173.84	1.23	1	0	2	1	0	0	1	0.0954011	-0.274305	3.11932	0.174037	5.15814	0.207095	1	0	2	1
2248	1	2	65-74	1	1	1	1	5	1990.18	1177.92	2219.62	1499.18	2	6	3	124	273	0.35	2.2	1	16.5	4	2	2	2	2	1.26	0.82	11.9	1.2	296.74	0.52	1	0	0	1	1	0	1	0.231191	-0.198329	2.47662	0.182405	5.69286	-0.653734	1	0	0	1
9346	1	1	35-44	3	3	6	2	5	79728.4	38953.3	82184.5	39741.7	2	8	2	93	239	0.06	0.18	0	27.69	3	2	2	2	2	2.59	3.39	29.56	1.12	452.46	5.23	3	3	3	1	2	2	1	0.951696	1.22086	3.38646	0.113418	6.1147	1.65443	3	3	3	1
5479	1	2	75-85	3	2	2	1	2.22	66141.1	38030.2	82101.4	50311.2	1	1	2	194	220	0.15	0.26	0	31.17	2	1	2	2	2	1.09	1.46	12.02	1.2	268.7	1.01	1	1	0	1	1	0	2	0.0862694	0.378505	2.48666	0.182405	5.5936	0.0100493	1	1	0	1
1296	1	2	75-85	4	3	4	2	5	11298.6	6503.33	12621.4	8408.96	2	8	2	123	273	0.11	0.74	0	17.43	2	2	1	1	2	0.91	0.82	12.38	1.2	108.62	1	0	0	0	1	0	0	2	-0.0942008	-0.198329	2.51616	0.182405	4.68786	9.9995e-05	0	0	0	1
2782	1	1	25-34	4	1	5	2	0.7	31350.2	13728.5	33368	13809.9	2	12	2	269	281	0.32	2.01	1	35.72	3	2	2	2	2	1.2	1.22	15.06	1.13	163.21	2.28	1	1	1	1	0	1	1	0.182405	0.198933	2.71211	0.122306	5.09504	0.824219	1	1	1	1
9731	1	1	75-85	3	2	2	1	1.42	13364.8	7264.75	15326.4	8779.33	2	3	2	74	176	0.06	0.39	0	21.17	3	2	2	2	2	1.45	1.79	16.03	1.13	288.14	3.18	2	2	1	1	1	1	1	0.371633	0.582271	2.77452	0.122306	5.66345	1.15691	2	2	1	1
3523	1	2	55-64	1	3	2	1	2.76	2653.57	1570.56	2804.33	1998.91	2	6	3	123	249	1.02	2.43	1	47.46	3	2	2	2	2	1.34	2.3	13.44	1.2	285.6	5.16	1	2	0	1	1	2	1	0.292744	0.832953	2.59831	0.182405	5.65459	1.64096	1	2	0	1
9657	1	2	75-85	4	1	2	1	5	11544	6644.58	12504.6	7162.86	1	8	3	126	159	0.29	0.76	0	38.45	0	2	1	2	2	1.76	1.45	13.85	1.2	146.15	3.33	2	1	1	1	0	2	0	0.565371	0.371633	2.62836	0.182405	4.98463	1.203	2	1	1	1
2307	1	1	75-85	1	1	3	1	0.89	2127.86	1289.87	2574.65	1541.06	1	4	3	108	203	0.03	0.5	0	25.49	0	2	1	2	1	1.13	1.26	22.03	1.13	143.95	3.46	1	1	2	1	0	2	0	0.122306	0.231191	3.09245	0.122306	4.96947	1.2413	1	1	2	1
163	1	2	55-64	1	1	3	1	0.85	5968.24	3833.46	6204.65	3681.53	1	3	2	1224	252	0.05	2.68	1	25.13	4	2	2	1	1	1.18	1.09	14.27	1.2	411.83	1.88	1	0	1	1	2	1	1	0.165599	0.0862694	2.65823	0.182405	6.02061	0.631325	1	0	1	1
2449	1	2	20-24	1	3	5	2	0.87	15725.6	8529.7	16520.6	8666.06	2	2	3	110	191	0.06	2.07	1	30.74	4	2	2	2	2	0.87	1.59	14.46	1.2	226.04	2.69	0	1	1	1	1	1	1	-0.139147	0.463797	2.67146	0.182405	5.42071	0.989578	0	1	1	1
9423	1	1	55-64	1	1	3	1	1.44	4022.52	2438.38	4867.13	2514.54	1	6	3	109	185	0.25	1.93	1	31.59	3	1	2	2	1	0.68	1.03	25.35	1.13	162.55	3.03	0	0	2	1	0	1	1	-0.385515	0.0296559	3.23282	0.122306	5.09099	1.1086	0	0	2	1
8778	1	2	25-34	4	3	2	1	5	6382.74	2917.9	7212.57	3257.41	1	7	2	150	175	1.61	0.59	0	25.08	2	2	2	2	2	1.01	1.54	15.85	1.2	262.92	2.88	1	1	1	1	1	1	2	0.0100493	0.431847	2.76323	0.182405	5.57185	1.05783	1	1	1	1
8217	1	2	35-44	3	2	4	2	1.8	108511	49621	121010	52205.9	2	11	1	67	187	0.34	0.03	0	23.01	4	2	2	2	2	0.6	1.49	15.97	1.2	134.52	2.09	0	1	1	1	0	1	1	-0.510659	0.398843	2.77077	0.182405	4.90171	0.737212	0	1	1	1
4400	1	2	25-34	3	3	2	1	0	73021.1	30382.7	82161.6	33363.1	2	8	1	129	191	0.17	0.16	0	23.4	4	2	2	2	1	0.9	1.25	16.94	1.2	196.64	4.09	0	1	1	1	0	2	1	-0.105249	0.223224	2.82974	0.182405	5.28138	1.40857	0	1	1	1
1044	1	2	55-64	4	1	1	1	1.52	29313.9	15622.8	33475.6	17568.8	1	9	1	97	197	0.23	0.27	0	23.79	4	2	2	2	2	0.91	1.49	17.73	1.2	109.94	3.01	0	1	1	1	0	1	1	-0.0942008	0.398843	2.87531	0.182405	4.69994	1.10197	0	1	1	1
831	1	1	45-54	3	3	4	2	4.55	99562.1	48290	108741	50284.7	2	5	2	257	244	0.1	0.2	0	35.8	3	2	2	2	2	0.91	1.03	29.85	1.13	218.15	1.62	0	0	3	1	1	0	1	-0.0942008	0.0296559	3.39622	0.122306	5.38518	0.482488	0	0	3	1
4260	1	2	55-64	1	1	5	2	2.22	2508.74	1536.87	3062.31	1620.48	1	10	2	543	247	0.49	1.51	1	29.63	2	2	2	2	1	1.66	1.61	17.75	1.2	660.77	1.23	2	1	1	1	3	0	2	0.506878	0.476296	2.87644	0.182405	6.49341	0.207095	2	1	1	1
596	1	2	25-34	3	3	2	1	3.59	90700.8	41476.4	102054	45759.8	2	12	1	67	152	1.26	0.32	0	27.76	4	2	2	2	2	1.33	2.42	18.15	1.2	263.78	4.41	1	3	1	1	1	2	1	0.285254	0.883809	2.89873	0.182405	5.57512	1.4839	1	3	1	1
7243	1	2	45-54	1	2	5	2	2.51	7553.76	4336.79	7433.1	4765.29	2	6	2	147	212	0.18	2.66	1	34.36	4	2	2	2	2	2.18	1.79	20.58	1.2	501.27	2.89	3	2	2	1	3	1	1	0.779371	0.582271	3.02437	0.182405	6.21715	1.06129	3	2	2	1
896	1	1	35-44	1	1	2	1	0.36	9046.48	4903.35	9482.87	5321.35	2	12	1	119	181	0.03	2.62	1	22.6	4	2	2	2	2	0.71	1.2	8.88	1.14	381.32	1.04	0	1	0	1	2	0	1	-0.342349	0.182405	2.18391	0.131116	5.94364	0.0393169	0	1	0	1
7831	1	2	55-64	3	2	2	1	3.82	46701.5	23684.4	56342.5	27026.2	2	1	1	160	243	0.19	0.39	0	20.54	4	2	2	2	1	0.89	1.15	13.45	1.21	143.23	3.71	0	1	0	1	0	2	1	-0.116421	0.139849	2.59905	0.190703	4.96445	1.31106	0	1	0	1
9677	1	2	35-44	3	3	2	1	1.24	65885.5	32273.5	69533.3	34907	1	7	1	75	182	0.09	0.14	0	25.09	4	2	2	2	2	1.29	1.28	16.16	1.21	301.64	3.76	1	1	1	1	1	2	1	0.25472	0.246938	2.7826	0.190703	5.70923	1.32445	1	1	1	1
1264	1	2	35-44	4	3	6	2	1.66	20897.6	11413.8	22352.8	11517.3	2	8	2	94	208	0.25	0.08	0	31.77	0	2	2	1	2	1.03	1.61	16.92	1.21	272.31	1.17	1	1	1	1	1	0	0	0.0296559	0.476296	2.82856	0.190703	5.60694	0.157089	1	1	1	1
8920	1	2	35-44	4	3	3	1	2.22	26054.6	13885.7	26716.9	14144.8	2	12	2	41	189	0.06	2.04	1	30.37	4	2	2	2	1	0.96	1.74	27.45	1.21	251.34	126.83	1	2	2	1	1	3	1	-0.0407178	0.553943	3.3124	0.190703	5.52681	4.84285	1	2	2	1
2527	1	2	25-34	2	3	4	2	1.32	57649.5	26354.7	58857.8	26658.3	1	2	2	68	135	0.45	0.38	0	32.92	4	2	2	2	2	0.57	1.31	31.86	1.21	167.25	1.01	0	1	3	1	0	0	1	-0.561943	0.270103	3.46138	0.190703	5.11949	0.0100493	0	1	3	1
7256	1	2	35-44	3	3	3	1	3.18	123219	56346.5	130270	59213.1	1	11	2	61	183	0.06	0.18	0	22.85	4	2	2	2	2	0.61	0.73	7.65	1.22	142.53	1.78	0	0	0	1	0	0	1	-0.494132	-0.314574	2.03484	0.198933	4.95955	0.57667	0	0	0	1
8304	1	1	35-44	4	3	4	2	1.85	41539	17927.9	44906.2	18034.2	2	11	1	67	210	0.06	1.89	1	20.94	4	2	2	2	2	1.14	1.09	15.89	1.14	230.94	2.81	1	0	1	1	1	1	1	0.131116	0.0862694	2.76575	0.131116	5.44216	1.03322	1	0	1	1
4570	1	1	65-74	4	1	1	1	3.91	10519.6	5389.14	10348.2	5614.59	1	7	2	195	186	0.08	0.47	0	25.54	4	2	2	2	2	2.59	2.75	22.26	1.14	334.75	11.9	3	3	2	1	2	3	1	0.951696	1.01164	3.10284	0.131116	5.81338	2.47655	3	3	2	1
7378	1	2	75-85	3	2	2	1	0.76	48548.6	27914.7	51793.3	34403.7	1	11	3	143	213	0.66	2.59	1	25.76	0	2	2	2	1	0.82	1.05	8.96	1.22	180.53	1.25	0	0	0	1	0	0	0	-0.198329	0.0488854	2.19288	0.198933	5.1959	0.223224	0	0	0	1
9861	1	2	55-64	1	1	2	1	0.62	4623.22	2736.33	4952.06	3482.62	1	12	3	63	127	0.39	2.47	1	20.83	3	2	2	2	1	1.08	1.45	9.44	1.22	368.79	3.59	1	1	0	1	2	2	1	0.0770536	0.371633	2.24506	0.198933	5.91023	1.27818	1	1	0	1
7936	1	2	75-85	3	1	3	1	1.15	20567.2	9272.85	27149.1	14581.5	1	8	2	165	211	0.71	1.94	1	35.82	2	2	1	1	1	1.02	1.49	11.2	1.22	252.41	4.52	1	1	0	1	1	2	2	0.0199007	0.398843	2.416	0.198933	5.53106	1.50853	1	1	0	1
9895	1	1	45-54	3	2	3	1	2.22	102634	49780.1	112096	51836.2	2	1	2	192	231	0.36	0.36	0	41.89	4	2	2	2	2	3.08	3.14	31.15	1.14	804.22	4.15	3	3	3	1	3	2	1	1.12496	1.14425	3.43885	0.131116	6.68987	1.42313	3	3	3	1
1815	1	2	35-44	4	3	3	1	1.15	29313.9	15622.8	32123.3	16276.9	1	9	2	73	138	0.98	2.48	1	57.08	0	2	2	2	1	1.47	1.47	12.69	1.22	248.39	4.18	2	1	0	1	1	2	0	0.38533	0.38533	2.54089	0.198933	5.515	1.43034	2	1	0	1
1650	1	2	65-74	1	1	4	2	2.22	2537.69	1629.99	2638.22	1565.38	2	13	1	247	263	0.13	4.73	1	26.12	4	2	2	2	2	0.97	1.3	14.58	1.22	374.47	2.83	1	1	1	1	2	1	1	-0.0303561	0.262441	2.67972	0.198933	5.92551	1.04031	1	1	1	1
1751	1	1	35-44	4	3	3	1	2.22	20793.6	10467.7	21750.6	10713.4	2	7	1	61	170	0.94	2.13	1	24.93	3	2	2	2	2	0.72	1.79	5.75	1.15	156.92	4.08	0	2	0	1	0	2	1	-0.328365	0.582271	1.74937	0.139849	5.05574	1.40612	0	2	0	1
1449	1	2	55-64	3	3	4	2	3.29	82450.1	43493.1	85813.7	43641.5	1	12	2	189	243	1.39	0.22	0	39.56	2	2	2	2	2	1.31	3.14	14.95	1.22	333.53	8.17	1	3	1	1	2	3	2	0.270103	1.14425	2.70478	0.198933	5.80973	2.10048	1	3	1	1
6799	1	2	20-24	2	1	7	2	1.12	56758.2	23529.9	58579	24751.4	2	4	2	163	200	1.01	0.61	0	42.37	4	2	2	2	2	2.57	3.03	24.02	1.22	381.33	5.31	3	3	2	1	2	2	1	0.943945	1.1086	3.17893	0.198933	5.94367	1.66961	3	3	2	1
2761	1	2	75-85	2	1	2	1	2.17	45757.5	26309.9	52868.2	32048.3	2	10	2	118	172	0.59	2.51	1	29.37	2	2	2	2	2	0.76	0.5	8.23	1.23	232.86	0.12	0	0	0	1	1	0	2	-0.274305	-0.692947	2.10791	0.207095	5.45044	-2.11943	0	0	0	1
933	1	2	25-34	3	3	1	1	5	79810.5	36496.4	89801	39414.3	2	7	2	51	181	0.04	0.36	0	20.55	3	2	2	2	2	0.87	0.92	12.8	1.23	331.6	0.61	0	0	0	1	2	0	1	-0.139147	-0.0832729	2.54952	0.207095	5.80393	-0.494132	0	0	0	1
2456	1	2	35-44	1	3	5	2	2.18	7327.06	4206.63	7210.02	4227.38	2	13	2	96	227	0.3	0.39	0	30.73	0	2	2	2	2	1.27	0.95	13.53	1.23	254.43	1.47	1	0	0	1	1	0	0	0.239096	-0.051188	2.60498	0.207095	5.53903	0.38533	1	0	0	1
7162	1	2	55-64	3	2	2	1	5	48296.7	24493.4	54491.2	25586.2	2	7	2	176	204	1.61	0.51	0	27.32	0	2	1	2	2	1.14	1.24	13.75	1.23	361.26	0.92	1	1	1	1	2	0	0	0.131116	0.215192	2.62111	0.207095	5.8896	-0.0832729	1	1	1	1
4136	1	2	20-24	1	1	7	2	0.78	1285.95	722.209	1298.17	737.988	2	6	2	440	279	0.3	1.85	1	29.09	2	2	2	2	2	1.73	2.07	14.03	1.23	303.37	3.91	2	2	1	1	1	2	2	0.548179	0.727597	2.64127	0.207095	5.71495	1.36356	2	2	1	1
6940	1	2	45-54	2	1	1	1	0.29	8948.75	5278.32	8805.8	5364.51	1	6	2	160	211	2.55	3.97	1	38.59	2	2	1	1	1	0.84	1.37	14.06	1.23	210.31	4.31	0	1	1	1	0	2	2	-0.174234	0.314884	2.64341	0.207095	5.34858	1.46096	0	1	1	1
2766	1	2	25-34	1	3	4	2	3.29	17653.3	9735.9	17371.3	10321.6	1	12	2	81	184	0.46	0.1	0	27.45	4	2	2	2	2	0.94	0.97	14.67	1.23	224.19	1.13	0	0	1	1	1	0	1	-0.061769	-0.0303561	2.68587	0.207095	5.41249	0.122306	0	0	1	1
8401	1	2	65-74	3	1	2	1	2.13	66141.1	38030.2	82101.4	43320.8	1	1	3	162	246	0.24	1.68	1	22.57	2	2	2	2	2	1.38	1.88	18.1	1.23	265.48	4.11	1	2	1	1	1	2	2	0.322156	0.631325	2.89597	0.207095	5.58154	1.41345	1	2	1	1
5635	1	1	75-85	3	3	2	1	2.26	29627	15773	33975.4	17031.1	1	8	3	158	253	0.88	0.04	0	27.65	3	2	2	2	2	1.17	0.91	12.15	1.15	178.7	0.72	1	0	0	1	0	0	1	0.157089	-0.0942008	2.49741	0.139849	5.18571	-0.328365	1	0	0	1
5564	1	2	20-24	1	2	6	2	2.22	14192.2	7697.97	18540.7	8795.97	2	13	2	91	191	0.07	0.13	0	22.89	2	2	2	2	2	0.62	1.35	24.12	1.23	147.25	4.96	0	1	2	1	0	2	2	-0.477875	0.300179	3.18308	0.207095	4.99213	1.60143	0	1	2	1
7204	1	2	20-24	4	1	5	2	2.22	20540	9623.04	20305.4	9587.65	2	9	2	72	176	0.04	0.26	0	22.04	4	2	2	2	2	0.89	0.83	26.54	1.23	201.21	0.85	0	0	2	1	0	0	1	-0.116421	-0.186209	3.27869	0.207095	5.30435	-0.162401	0	0	2	1
5309	1	2	55-64	1	1	1	1	0.86	9598.04	5661.3	9856	5739.55	1	4	3	110	209	0.84	2.35	1	25.28	0	2	2	2	2	0.59	1.15	11.77	1.24	263.03	5.27	0	1	0	1	1	2	0	-0.527463	0.139849	2.46564	0.215192	5.57227	1.66205	0	1	0	1
3059	1	1	65-74	3	3	1	1	2.11	53318.3	27975.8	69855.5	33745.3	1	5	1	505	241	0.27	0.19	0	41.33	0	2	2	1	1	1.01	1.75	19.73	1.15	207.42	4.69	1	2	2	1	0	2	0	0.0100493	0.559673	2.98219	0.139849	5.33475	1.54545	1	2	2	1
1987	1	2	65-74	4	3	3	1	4.79	10553.7	6074.58	10433.1	5926.83	1	7	3	65	226	0.27	3.23	1	27.15	3	2	2	2	2	1.52	1.51	13.53	1.24	365.37	3.37	2	1	0	1	2	2	1	0.418776	0.412176	2.60498	0.215192	5.90091	1.21494	2	1	0	1
8489	1	1	75-85	1	1	6	2	1.07	3781.41	2297.89	4575.39	2289.26	1	4	3	470	241	0.74	1.91	1	25.71	3	1	2	1	1	0.94	1.26	15.11	1.16	391.89	3.4	0	1	1	1	2	2	1	-0.061769	0.231191	2.71542	0.148506	5.97098	1.2238	0	1	1	1
757	1	1	25-34	3	2	1	1	1.02	83570.8	38510.9	91056.6	41905.1	2	1	1	114	214	0.03	2.26	1	25.56	4	2	2	2	2	1.16	2.02	16.34	1.16	347.03	2.9	1	2	1	1	2	1	1	0.148506	0.703147	2.79368	0.148506	5.84941	1.06475	1	2	1	1
5910	1	2	20-24	1	1	5	2	0.67	1911.56	1036.85	2000.01	1053.81	1	4	2	143	223	1.18	0.23	0	38.83	0	2	2	2	2	1.37	1.1	15.95	1.24	381.54	3.78	1	0	1	1	2	2	0	0.314884	0.0954011	2.76952	0.215192	5.94422	1.32975	1	0	1	1
2762	1	2	45-54	4	3	3	1	0.69	38097.5	20304	41389.7	20682.7	1	2	2	252	292	1.52	3.64	1	43.05	2	1	2	1	1	1.71	2.03	17.13	1.24	292.27	3.91	2	2	1	1	1	2	2	0.536552	0.708085	2.84089	0.215192	5.67768	1.36356	2	2	1	1
5456	1	2	45-54	3	3	6	2	4.48	100346	50972.3	113725	55250.9	1	12	2	151	229	0.13	0.21	0	32.47	4	2	2	2	2	1.02	1.94	19.98	1.24	369.32	2.25	1	2	2	1	2	1	1	0.0199007	0.66274	2.99478	0.215192	5.91166	0.810975	1	2	2	1
1916	1	2	65-74	3	3	3	1	5	46927.6	23799.1	52715.7	23872.8	1	10	2	114	230	0.25	1.56	1	30.55	2	2	2	2	2	1.29	1.32	24.51	1.24	387.16	2.77	1	1	2	1	2	1	2	0.25472	0.277707	3.19912	0.215192	5.95884	1.01888	1	1	2	1
7522	1	1	65-74	3	1	1	1	0.84	29279.4	15362.7	37706.2	16183.7	1	1	3	112	233	0.11	0.16	0	27.02	4	2	2	2	2	0.75	1.31	16.35	1.16	204.29	1.4	0	1	1	1	0	0	1	-0.287549	0.270103	2.79429	0.148506	5.31954	0.336544	0	1	1	1
7548	1	1	45-54	2	1	5	2	1.2	42807.5	22338.2	43895.5	24350.9	2	7	2	145	178	0.26	1.36	1	24.74	3	2	2	2	2	1.85	1.43	17.48	1.16	451.2	0.71	2	1	1	1	2	0	1	0.61524	0.357744	2.86111	0.148506	6.11191	-0.342349	2	1	1	1
4032	1	2	65-74	3	2	2	1	2.22	30658	17627.9	34590.2	21472.7	2	5	2	96	179	0.45	0.26	0	37.77	3	2	2	2	2	0.51	1.15	7.15	1.25	305.94	1.79	0	1	0	1	1	0	1	-0.673148	0.139849	1.96725	0.223224	5.72339	0.582271	0	1	0	1
4713	1	1	45-54	3	3	4	2	5	72475.4	36218.6	79157.1	40587.5	1	1	2	180	202	0.53	0.24	0	27.18	4	2	2	2	2	1.51	1.75	21.48	1.16	386.19	5.83	2	2	2	1	2	3	1	0.412176	0.559673	3.06717	0.148506	5.95633	1.76303	2	2	2	1
4749	1	1	25-34	4	1	5	2	0.77	37494.4	16419.1	36883.5	18019.6	2	11	1	158	173	0.1	1.13	1	23.28	3	2	2	2	2	1.05	1.63	26.25	1.16	44.68	3.16	1	1	2	1	0	1	1	0.0488854	0.488641	3.2677	0.148506	3.79953	1.1506	1	1	2	1
4106	1	1	65-74	4	3	2	1	0.76	11368.5	5824.05	12636.9	6995.66	1	9	1	130	217	0.21	0.86	0	29.34	0	2	2	2	1	0.87	0.79	10.68	1.17	347.4	3.82	0	0	0	1	2	2	0	-0.139147	-0.235596	2.36847	0.157089	5.85048	1.34028	0	0	0	1
627	1	2	55-64	1	1	3	1	1.81	2928.26	1880.85	3044.25	1929.81	1	12	2	138	368	0.47	0.43	0	22.27	4	2	2	2	1	1.04	1.45	8.93	1.25	224.86	1.54	1	1	0	1	1	0	1	0.0393169	0.371633	2.18953	0.223224	5.41548	0.431847	1	1	0	1
3797	1	1	65-74	3	3	2	1	5	37285.6	19563.6	41753.6	23233.9	1	5	3	69	185	0.55	0.26	0	37.67	4	2	2	2	1	1.64	1.57	13.23	1.17	176.96	2.77	2	1	0	1	0	1	1	0.494757	0.451139	2.58256	0.157089	5.17592	1.01888	2	1	0	1
199	1	2	35-44	3	2	4	2	2.81	114837	52513.5	122811	55185.1	2	10	2	86	175	0.31	0.15	0	25.66	0	2	2	2	2	1.12	1.25	9.62	1.25	384.71	1.39	1	1	0	1	2	0	0	0.113418	0.223224	2.26395	0.223224	5.95249	0.329376	1	1	0	1
1210	1	2	55-64	2	3	1	1	1.8	59549.6	31412.9	67003.8	33414.3	2	7	3	306	289	0.29	0.09	0	38.97	3	2	1	2	2	0.87	2.28	10.22	1.25	170.82	6.45	0	2	0	1	0	3	1	-0.139147	0.824219	2.32444	0.223224	5.14061	1.8641	0	2	0	1
2536	1	2	20-24	1	1	5	2	2.22	17587.2	9539.47	18401	9742.45	1	6	2	70	171	0.06	1.87	1	27.03	3	2	2	2	2	0.44	0.85	10.57	1.25	213.46	5.6	0	0	0	1	0	3	1	-0.820753	-0.162401	2.35811	0.223224	5.36345	1.72278	0	0	0	1
9823	1	1	20-24	3	2	4	2	3.52	81201.7	37419.1	83478	38499	1	10	2	87	129	0.03	0.52	0	28.7	3	2	2	2	2	1.17	1.33	16.29	1.17	221.94	2.54	1	1	1	1	1	1	1	0.157089	0.285254	2.79061	0.157089	5.40241	0.932203	1	1	1	1
7393	1	1	55-64	4	1	2	1	1.32	20272.7	10205.5	23036.8	10904.7	2	4	2	83	186	0.89	1.16	1	29.29	3	2	2	2	1	1.07	0.8	11.6	1.18	158.02	2.4	1	0	0	1	0	1	1	0.0677521	-0.223019	2.45109	0.165599	5.06272	0.87551	1	0	0	1
3498	1	1	35-44	4	1	2	1	1.86	22558.4	11356.2	24030.1	11700.9	2	8	2	72	178	0.09	0.26	0	30.12	3	2	2	2	2	1.3	0.77	13.09	1.18	100.03	1.43	1	0	0	1	0	0	1	0.262441	-0.261235	2.57192	0.165599	4.60547	0.357744	1	0	0	1
4069	1	1	25-34	1	2	5	2	2.22	19885.7	11260.2	21103.4	11541	2	4	3	202	174	0.08	0.09	0	26.95	4	2	2	2	2	1.51	1.78	19.35	1.18	217.22	2.45	2	2	1	1	1	1	1	0.412176	0.57667	2.96274	0.165599	5.38091	0.896129	2	2	1	1
4915	1	1	35-44	1	2	3	1	4.32	19104.4	10101.4	19190.3	11130.5	2	13	3	144	218	0.29	4.2	1	37.62	3	2	2	2	1	0.98	1.04	20.45	1.18	195.55	6.19	1	0	2	1	0	3	1	-0.0201007	0.0393169	3.01803	0.165599	5.27582	1.82295	1	0	2	1
1600	1	1	55-64	3	3	2	1	5	46199.9	24240.8	49051.6	25642.7	2	3	3	145	205	0.08	0.2	0	29.51	3	2	2	2	2	0.9	0.85	22.18	1.18	257.43	0.85	0	0	2	1	1	0	1	-0.105249	-0.162401	3.09924	0.165599	5.55075	-0.162401	0	0	2	1
8911	1	1	20-24	3	3	3	1	2.4	51543.1	23751.9	56295	26611.8	2	9	1	105	186	0.1	0.44	0	25.79	0	2	2	2	2	1.3	1.3	25.07	1.18	287.4	1.21	1	1	2	1	1	0	0	0.262441	0.262441	3.22171	0.165599	5.66088	0.190703	1	1	2	1
4697	1	2	45-54	1	3	3	1	4.47	8751.74	5108.84	8611.94	5329.48	2	2	2	53	162	0.22	0.21	0	28.42	4	2	2	2	2	0.97	1.17	12.12	1.25	302.07	1.87	1	1	0	1	1	1	1	-0.0303561	0.157089	2.49494	0.223224	5.71066	0.625992	1	1	0	1
2210	1	2	55-64	1	2	2	1	4	3142.39	1859.88	3320.91	1786.16	2	6	3	126	215	0.71	0.32	0	41.43	3	2	2	2	1	1.21	1.47	13.44	1.25	312.32	2.17	1	1	0	1	1	1	1	0.190703	0.38533	2.59831	0.223224	5.74403	0.774773	1	1	0	1
6808	1	1	55-64	3	1	2	1	4.07	48096.4	25235.9	61938.9	26584.4	2	1	3	154	189	0.15	0.09	0	29.19	3	2	1	2	1	2.9	3.66	29.42	1.18	535.64	3.23	3	3	3	1	3	1	1	1.06475	1.29749	3.38171	0.165599	6.28346	1.17251	3	3	3	1
6998	1	1	75-85	3	1	2	1	2.22	18231.1	9909.89	20415.7	13276.3	1	2	2	273	262	0.33	0.39	0	27.4	3	2	2	2	1	0.81	0.85	9.35	1.19	222.57	1.72	0	0	0	1	1	0	1	-0.210598	-0.162401	2.23548	0.174037	5.40524	0.542382	0	0	0	1
3909	1	2	75-85	3	1	1	1	2.22	20842.8	9397.11	25872.4	12723.7	1	7	2	122	274	0.29	3.02	1	18.73	2	2	1	2	1	1.14	1.18	13.49	1.25	290.13	1.01	1	1	0	1	1	0	2	0.131116	0.165599	2.60202	0.223224	5.67033	0.0100493	1	1	0	1
6309	1	2	75-85	2	1	1	1	0.9	13294.1	5993.73	16502.1	8115.53	2	9	2	170	257	0.38	0.27	0	33.4	3	2	2	2	1	1.04	1.03	13.58	1.25	323.32	1.13	1	0	1	1	2	0	1	0.0393169	0.0296559	2.60867	0.223224	5.77864	0.122306	1	0	1	1
4388	1	1	75-85	4	1	5	2	0.27	11722.2	5730.84	11829.6	5815.04	2	11	3	111	258	0.29	3.16	1	17.12	0	2	1	2	1	1.09	1.53	12.1	1.19	265.64	1.31	1	1	0	1	1	0	0	0.0862694	0.425333	2.49329	0.174037	5.58214	0.270103	1	1	0	1
3985	1	1	75-85	1	3	3	1	4.03	1644.65	996.954	1989.98	1104.81	1	13	2	51	179	0.22	3.3	1	28.33	4	2	2	2	1	1.05	0.78	13.15	1.19	364.19	0.13	1	0	0	1	2	0	1	0.0488854	-0.248333	2.5765	0.174037	5.89768	-2.03945	1	0	0	1
282	1	1	25-34	2	1	3	1	1.54	110250	50804.9	113052	50752.7	1	2	2	121	215	0.19	2.89	1	28.26	0	2	2	2	2	0.5	0.57	14.47	1.19	97.59	0.5	0	0	1	1	0	0	0	-0.692947	-0.561943	2.67215	0.174037	4.58078	-0.692947	0	0	1	1
1177	1	1	75-85	3	2	1	1	1.94	14909.3	8104.26	15829.5	9834.73	2	11	3	189	211	0.25	0.06	0	29.89	2	2	1	2	2	1.9	1.35	17.12	1.19	195.28	1.32	2	1	1	1	0	0	2	0.641907	0.300179	2.84031	0.174037	5.27443	0.277707	2	1	1	1
5852	1	2	45-54	3	3	6	2	2.22	50215.6	27469.2	56910.7	29540.8	2	5	3	257	201	0.09	2.4	1	29.48	0	2	2	2	1	1	1.19	17.64	1.25	212.91	2.44	1	1	1	1	0	1	0	9.9995e-05	0.174037	2.87023	0.223224	5.36087	0.892039	1	1	1	1
2114	1	2	25-34	3	3	2	1	2.22	6096.54	2536.66	6434.08	2675.37	1	7	2	259	211	1.28	0.23	0	48.6	3	2	2	2	2	0.79	0.9	18.12	1.25	164.24	0.91	0	0	1	1	0	0	1	-0.235596	-0.105249	2.89707	0.223224	5.10133	-0.0942008	0	0	1	1
1144	1	2	65-74	3	1	1	1	1.07	53079.9	26919.2	70066.5	25274.5	1	12	1	190	206	3.49	3.46	1	26.25	3	2	1	2	1	1.41	1.26	19.84	1.25	447.62	2.53	2	1	2	1	2	1	1	0.343661	0.231191	2.98775	0.223224	6.10394	0.928259	2	1	2	1
8314	1	1	65-74	2	3	3	1	5	37697.8	20069.8	49390.1	20657.1	1	10	2	120	193	3.19	2.09	1	27.5	3	1	1	2	2	1.47	1.1	18.41	1.19	389.61	2.74	2	0	1	1	2	1	1	0.38533	0.0954011	2.91295	0.174037	5.96515	1.00799	2	0	1	1
9819	1	1	55-64	1	1	3	1	1.48	2372.21	1437.99	2494.63	1432.59	1	12	3	186	319	0.23	3.54	1	30.3	0	2	2	2	2	1.14	0.98	19.43	1.19	254.35	3.61	1	0	1	1	1	2	0	0.131116	-0.0201007	2.96687	0.174037	5.53871	1.28374	1	0	1	1
1841	1	2	25-34	3	3	3	1	4.32	7945.72	3306.07	8269.87	3424.57	2	2	3	146	218	0.48	0.06	0	26.68	3	2	2	2	2	1.74	2.04	20.27	1.25	555.29	4.86	2	2	2	1	3	2	1	0.553943	0.712999	3.00919	0.223224	6.31949	1.58106	2	2	2	1
8451	1	2	25-34	4	3	7	2	0.6	35676.5	16704.2	36182.3	17094.3	2	11	2	49	157	0.19	0.29	0	26.29	4	2	2	2	2	1.42	1.86	20.39	1.25	288.37	5.37	2	2	2	1	1	3	1	0.350727	0.62063	3.01509	0.223224	5.66424	1.68085	2	2	2	1
1534	1	1	55-64	3	3	4	2	5	41406.3	21725.7	46165.9	22783.5	1	8	3	245	222	0.15	1.85	1	31.01	3	2	1	2	1	1.9	2.35	22.61	1.19	492.38	1.02	2	2	2	1	3	0	1	0.641907	0.854458	3.11844	0.174037	6.19925	0.0199007	2	2	2	1
9896	1	2	25-34	2	3	3	1	5	6016.22	2751.15	6804.19	2891.11	2	7	2	233	225	3.4	0.4	0	37.26	3	2	2	2	2	1.36	1.82	21.8	1.25	301.29	3.76	1	2	2	1	1	2	1	0.307558	0.598891	3.08196	0.223224	5.70807	1.32445	1	2	2	1
8012	1	1	55-64	3	1	2	1	1.6	26326.1	13156.1	31609.4	15819.4	2	1	3	413	289	0.37	1.48	1	37.6	3	2	2	1	1	1.53	2.06	24.41	1.19	299.09	2.51	2	2	2	1	1	1	1	0.425333	0.722755	3.19503	0.174037	5.70074	0.920323	2	2	2	1
8509	1	2	65-74	2	1	4	2	1.26	31445.6	18080.8	35324.1	22283.8	2	7	2	104	201	0.67	1.76	1	28.49	0	2	2	2	2	0.55	0.72	27.8	1.25	73.71	0.92	0	0	2	1	0	0	0	-0.597655	-0.328365	3.32507	0.223224	4.30014	-0.0832729	0	0	2	1
9837	1	1	55-64	1	3	4	2	1.91	1822.07	1104.5	2270.38	1223.99	1	13	2	277	235	0.28	0.12	0	29.49	0	2	2	2	1	1.85	1.43	24.47	1.19	252.75	1.17	2	1	2	1	1	0	0	0.61524	0.357744	3.19749	0.174037	5.5324	0.157089	2	1	2	1
6981	1	2	45-54	4	3	1	1	5	22352.1	11912.5	25258.1	13396.3	2	4	3	90	197	0.44	0.43	0	27.39	4	2	2	2	2	2.85	3.34	33.94	1.25	686.92	293.23	3	3	3	1	3	3	1	1.04735	1.206	3.52462	0.223224	6.53222	5.68096	3	3	3	1
9445	1	2	65-74	1	1	2	1	0.98	2709.61	1603.73	3021.99	1556.68	1	3	2	131	215	0.27	2.07	1	35.36	2	2	2	1	1	0.65	1.42	7.69	1.26	147.02	3.66	0	1	0	1	0	2	2	-0.430629	0.350727	2.04005	0.231191	4.99057	1.29749	0	1	0	1
5543	1	2	35-44	3	3	2	1	4	106281	52060.7	119584	58536.3	1	1	2	134	263	0.91	0.24	0	30.05	2	2	2	2	2	0.95	1.06	8.54	1.26	226.86	1.56	1	0	0	1	1	0	2	-0.051188	0.0583632	2.14488	0.231191	5.42433	0.44475	1	0	0	1
728	1	2	45-54	3	2	2	1	4	71859.6	37906.5	81605.8	40321.7	2	6	3	59	206	0.39	0.71	0	27.69	4	2	2	2	2	0.99	1.31	9.48	1.26	330.48	3.15	1	1	0	1	2	1	1	-0.00994933	0.270103	2.24929	0.231191	5.80055	1.14743	1	1	0	1
3722	1	2	20-24	1	2	7	2	0.57	11831.2	6644.58	11642.2	6632.3	2	8	2	203	293	0.39	1.85	1	21.77	2	2	2	2	1	1.25	2.41	11.28	1.26	230.03	5.2	1	3	0	1	1	2	2	0.223224	0.879668	2.42312	0.231191	5.43821	1.64868	1	3	0	1
9429	1	1	75-85	1	1	2	1	0.62	3874.52	2359.75	3971.82	2667.75	1	12	3	188	163	0.57	1.75	1	27.22	4	2	2	2	1	1.09	1.4	9.44	1.2	360.42	3.54	1	1	0	1	2	2	1	0.0862694	0.336544	2.24506	0.182405	5.88727	1.26415	1	1	0	1
6300	1	2	75-85	1	1	3	1	1.22	2462.47	1581.67	2637.63	2013.05	1	4	3	63	156	0.33	0.65	0	23.47	0	2	2	2	2	1.05	1.63	12.07	1.26	251.77	4.45	1	1	0	1	1	2	0	0.0488854	0.488641	2.49081	0.231191	5.52852	1.49293	1	1	0	1
3755	1	2	25-34	1	1	5	2	2.22	17119.9	9285.96	17912	10610.5	1	6	2	159	210	0.4	3.03	1	34.88	4	2	2	2	2	0.72	0.64	13.6	1.26	201.9	19	0	0	1	1	0	3	1	-0.328365	-0.446131	2.61014	0.231191	5.30777	2.94444	0	0	1	1
9459	1	1	55-64	1	1	2	1	2.71	2059.31	1254.21	2111.02	1249.5	2	13	3	133	197	0.2	3.71	1	30.08	3	2	2	2	1	0.72	0.8	10.14	1.2	189.98	0.3	0	0	0	1	0	0	1	-0.328365	-0.223019	2.31659	0.182405	5.24692	-1.20364	0	0	0	1
3990	1	1	75-85	3	2	2	1	3.07	34414	18321.5	38537.9	19240.8	2	1	3	134	222	0.66	0.72	0	31.66	3	2	2	2	2	1.37	1.26	14.53	1.2	400.99	3.35	1	1	1	1	2	2	1	0.314884	0.231191	2.67628	0.182405	5.99394	1.20899	1	1	1	1
3750	1	2	55-64	3	3	2	1	5	58960.3	29901.4	66522.5	31235.4	1	11	3	113	240	0.08	0.38	0	29.38	4	2	1	2	1	0.95	0.85	14.24	1.26	223.99	1.36	1	0	1	1	1	0	1	-0.051188	-0.162401	2.65613	0.231191	5.4116	0.307558	1	0	1	1
5393	1	1	45-54	4	3	5	2	2.22	24066.8	12292.8	29825.6	12637.5	1	9	1	56	218	0.67	2.58	1	25.59	3	2	2	2	1	2.19	1.31	15.36	1.2	93.37	2.83	3	1	1	1	0	1	1	0.783947	0.270103	2.73183	0.182405	4.53657	1.04031	3	1	1	1
1760	1	2	45-54	1	1	7	2	2.05	7743.74	4603.29	7620.04	4521.25	1	12	2	121	237	0.77	4.19	1	46.25	3	2	2	2	2	1.13	1.48	14.88	1.26	270.05	2	1	1	1	1	1	1	1	0.122306	0.39211	2.70009	0.231191	5.59861	0.693197	1	1	1	1
6758	1	2	65-74	1	1	2	1	0.76	2543.37	1505.33	3227.85	1784.87	1	4	1	54	169	0.22	1.67	1	19.71	4	2	2	2	2	0.29	1.15	15.06	1.26	200.28	3.99	0	1	1	1	0	2	1	-1.23753	0.139849	2.71211	0.231191	5.29972	1.38382	0	1	1	1
7616	1	1	35-44	3	2	3	1	2.22	114441	55506.5	122573	57799.1	2	11	3	257	155	0.03	1.59	1	26.83	0	2	2	2	1	1.35	0.73	16.72	1.2	212.84	0.96	1	0	1	1	0	0	0	0.300179	-0.314574	2.81667	0.182405	5.36054	-0.0407178	1	0	1	1
4429	1	1	35-44	3	1	3	1	4.42	94298.5	44121.5	96695.1	46643.4	1	10	1	141	262	0.12	0.23	0	25.98	4	2	2	2	2	0.73	1.83	17.86	1.2	176.92	4.67	0	2	1	1	0	2	1	-0.314574	0.604371	2.88262	0.182405	5.1757	1.54118	0	2	1	1
6949	1	1	35-44	2	1	4	2	0	142307	66584.4	155427	70390.2	2	8	3	121	199	0.33	0.68	0	26.35	4	2	2	2	2	1.12	1.22	18.3	1.2	259.8	2.63	1	1	1	1	1	1	1	0.113418	0.198933	2.90696	0.182405	5.55991	0.967022	1	1	1	1
5681	1	1	75-85	3	1	2	1	1.94	13364.8	7264.75	15326.4	8781.91	2	11	2	100	168	0.29	3.42	1	30.34	0	2	2	2	2	1.72	1.58	24.74	1.2	422.57	3.29	2	1	2	1	2	2	0	0.542382	0.457488	3.20846	0.182405	6.04636	1.19092	2	1	2	1
9424	1	2	65-74	1	1	1	1	1.33	3791.83	2244.26	4228.97	2178.41	1	12	3	99	211	0.85	2.19	1	30.19	4	2	2	2	1	1.64	1.82	15.73	1.26	641.47	2.72	2	2	1	1	3	1	1	0.494757	0.598891	2.75563	0.231191	6.46376	1.00067	2	2	1	1
5472	1	1	55-64	3	1	3	1	3.6	53318.3	27975.8	59612.9	29338	1	5	2	58	199	0.52	2.83	1	30.97	0	2	2	2	1	0.8	1.35	10.73	1.21	156.68	3.92	0	1	0	1	0	2	0	-0.223019	0.300179	2.37314	0.190703	5.05421	1.36612	0	1	0	1
581	1	2	45-54	3	3	3	1	0	86850.8	42543.2	98226.1	45563.1	1	9	2	65	150	0.24	0.19	0	19.13	3	2	2	2	2	0.85	1.49	16.12	1.26	260.33	4.16	0	1	1	1	1	2	1	-0.162401	0.398843	2.78012	0.231191	5.56195	1.42554	0	1	1	1
3345	1	2	75-85	3	3	1	1	0	18005.4	8117.84	20314.8	11706.6	1	13	1	112	181	0.07	0.49	0	21.58	3	2	2	2	2	1.02	1.08	18.41	1.26	283.81	8.43	1	0	1	1	1	3	1	0.0199007	0.0770536	2.91295	0.231191	5.64831	2.13181	1	0	1	1
9665	1	2	35-44	2	1	2	1	2.62	38097.5	20304	43506.3	21935	1	2	1	82	182	0.31	1.44	1	31.4	4	2	2	2	2	1.3	1.78	24.83	1.26	282.62	6.97	1	2	2	1	1	3	1	0.262441	0.57667	3.21209	0.231191	5.6441	1.94163	1	2	2	1
8817	1	2	75-85	3	2	2	1	2.22	45097.5	25930.4	50881.7	28799.3	1	5	2	37	223	0.62	0.12	0	17.44	3	2	2	2	2	0.71	1.33	11.25	1.27	241.68	4.38	0	1	0	1	1	2	1	-0.342349	0.285254	2.42046	0.239096	5.48761	1.47707	0	1	0	1
4753	1	2	55-64	1	1	7	2	2.22	5947.88	3535.74	6004.43	3609.51	2	13	3	349	199	1.64	2.82	1	32.11	3	2	2	2	2	1.58	0.91	12.53	1.27	195.09	4.13	2	0	0	1	0	2	1	0.457488	-0.0942008	2.52821	0.239096	5.27346	1.4183	2	0	0	1
403	1	2	65-74	3	3	1	1	3.59	31445.6	18080.8	33547.2	19218.7	2	7	3	95	177	3.22	0.27	0	28.03	3	2	2	2	2	0.71	1.2	14.67	1.27	212.08	7.09	0	1	1	1	0	3	1	-0.342349	0.182405	2.68587	0.239096	5.35696	1.9587	0	1	1	1
5705	1	1	35-44	4	2	5	2	3.07	39107.7	17125.5	41624.8	17325.4	1	5	1	60	230	0.37	0.1	0	32.32	0	2	2	2	2	1.09	0.9	13.12	1.21	137.47	1.47	1	0	0	1	0	0	0	0.0862694	-0.105249	2.57421	0.190703	4.92341	0.38533	1	0	0	1
6581	1	2	25-34	3	2	5	2	2.26	106575	50538.4	107217	50249.4	2	12	2	74	257	0.19	0.15	0	31.53	3	2	2	2	2	0.47	0.56	14.69	1.27	82.07	1.02	0	0	1	1	0	0	1	-0.75481	-0.57964	2.68724	0.239096	4.40757	0.0199007	0	0	1	1
684	1	2	25-34	3	2	4	2	2.64	100933	46155.7	107942	48503.8	1	1	2	61	177	0.04	0.19	0	23.72	3	2	2	2	2	1.22	1.82	15.3	1.27	310.01	5.94	1	2	1	1	1	3	1	0.198933	0.598891	2.72792	0.239096	5.7366	1.78173	1	2	1	1
1412	1	1	35-44	2	1	2	1	1.15	56847.9	27572.6	68256.7	33010.8	1	11	2	116	214	0.43	0.2	0	30.08	0	2	2	2	2	1.78	2.38	13.47	1.21	201.77	5.79	2	3	0	1	0	3	0	0.57667	0.867143	2.60054	0.190703	5.30713	1.75615	2	3	0	1
850	1	1	35-44	3	3	2	1	3.16	83472.1	40486	90949	43872.2	3	1	1	214	250	0.11	0.6	0	23.77	3	2	2	2	2	1.64	4.77	17.24	1.21	513.98	12.52	2	3	1	1	3	3	1	0.494757	1.56237	2.84729	0.190703	6.24218	2.52734	2	3	1	1
2103	1	1	55-64	4	1	6	2	1.02	6710.26	3280.55	7458.96	3294.08	2	9	2	73	187	0.14	0.87	0	31.68	0	2	2	2	1	1.54	1.98	18.59	1.21	412.06	2.11	2	2	1	1	2	1	0	0.431847	0.683147	2.92268	0.190703	6.02117	0.746735	2	2	1	1
6601	1	2	25-34	4	3	3	1	1.51	33110.1	15136.4	34544.5	16875.1	1	13	2	97	187	0.1	0.34	0	38.29	3	2	2	2	2	1.54	1.65	22.3	1.27	408.38	2.15	2	2	2	1	2	1	1	0.431847	0.500836	3.10463	0.239096	6.0122	0.765514	2	2	2	1
6377	1	2	25-34	3	3	6	2	3.8	80251.5	34626.6	80735.2	37447.1	1	12	1	119	191	1.3	0.15	0	29.83	4	2	2	2	2	1.42	1.3	23	1.27	387.96	0.73	2	1	2	1	2	0	1	0.350727	0.262441	3.13554	0.239096	5.9609	-0.314574	2	1	2	1
3408	1	1	65-74	3	3	2	1	2.22	37910.4	19891.4	40250.4	20954.3	1	7	2	108	196	0.14	0.21	0	26.51	3	2	2	2	2	1.5	1.35	21.55	1.21	243.61	1.01	2	1	2	1	1	0	1	0.405532	0.300179	3.07042	0.190703	5.49557	0.0100493	2	1	2	1
7087	1	2	55-64	4	3	2	1	5	10414.6	5994.55	11057.2	6835.32	2	7	2	72	270	0.07	1.41	1	21.87	3	2	2	2	2	0.41	2.93	12.31	1.28	212.37	61.46	0	3	0	1	0	3	1	-0.891354	1.07504	2.51049	0.246938	5.35833	4.11839	0	3	0	1
811	1	2	35-44	1	2	5	2	0.74	17119.9	9285.96	16846.4	9434.41	1	5	2	59	166	0.15	2.91	1	23.05	3	2	2	2	2	0.78	1.26	12.62	1.28	208.07	3.07	0	1	0	1	0	1	1	-0.248333	0.231191	2.53536	0.246938	5.33788	1.12171	0	1	0	1
156	1	1	20-24	4	3	2	1	0.61	40483.2	17472.2	45521.1	19053.9	2	2	2	95	135	0.09	0.1	0	22.25	3	2	2	2	2	1.21	1.47	10.12	1.22	303.54	0.99	1	1	0	1	1	0	1	0.190703	0.38533	2.31461	0.198933	5.71551	-0.00994933	1	1	0	1
9378	1	2	65-74	3	2	3	1	1.76	45757.5	26309.9	51401.2	28059.4	2	10	2	239	273	0.14	3.4	1	31.24	0	2	2	2	2	1.29	0.97	12.64	1.28	221.86	0.83	1	0	0	1	1	0	0	0.25472	-0.0303561	2.53695	0.246938	5.40205	-0.186209	1	0	0	1
9482	1	2	35-44	3	3	2	1	5	85160.7	41715.3	105607	45912.5	1	7	2	51	153	0.73	0.16	0	33.68	3	2	2	2	2	1.55	1.27	14.59	1.28	201.48	1.12	2	1	1	1	0	0	1	0.438319	0.239096	2.6804	0.246938	5.30569	0.113418	2	1	1	1
4586	1	1	35-44	2	3	3	1	2.16	76452.5	35771.5	83500.9	37816.2	3	1	2	37	146	0.13	2.84	1	20.95	3	2	2	2	2	1.57	0.85	10.56	1.22	402.96	0.98	2	0	0	1	2	0	1	0.451139	-0.162401	2.35717	0.198933	5.99884	-0.0201007	2	0	0	1
5492	1	1	35-44	4	1	5	2	5	39781.2	17420.5	39133.1	17623.8	1	6	2	53	183	0.19	3.46	1	22.99	2	2	2	2	1	1.65	2.06	14.13	1.22	327.43	3.31	2	2	1	1	2	2	2	0.500836	0.722755	2.64837	0.198933	5.79127	1.19698	2	2	1	1
3592	1	1	35-44	3	2	1	1	5	102634	49780.1	115684	53943.7	2	1	2	111	292	0.13	0.29	0	21.13	3	2	2	2	2	0.99	1.25	14.31	1.22	219.34	1.63	1	1	1	1	1	0	1	-0.00994933	0.223224	2.66103	0.198933	5.39062	0.488641	1	1	1	1
3412	1	1	65-74	3	2	2	1	1.02	35744.1	18754.7	40316.6	20630.8	1	11	3	111	175	0.32	2.6	1	30.74	0	2	1	2	1	0.86	1.13	15.67	1.22	319.47	2.08	0	0	1	1	1	1	0	-0.150707	0.122306	2.75181	0.198933	5.76666	0.732416	0	0	1	1
1173	1	1	65-74	4	1	1	1	0.62	8986.03	4603.52	9328.23	4897.93	2	5	3	183	226	0.54	1.13	1	39.03	4	2	2	1	2	1.35	1.45	17.08	1.22	371.92	2.44	1	1	1	1	2	1	1	0.300179	0.371633	2.83797	0.198933	5.91868	0.892039	1	1	1	1
9325	1	2	35-44	1	1	4	2	0.79	1926.5	1062.47	1971.35	1095.45	1	10	2	272	206	1.36	2.89	1	35.02	2	2	2	2	2	0.94	1.49	18.3	1.28	221.35	1.65	0	1	1	1	1	0	2	-0.061769	0.398843	2.90696	0.246938	5.39975	0.500836	0	1	1	1
5548	1	1	35-44	1	3	3	1	2.22	13443.5	7355.62	14359.4	7719.59	1	10	3	127	204	0.47	2.36	1	28.11	4	2	1	2	2	1.36	1.75	19.44	1.22	188.34	5.3	1	2	1	1	0	2	1	0.307558	0.559673	2.96738	0.198933	5.23825	1.66773	1	2	1	1
8709	1	1	35-44	3	1	4	2	1.7	67627.8	31642.5	89649.8	32258.5	1	11	1	230	172	0.2	1.58	1	21.61	4	2	2	2	2	2.21	1.45	19.66	1.22	320.83	3.88	3	1	2	1	1	2	1	0.793038	0.371633	2.97864	0.198933	5.77091	1.35586	3	1	2	1
7471	1	2	65-74	2	1	2	1	1.33	8123.34	4675.7	8624.55	6045.8	3	1	2	191	241	0.54	2.08	1	28.98	0	2	2	2	1	2.16	2.49	19.93	1.28	407.59	5.11	3	3	2	1	2	2	0	0.770155	0.912323	2.99228	0.246938	6.01026	1.63122	3	3	2	1
8501	1	1	45-54	4	1	3	1	5	21071.2	10607.5	23389.9	10856.4	1	7	3	52	160	0.17	3.48	1	34.81	3	2	2	1	1	1.32	1.06	20.3	1.22	312.1	7.6	1	0	2	1	1	3	1	0.277707	0.0583632	3.01067	0.198933	5.74332	2.02816	1	0	2	1
6775	1	1	75-85	3	2	2	1	2.26	31647.7	16848.8	35696.2	18918.4	2	4	3	398	234	0.25	0.02	0	24.92	0	2	1	2	2	0.99	0.66	13.04	1.23	139.52	2.98	1	0	0	1	0	1	0	-0.00994933	-0.415364	2.5681	0.207095	4.93821	1.09196	1	0	0	1
8117	1	2	25-34	1	3	4	2	5	18407.7	10152	19261.2	10762.7	2	10	3	187	202	1.01	0.14	0	32.8	4	2	2	2	2	1.64	1.49	27.54	1.28	286.43	2.29	2	1	2	1	1	1	1	0.494757	0.398843	3.31568	0.246938	5.65749	0.828595	2	1	2	1
5216	1	1	20-24	1	1	7	2	1.17	17570.5	10056.6	18807	10443.3	1	10	2	38	196	1.66	2.27	1	32.29	4	2	2	2	2	0.9	1.25	13.62	1.23	229.28	0.78	0	1	1	1	1	0	1	-0.105249	0.223224	2.61161	0.207095	5.43494	-0.248333	0	1	1	1
3095	1	1	55-64	1	1	2	1	1.19	2131.48	1298.17	2385.72	1460.42	1	4	2	266	194	0.89	2.03	1	42.83	0	2	2	2	1	1.66	1.75	15.94	1.23	293.88	4.75	2	2	1	1	1	2	0	0.506878	0.559673	2.76889	0.207095	5.68317	1.55817	2	2	1	1
4552	1	2	20-24	1	2	3	1	4.07	21087.5	11629.9	21430.4	12505.1	1	10	2	87	176	0.1	0.18	0	35.64	4	2	2	2	2	1.3	1.49	29.36	1.28	276.3	0.66	1	1	3	1	1	0	1	0.262441	0.398843	3.37967	0.246938	5.62149	-0.415364	1	1	3	1
4665	1	2	45-54	4	3	1	1	1.5	17882.4	9530.35	17678.1	9815.31	2	9	2	62	224	0.11	2.78	1	23.82	0	2	2	2	1	1.18	0.9	8.47	1.29	208.75	0.12	1	0	0	1	0	0	0	0.165599	-0.105249	2.13665	0.25472	5.34114	-2.11943	1	0	0	1
2349	1	1	55-64	2	3	2	1	1.07	23461	12309.9	26272.4	12665	1	7	1	138	273	0.3	0.74	0	26.81	0	2	1	2	2	1.3	0.94	18.8	1.23	313.78	1.86	1	0	1	1	1	1	0	0.262441	-0.061769	2.93391	0.207095	5.74869	0.62063	1	0	1	1
6223	1	1	45-54	4	1	3	1	2.4	24667.1	12417.7	26666.7	12808.9	2	5	1	78	189	0.1	0.78	0	23.37	4	2	2	2	2	0.77	1.46	19.61	1.23	261.11	2.3	0	1	2	1	1	1	1	-0.261235	0.378505	2.97609	0.207095	5.56494	0.832953	0	1	2	1
4159	1	1	55-64	2	3	2	1	0.67	33236.5	16609.5	37131	18305.4	1	11	1	145	249	0.2	0.12	0	32.62	3	2	1	2	1	0.59	1.51	20.16	1.23	178.3	5.94	0	1	2	1	0	3	1	-0.527463	0.412176	3.00375	0.207095	5.18347	1.78173	0	1	2	1
7876	1	2	55-64	3	2	3	1	4.95	45303.6	22975.5	51033.2	23046.6	2	5	2	114	227	0.37	2.84	1	33.47	0	2	2	2	2	1.23	1	11.87	1.29	187.33	1.28	1	0	0	1	0	0	0	0.207095	9.9995e-05	2.4741	0.25472	5.23287	0.246938	1	0	0	1
9797	1	1	25-34	3	3	2	1	5	87870	40492	95740.9	44060.9	2	2	3	53	172	0.01	0.08	0	23.6	3	2	2	2	2	0.54	0.67	21.46	1.23	109.79	1.96	0	0	2	1	0	1	1	-0.616001	-0.400328	3.06624	0.207095	4.69857	0.672995	0	0	2	1
776	1	1	45-54	3	3	5	2	3.88	87196.3	44161.9	87066.6	47932.7	2	8	2	153	216	1.15	0.17	0	28.5	4	2	2	2	2	1.16	1.38	12.85	1.24	371.48	3.82	1	1	0	1	2	2	1	0.148506	0.322156	2.55342	0.215192	5.9175	1.34028	1	1	0	1
991	1	2	25-34	1	3	4	2	3.81	19793.7	10916.3	20711.5	11573	1	4	2	32	160	0.16	2.07	1	22.52	3	2	2	2	2	1.59	1.73	13.89	1.29	347.51	1.75	2	2	1	1	2	0	1	0.463797	0.548179	2.63124	0.25472	5.85079	0.559673	2	2	1	1
2041	1	2	35-44	3	2	4	2	3.52	85160.7	41715.3	88634.8	43309.7	1	7	3	160	162	0.41	0.56	0	26.96	3	2	2	2	2	2.28	1.58	17.23	1.29	560.84	1.31	3	1	1	1	3	0	1	0.824219	0.457488	2.84671	0.25472	6.32944	0.270103	3	1	1	1
3174	1	1	65-74	3	3	2	1	5	29627	15773	31455.8	17031.1	1	8	1	86	285	0.35	0.64	0	25.19	3	2	2	2	2	1.42	1.27	14.44	1.24	438.6	2.58	2	1	1	1	2	1	1	0.350727	0.239096	2.67007	0.215192	6.08359	0.947828	2	1	1	1
4853	1	2	55-64	3	3	1	1	5	42362.8	21484.1	48946	21478.7	1	8	2	153	225	0.11	3.59	1	23.37	3	2	2	2	2	1.02	1.2	17.83	1.29	223.37	2.09	1	1	1	1	1	1	1	0.0199007	0.182405	2.88094	0.25472	5.40883	0.737212	1	1	1	1
8471	1	2	25-34	3	3	3	1	4	74050.9	30811.2	77071.9	31915.7	1	8	2	169	214	0.42	0.13	0	30.21	4	2	2	2	2	2.14	2.22	18.48	1.29	324.91	1.58	3	2	1	1	2	0	1	0.760853	0.797552	2.91674	0.25472	5.78355	0.457488	3	2	1	1
239	1	2	65-74	3	3	2	1	5	54550	27664.7	58195.8	27657.8	3	1	3	134	199	1.06	0.07	0	28.31	3	2	1	2	2	1.21	2.2	9.64	1.3	493.75	2.69	1	2	0	1	3	1	1	0.190703	0.788503	2.26602	0.262441	6.20203	0.989578	1	2	0	1
996	1	2	55-64	1	1	6	2	2.22	2195.98	1345.27	2352.17	1291.96	2	10	3	227	216	0.1	0.1	0	21.68	0	2	1	2	1	0.8	1.96	11.8	1.3	307.71	3.21	0	2	0	1	1	1	0	-0.223019	0.672995	2.46818	0.262441	5.72916	1.1663	0	2	0	1
2729	1	2	35-44	3	2	3	1	2.22	97599.6	44631.2	101581	47565.2	2	1	3	121	251	2.67	0.26	0	50.22	4	2	2	2	1	0.47	2.26	12.86	1.3	394.2	3.16	0	2	0	1	2	1	1	-0.75481	0.815409	2.5542	0.262441	5.97686	1.1506	0	2	0	1
8175	1	2	20-24	3	3	2	1	0.72	197130	81561.8	223396	90102.2	2	2	2	66	160	0.03	0.41	0	25.87	2	2	2	2	2	0.99	1.21	14.84	1.3	388.96	2.74	1	1	1	1	2	1	2	-0.00994933	0.190703	2.69739	0.262441	5.96348	1.00799	1	1	1	1
7696	1	2	55-64	1	1	3	1	1.34	10219	5965.34	10055.7	5945.32	1	4	1	330	212	2.12	1.94	1	27.81	2	2	2	1	1	0.94	1.73	16.19	1.3	283.37	1.94	0	2	1	1	1	1	2	-0.061769	0.548179	2.78446	0.262441	5.64675	0.66274	0	2	1	1
8820	1	2	55-64	1	1	5	2	1.15	2421.92	1483.69	2594.19	1490.45	2	5	2	148	224	0.8	3.49	1	27.5	3	2	2	2	1	0.69	1.18	19.78	1.3	183.95	1.67	0	1	2	1	0	0	1	-0.370919	0.165599	2.98472	0.262441	5.21466	0.512884	0	1	2	1
7671	1	2	25-34	4	1	4	2	2.99	31342	14328.2	34963.2	15284.1	1	11	2	43	99	0.29	0.17	0	34.31	2	2	2	2	2	1.08	0.95	21.81	1.3	261.91	2.46	1	0	2	1	1	1	2	0.0770536	-0.051188	3.08241	0.262441	5.568	0.900202	1	0	2	1
275	1	1	65-74	3	2	2	1	2.13	32945.4	17539.7	34978.9	18860	2	3	3	198	281	0.21	2.92	1	34.02	0	2	2	2	1	0.88	1.26	15.37	1.24	158.4	4.51	0	1	1	1	0	2	0	-0.12772	0.231191	2.73248	0.215192	5.06512	1.50632	0	1	1	1
2478	1	2	45-54	3	1	2	1	5	126646	62036.7	133658	65440	2	11	1	88	221	0.05	1.59	1	23.67	4	2	2	2	2	1.11	1.38	22.71	1.3	159.41	2.24	1	1	2	1	0	1	1	0.10445	0.322156	3.12285	0.262441	5.07148	0.806521	1	1	2	1
8776	1	1	55-64	3	1	2	1	1.45	44961.6	23591.1	50713.3	25950.9	2	13	3	60	180	1.31	2.7	1	33.94	0	2	2	2	2	1.74	1.26	15.74	1.24	252.41	3.04	2	1	1	1	1	1	0	0.553943	0.231191	2.75627	0.215192	5.53106	1.11189	2	1	1	1
3116	1	1	55-64	1	1	2	1	1.08	11445.4	6203.61	11997.5	6454.2	1	6	2	293	236	0.36	2.55	1	27.15	0	2	2	2	2	1.6	1.45	31.53	1.24	203.07	4.15	2	1	3	1	0	2	0	0.470066	0.371633	3.45097	0.215192	5.31355	1.42313	2	1	3	1
8919	1	1	35-44	4	1	4	2	3.52	30969.8	13366.3	34377.8	13445.6	1	7	1	78	189	0.17	2.99	1	40.25	0	2	2	2	2	1.39	1.74	32.93	1.24	327.28	3.67	1	2	3	1	2	2	0	0.329376	0.553943	3.49441	0.215192	5.79082	1.30022	1	2	3	1
5520	1	2	65-74	1	1	4	2	0.42	3724.06	2392	3871.57	2454.26	1	2	2	177	184	0.08	1.7	1	26.61	2	2	2	1	1	0.71	1.18	23.29	1.3	318	1.12	0	1	2	1	1	0	2	-0.342349	0.165599	3.14807	0.262441	5.76205	0.113418	0	1	2	1
8162	1	2	20-24	3	2	2	1	5	68206.9	28379.7	71983.3	29931.6	1	7	3	118	224	0.71	1.77	1	26.41	4	2	2	2	2	1.02	1.18	13.37	1.31	255.4	1.64	1	1	0	1	1	0	1	0.0199007	0.165599	2.59309	0.270103	5.54283	0.494757	1	1	0	1
3459	1	2	35-44	2	1	3	1	0.68	84038.7	41165.7	88847.5	42104.9	2	7	2	130	172	0.18	3.11	1	31.92	3	2	2	2	2	1.68	1.08	13.65	1.31	301.12	2.82	2	0	1	1	1	1	1	0.518853	0.0770536	2.61381	0.270103	5.70751	1.03677	2	0	1	1
9829	1	1	75-85	2	1	3	1	3.18	10519.6	4989.37	10615.9	5900.55	2	5	3	136	227	1.06	1.48	1	30.86	0	2	2	1	2	1.02	1.93	12.18	1.25	170.74	3.57	1	2	0	1	0	2	0	0.0199007	0.657572	2.49988	0.223224	5.14014	1.27259	1	2	0	1
8133	1	2	35-44	3	3	3	1	5	95505.9	46782.8	102138	50103.6	2	12	2	51	152	0.12	0.36	0	21.14	4	2	2	2	2	1.2	1.98	19.7	1.31	484.24	5.39	1	2	2	1	3	3	1	0.182405	0.683147	2.98067	0.270103	6.18258	1.68456	1	2	2	1
5794	1	2	35-44	1	1	7	2	1.83	14403.1	8089.05	14173.1	8074.11	2	2	2	79	165	0.19	1.56	1	25.15	4	2	2	2	2	1.97	1.14	20.78	1.31	299.69	0.98	2	0	2	1	1	0	1	0.678084	0.131116	3.03404	0.270103	5.70275	-0.0201007	2	0	2	1
5761	1	2	45-54	4	3	2	1	3.11	32396.5	17265.6	36995.8	19416.2	2	6	3	85	221	0.05	1.57	1	24.23	3	2	2	2	2	1.19	1.33	24.22	1.31	505.17	2.24	1	1	2	1	3	1	1	0.174037	0.285254	3.18722	0.270103	6.2249	0.806521	1	1	2	1
7998	1	1	20-24	2	3	2	1	2.18	50793.9	21922.2	54107.6	22896.4	2	10	2	102	170	0.08	0.19	0	24.85	2	2	2	2	2	1.45	1.46	13	1.25	286.04	1.03	2	1	0	1	1	0	2	0.371633	0.378505	2.56503	0.223224	5.65613	0.0296559	2	1	0	1
1978	1	1	65-74	1	1	4	2	0.72	1644.65	996.954	1729.52	993.211	1	13	1	125	243	0.07	2.25	1	26.73	4	2	2	2	2	0.75	0.82	14.1	1.25	204.37	3.46	0	0	1	1	0	2	1	-0.287549	-0.198329	2.64625	0.223224	5.31993	1.2413	0	0	1	1
3196	1	2	25-34	3	1	3	1	2.22	80876.1	36983.7	85503.9	37117.2	1	7	1	104	159	0.07	3.6	1	28.26	4	2	2	2	2	1.7	1.41	24.89	1.31	172.88	2.04	2	1	2	1	0	1	1	0.530687	0.343661	3.21451	0.270103	5.1526	0.712999	2	1	2	1
963	1	1	75-85	1	1	6	2	2.22	1781.58	1082.63	2155.65	1116.45	2	2	2	196	205	0.14	2.01	1	23.31	0	2	1	1	1	2.17	1.45	15.71	1.25	400.72	1.17	3	1	1	1	2	0	0	0.774773	0.371633	2.75436	0.223224	5.99326	0.157089	3	1	1	1
1283	1	1	65-74	4	2	3	1	4.24	10077.6	4779.77	9913.46	5157.62	2	12	1	100	174	0.67	3.23	1	23.86	0	2	2	2	2	0.58	1.43	15.76	1.25	121.02	3.06	0	1	1	1	0	1	0	-0.544555	0.357744	2.75754	0.223224	4.79596	1.11845	0	1	1	1
3804	1	2	65-74	3	3	2	1	5	38146.9	19346	40696.4	19341.2	1	6	2	121	255	0.24	0.07	0	33.68	3	2	2	2	2	0.96	1.96	14.05	1.32	303.19	2.29	1	2	1	1	1	1	1	-0.0407178	0.672995	2.64269	0.277707	5.71436	0.828595	1	2	1	1
6493	1	1	45-54	3	1	2	1	5	65127.8	32546.8	78198.3	39135.4	2	12	1	94	177	0.1	0.12	0	20.68	0	2	2	2	2	2.08	2.72	20.89	1.25	375.14	3.41	3	3	2	1	2	2	0	0.732416	1.00067	3.03932	0.223224	5.9273	1.22674	3	3	2	1
8551	1	2	45-54	3	1	2	1	0.48	63913.4	31307.4	77317.7	38177.9	2	5	1	120	227	0.5	2.39	1	28.33	4	1	2	2	2	1.47	1.4	16.64	1.32	276.57	1.89	2	1	1	1	1	1	1	0.38533	0.336544	2.81187	0.277707	5.62246	0.63663	2	1	1	1
6117	1	2	55-64	3	3	2	1	2.22	65802.9	34711.6	74727.6	36923.2	1	8	3	96	225	0.16	0.13	0	29.42	4	2	2	2	2	2.12	1.49	17.57	1.32	186.01	3.13	3	1	1	1	0	1	1	0.751463	0.398843	2.86625	0.277707	5.2258	1.14106	3	1	1	1
1231	1	1	25-34	3	3	4	2	2.46	80810.5	37238.8	101654	38825.1	2	1	2	167	244	0.43	0.36	0	44.77	4	2	2	2	2	1.61	1.3	29.8	1.25	341.27	2.79	2	1	3	1	2	1	1	0.476296	0.262441	3.39454	0.223224	5.83267	1.02608	2	1	3	1
731	1	2	55-64	1	1	6	2	4.59	4292.31	2629.5	4597.61	3028.42	1	4	2	101	155	0.12	1.92	1	28.86	2	2	2	2	2	1.34	1.93	18.35	1.32	294.04	4.83	1	2	1	1	1	2	2	0.292744	0.657572	2.90968	0.277707	5.68372	1.57487	1	2	1	1
1003	1	1	75-85	3	3	1	1	5	29627	15773	31455.8	17031.1	1	8	2	59	136	0.06	1.64	1	27.4	0	2	1	2	1	1.52	1.23	11.84	1.26	240.39	1.22	2	1	0	1	1	0	0	0.418776	0.207095	2.47157	0.231191	5.48226	0.198933	2	1	0	1
9547	1	2	25-34	3	3	1	1	5	86584.4	39594.1	98327.6	42759.6	2	8	2	40	218	0.03	1.85	1	22.43	3	2	2	2	2	1.5	2.02	19.02	1.32	360	3.05	2	2	1	1	2	1	1	0.405532	0.703147	2.94554	0.277707	5.8861	1.11517	2	2	1	1
4778	1	1	75-85	3	3	3	1	5	38150.4	20310.7	42535.8	21741.3	1	5	3	184	185	0.27	5.7	1	30.15	3	2	2	2	1	2.19	2.62	12.51	1.26	530.56	4.11	3	3	0	1	3	2	1	0.783947	0.963212	2.52661	0.231191	6.27393	1.41345	3	3	0	1
7727	1	2	25-34	1	1	6	2	0.49	18362	9959.72	20355	10118.9	1	4	2	114	185	0.81	1.81	1	31.34	4	2	2	2	2	1.2	1.43	20.74	1.32	393.59	3.96	1	1	2	1	2	2	1	0.182405	0.357744	3.03211	0.277707	5.97531	1.37627	1	1	2	1
1939	1	2	45-54	3	2	2	1	5	106281	52060.7	112165	55033.7	1	1	2	99	205	0.79	0.7	0	39.07	4	2	2	1	1	1.31	1.59	21.73	1.32	280.27	4.6	1	1	2	1	1	2	1	0.270103	0.463797	3.07874	0.277707	5.63575	1.52608	1	1	2	1
3074	1	1	20-24	1	3	3	1	1.8	22379.4	11833.1	22480	13038.5	2	2	2	97	161	0.23	0.58	0	40.54	0	2	2	2	2	0.88	1.19	13.22	1.26	207.31	3.12	0	1	0	1	0	1	0	-0.12772	0.174037	2.58181	0.231191	5.33422	1.13787	0	1	0	1
9650	1	1	55-64	4	1	2	1	3.62	9787.14	5013.93	10159.8	5223.67	1	8	3	136	220	0.32	1.37	1	28.63	0	2	2	1	1	0.94	1.85	15.05	1.26	175.7	6.24	0	2	1	1	0	3	0	-0.061769	0.61524	2.71144	0.231191	5.16878	1.831	0	2	1	1
5672	1	2	65-74	4	3	1	1	2.22	8123.34	4675.7	9222.92	5331.49	2	9	2	61	266	0.12	0.56	0	27.17	2	2	2	1	1	0.92	0.73	23.45	1.32	133.72	0.61	0	0	2	1	0	0	2	-0.0832729	-0.314574	3.15491	0.277707	4.89575	-0.494132	0	0	2	1
6122	1	2	55-64	3	1	2	1	2.49	72822.6	38414.5	88095.5	41744.5	2	1	3	145	246	0.69	0.1	0	38.32	4	2	2	2	1	1.65	1.67	23.97	1.32	380.87	5	2	2	2	1	2	2	1	0.500836	0.512884	3.17684	0.277707	5.94246	1.60946	2	2	2	1
2984	1	1	55-64	4	3	1	1	1.8	16218.8	8164.75	17276.9	8641.1	1	11	2	121	171	0.11	0.24	0	22.79	4	2	2	2	2	2.62	1.79	15.11	1.26	265	2.93	3	2	1	1	1	1	1	0.963212	0.582271	2.71542	0.231191	5.57973	1.07504	3	2	1	1
8500	1	2	35-44	2	3	1	1	1.08	53876.8	26391.1	56859.8	27898.2	2	7	1	70	195	0.23	1.6	1	26.85	4	2	2	2	1	1.84	1.14	27.55	1.32	481.23	2.82	2	0	2	1	3	1	1	0.60982	0.131116	3.31604	0.277707	6.17635	1.03677	2	0	2	1
3886	1	1	65-74	4	3	2	1	4	10519.6	5389.14	11338.8	5903.34	2	5	3	110	191	0.05	0.32	0	19.3	0	2	1	1	1	1.37	1.65	18.16	1.26	388.69	1.91	1	2	1	1	2	1	0	0.314884	0.500836	2.89928	0.231191	5.96278	0.647156	1	2	1	1
1132	1	1	35-44	4	1	3	1	2.09	28338.4	14265.9	28789.8	14628.3	2	11	2	95	250	0.15	0.17	0	28.08	3	2	2	2	1	2.07	2	21.18	1.26	463.12	12.18	3	2	2	1	2	3	1	0.727597	0.693197	3.0531	0.231191	6.13799	2.4998	3	2	2	1
4422	1	2	45-54	1	1	7	2	1.02	7743.74	4603.29	7817.36	4521.25	2	11	2	59	231	0.34	2.11	1	28.43	2	2	2	2	2	1.46	1.64	29.63	1.32	287.02	1.96	2	1	3	1	1	1	2	0.378505	0.494757	3.38882	0.277707	5.65955	0.672995	2	1	3	1
4866	1	2	35-44	2	2	4	2	2.93	7429.6	3397.47	7732.7	3461.1	2	3	2	338	241	0.29	1.5	1	23.76	0	2	2	2	2	2.78	2.03	30.13	1.32	682.34	1.98	3	2	3	1	3	1	0	1.02249	0.708085	3.40555	0.277707	6.52553	0.683147	3	2	3	1
6102	1	2	35-44	4	3	4	2	5	22352.1	11912.5	23496.6	12225.1	2	4	2	119	149	1.23	1.56	1	35.94	2	2	2	2	2	0.52	1.6	7.49	1.33	113.11	2.06	0	1	0	1	0	1	2	-0.653734	0.470066	2.0137	0.285254	4.72836	0.722755	0	1	0	1
7557	1	2	45-54	1	1	5	2	2.22	7327.06	4206.63	7210.02	4622.28	2	13	2	70	205	0.38	1.24	1	21.19	3	2	2	2	2	1.21	1.14	13.27	1.33	225.59	10.1	1	0	0	1	1	3	1	0.190703	0.131116	2.58558	0.285254	5.41872	2.31255	1	0	0	1
9293	1	2	20-24	1	3	4	2	1.91	13559.3	7478.04	14056	7710.12	1	13	2	99	202	1.21	0.23	0	36.21	3	2	2	2	2	1.25	1.19	13.73	1.33	438.64	0.38	1	1	1	1	2	0	1	0.223224	0.174037	2.61966	0.285254	6.08368	-0.967321	1	1	1	1
2716	1	1	20-24	3	3	1	1	0.84	102023	47013.8	111161	51157.5	1	11	2	92	199	0.04	0.24	0	24.6	4	2	2	2	2	1.97	2.07	21.76	1.26	288.6	3.81	2	2	2	1	1	2	1	0.678084	0.727597	3.08012	0.231191	5.66504	1.33766	2	2	2	1
5437	1	1	20-24	3	3	5	2	4.51	97703.6	47013.8	103069	46965.5	1	11	2	428	169	0.19	0.17	0	34.51	3	2	2	2	2	1.37	1.13	23.61	1.26	241.43	1.65	1	0	2	1	1	0	1	0.314884	0.122306	3.16171	0.231191	5.48658	0.500836	1	0	2	1
7892	1	2	45-54	2	1	4	2	2.22	65549.5	32108.9	69300.4	32536.2	3	1	1	188	156	0.21	0.79	0	27.76	4	2	2	2	2	1.73	1.52	14.52	1.33	486.78	2.8	2	1	1	1	3	1	1	0.548179	0.418776	2.6756	0.285254	6.18781	1.02966	2	1	1	1
2962	1	1	65-74	1	1	3	1	0.92	3867.94	2344.67	4680.09	2417.9	1	4	3	120	226	1.35	2.46	1	22.87	4	2	1	2	2	1.35	1.52	24.08	1.26	390.61	1.04	1	1	2	1	2	0	1	0.300179	0.418776	3.18142	0.231191	5.96771	0.0393169	1	1	2	1
8359	1	2	25-34	4	2	6	2	0.81	48437.1	22692.9	47883.9	23422.1	1	2	2	30	126	0.01	0.55	0	23.02	2	2	2	2	2	1.52	0.85	16.01	1.33	468.29	0.95	2	0	1	1	2	0	2	0.418776	-0.162401	2.77328	0.285254	6.14909	-0.051188	2	0	1	1
9343	1	1	35-44	1	1	6	2	1.77	19070.7	10798.7	19156.5	12350.7	1	12	3	221	276	0.24	0.29	0	36.59	3	2	2	2	1	3.11	2.29	25.07	1.26	620.08	2.66	3	2	2	1	3	1	1	1.13465	0.828595	3.22171	0.231191	6.42985	0.978364	3	2	2	1
6698	1	2	45-54	3	2	2	1	3.11	91938.1	48498	103447	51588.1	1	11	3	205	221	0.58	2.29	1	35.49	4	2	2	2	2	1.18	1.42	17.22	1.33	259.39	2.83	1	1	1	1	1	1	1	0.165599	0.350727	2.84613	0.285254	5.55833	1.04031	1	1	1	1
8033	1	2	65-74	3	1	2	1	2.22	50970.4	25849.4	61492.6	25842.9	2	2	3	51	169	0.36	0.09	0	31.6	4	2	2	2	2	0.81	1.83	17.74	1.33	421.63	3.37	0	2	1	1	2	2	1	-0.210598	0.604371	2.87588	0.285254	6.04413	1.21494	0	2	1	1
9805	1	1	55-64	3	3	2	1	5	76428.9	38194.3	83274.9	41568.8	2	2	3	608	233	0.12	0.17	0	25	3	2	2	2	2	1.51	1.08	31.49	1.26	260.87	0.85	2	0	3	1	1	0	1	0.412176	0.0770536	3.4497	0.231191	5.56402	-0.162401	2	0	3	1
1624	1	2	45-54	4	1	2	1	2.22	31156	16604.5	35579.2	17938.3	2	11	1	174	230	0.25	2.07	1	25.71	3	2	2	2	1	0.94	1.82	18.54	1.33	173.49	3.27	0	2	1	1	0	1	1	-0.061769	0.598891	2.91998	0.285254	5.15612	1.18482	0	2	1	1
6944	1	1	55-64	1	3	2	1	1.78	2664.36	1622.71	2676.34	1678.93	1	3	3	255	237	0.22	2.64	1	31.01	0	2	2	2	2	1.18	0.96	12.82	1.27	348.42	3.77	1	0	0	1	2	2	0	0.165599	-0.0407178	2.55108	0.239096	5.85341	1.3271	1	0	0	1
5055	1	1	75-85	3	1	3	1	1.63	28073	15259.7	31300	18722.8	1	11	2	94	194	0.18	2.44	1	26.77	0	2	2	2	2	1.43	1.41	16.76	1.27	227.91	3.26	2	1	1	1	1	1	0	0.357744	0.343661	2.81905	0.239096	5.42895	1.18176	2	1	1	1
6298	1	2	35-44	3	3	4	2	5	81498.1	37268.1	92172.3	39164.1	3	1	3	142	213	0.74	0.2	0	29.61	4	2	2	2	2	1.36	1.89	20.03	1.33	336.14	3.93	1	2	2	1	2	2	1	0.307558	0.63663	2.99728	0.285254	5.81753	1.36866	1	2	2	1
7617	1	2	35-44	4	2	5	2	1.2	26685.1	12502.1	28543.3	12456.1	1	7	3	75	239	0.66	3.87	1	27.93	2	2	2	2	2	0.52	0.64	22.69	1.33	175.43	0.89	0	0	2	1	0	0	2	-0.653734	-0.446131	3.12197	0.285254	5.16724	-0.116421	0	0	2	1
4016	1	2	55-64	3	3	1	1	0.73	54550	27664.7	61546.5	34422.8	1	5	1	54	192	0.02	0.17	0	24.16	4	2	2	2	1	2.34	2.42	23.02	1.33	769.12	1.76	3	3	2	1	3	0	1	0.850194	0.883809	3.13641	0.285254	6.64525	0.565371	3	3	2	1
3035	1	2	65-74	3	2	2	1	3.16	46000.2	23328.8	49074.6	23323	2	13	2	126	211	1.26	0.07	0	30.18	3	2	2	2	1	1.05	1.41	7.01	1.34	313.38	1.69	1	1	0	1	1	0	1	0.0488854	0.343661	1.94748	0.292744	5.74742	0.524788	1	1	0	1
2111	1	2	20-24	3	2	5	2	1.25	6580.74	2839.43	6620.4	2925.52	1	1	1	301	272	0.6	0.26	0	20.31	4	2	2	2	2	0.8	1.71	12.69	1.34	188.04	4.43	0	2	0	1	0	2	1	-0.223019	0.536552	2.54089	0.292744	5.23666	1.48842	0	2	0	1
5431	1	2	25-34	2	3	5	2	3.59	58216.4	25119	65978.1	27165	2	7	1	109	156	0.02	0.27	0	24.12	4	2	2	2	2	1.42	0.95	12.9	1.34	301.2	2.09	2	0	0	1	1	1	1	0.350727	-0.051188	2.5573	0.292744	5.70777	0.737212	2	0	0	1
3748	1	2	55-64	3	3	2	1	5	59549.6	31412.9	67626.1	33414.3	2	7	3	365	234	0.56	0.46	0	27.35	4	2	2	2	2	1.26	1.37	13.39	1.34	297.39	1.02	1	1	0	1	1	0	1	0.231191	0.314884	2.59458	0.292744	5.69504	0.0199007	1	1	0	1
5867	1	2	20-24	3	2	4	2	2.22	7136.95	2969.56	7958.99	3176.74	2	5	1	252	380	0.2	0.28	0	23.68	4	2	2	2	2	0.91	1.26	14.16	1.34	226.16	2.26	0	1	1	1	1	1	1	-0.0942008	0.231191	2.65049	0.292744	5.42124	0.815409	0	1	1	1
1285	1	2	75-85	3	3	3	1	5	19212.6	8662.12	21642.5	10980.8	1	8	2	137	227	0.44	0.48	0	25.15	3	2	2	2	1	0.59	1.18	14.93	1.34	138.4	1.78	0	1	1	1	0	0	1	-0.527463	0.165599	2.70344	0.292744	4.93015	0.57667	0	1	1	1
8011	1	2	25-34	3	3	5	2	5	102748	48723.7	116447	51821.7	1	5	2	74	170	0.32	0.04	0	22.62	3	2	2	2	2	1.64	1.84	16.24	1.34	402.18	4.32	2	2	1	1	2	2	1	0.494757	0.60982	2.78754	0.292744	5.9969	1.46328	2	2	1	1
9719	1	1	65-74	3	1	7	2	2.22	57550	30196.2	75399.7	30448.6	2	10	2	49	142	0.14	3.78	1	31.53	2	2	2	2	2	0.89	1.47	17.25	1.27	211.89	5	0	1	1	1	0	2	2	-0.116421	0.38533	2.84787	0.239096	5.35607	1.60946	0	1	1	1
3897	1	2	55-64	1	1	7	2	1.62	2587.53	1720.19	2771.58	2189.34	1	12	2	182	219	0.83	0.75	0	47.59	3	2	2	2	1	1.9	1.88	16.33	1.34	303.26	2.34	2	2	1	1	1	1	1	0.641907	0.631325	2.79307	0.292744	5.71459	0.850194	2	2	1	1
83	1	2	55-64	4	1	4	2	2.4	10553.7	6074.58	10703	5926.83	1	7	3	149	251	0.45	1.41	1	32.14	2	2	2	1	2	1.24	1.06	18.58	1.34	402.76	8.2	1	0	1	1	2	3	2	0.215192	0.0583632	2.92214	0.292744	5.99834	2.10415	1	0	1	1
4255	1	2	55-64	3	3	2	1	2.67	41430.7	21011.4	47869.1	21006.1	2	8	2	126	233	0.45	0.25	0	29.8	3	2	2	2	2	1.65	2.12	20.46	1.34	855.26	1.13	2	2	2	1	3	0	1	0.500836	0.751463	3.01852	0.292744	6.75141	0.122306	2	2	2	1
7566	1	2	55-64	3	3	2	1	5	84733.6	44697.6	95340.3	47545.5	1	5	2	77	204	0.37	0.16	0	22.79	3	2	2	2	2	1.17	1.1	12.76	1.35	408.05	1.97	1	0	0	1	2	1	1	0.157089	0.0954011	2.54639	0.300179	6.01139	0.678084	1	0	0	1
5100	1	2	25-34	4	3	6	2	0.61	26333.6	12337.4	26032.8	12733.8	2	9	2	70	206	0.49	1.8	1	45.23	4	2	2	2	1	1.53	1.63	12.93	1.35	353.45	1.66	2	1	0	1	2	0	1	0.425333	0.488641	2.55963	0.300179	5.86774	0.506878	2	1	0	1
3566	1	2	65-74	2	1	1	1	1.02	8123.34	4675.7	8624.55	5331.49	2	9	2	80	199	0.21	2.71	1	25.36	3	2	2	2	2	0.95	0.85	14.13	1.35	169.63	7.61	1	0	1	1	0	3	1	-0.051188	-0.162401	2.64837	0.300179	5.13362	2.02948	1	0	1	1
9323	1	2	35-44	3	2	3	1	3.53	123219	56346.5	139357	59213.1	1	11	1	160	241	0.49	0.32	0	30.13	4	2	2	2	2	1.17	1.86	14.33	1.35	285.58	5.93	1	2	1	1	1	3	1	0.157089	0.62063	2.66243	0.300179	5.65452	1.78004	1	2	1	1
6760	1	2	25-34	3	3	3	1	2.83	90700.8	41476.4	94401	42253.2	2	12	2	101	148	0.25	0.49	0	39.59	3	2	2	2	1	1.06	1.38	15.46	1.35	319.11	0.43	1	1	1	1	1	0	1	0.0583632	0.322156	2.73832	0.300179	5.76554	-0.843738	1	1	1	1
8833	1	2	20-24	2	3	4	2	3.62	124120	51643.9	132738	55183.1	2	8	2	77	122	0.29	1.12	1	26.12	0	2	2	2	2	1.46	0.99	16.78	1.35	278.2	2.25	2	0	1	1	1	1	0	0.378505	-0.00994933	2.82025	0.300179	5.62834	0.810975	2	0	1	1
3955	1	2	55-64	3	2	2	1	2.58	46927.6	23799.1	58251.6	29612.8	1	10	2	136	251	0.76	2.63	1	21.73	3	2	2	2	2	1.03	1.27	17.04	1.35	255.86	3.11	1	1	1	1	1	1	1	0.0296559	0.239096	2.83562	0.300179	5.54463	1.13465	1	1	1	1
3222	1	2	35-44	3	3	5	2	3.97	72115.8	36632.3	81730.7	39707.1	3	1	2	78	160	0.02	0.1	0	24.64	4	2	2	2	2	1.47	1.93	18.06	1.35	381.45	3.14	2	2	1	1	2	1	1	0.38533	0.657572	2.89375	0.300179	5.94398	1.14425	2	2	1	1
3199	1	1	75-85	4	1	6	2	2.22	8717.84	4262.03	8575.81	4324.65	1	7	2	93	137	0.11	0.54	0	28.25	3	2	1	1	1	2.12	1.34	19.12	1.27	166.93	3.02	3	1	1	1	0	1	1	0.751463	0.292744	2.95079	0.239096	5.11758	1.10529	3	1	1	1
3094	1	1	25-34	1	2	5	2	2.22	19070.7	10798.7	20451.7	11068	1	12	2	217	232	0.12	0.49	0	26.35	4	2	2	2	2	1.2	1.33	20.86	1.27	359.05	6.69	1	1	2	1	2	3	1	0.182405	0.285254	3.03788	0.239096	5.88346	1.90063	1	1	2	1
9331	1	2	65-74	4	1	2	1	1.5	11835.7	6812.52	15090.5	7768	2	7	2	104	187	0.21	2.46	1	35.91	2	2	2	1	1	1.36	0.75	11.78	1.36	444.34	2.12	1	0	0	1	2	1	2	0.307558	-0.287549	2.46649	0.307558	6.09659	0.751463	1	0	0	1
6124	1	2	55-64	2	1	1	1	1.13	33898	17191.2	42077.9	18418.7	3	1	2	90	170	0.17	2.67	1	27.78	4	2	2	2	1	1.31	1.02	14.91	1.36	473.49	1.12	1	0	1	1	3	0	1	0.270103	0.0199007	2.7021	0.307558	6.16013	0.113418	1	0	1	1
8910	1	1	55-64	4	3	3	1	5	6916.69	3280.55	6804.01	3539.88	1	11	3	98	211	0.03	2.81	1	16.88	4	2	2	2	1	0.71	1.41	15.94	1.28	348.23	7	0	1	1	1	2	3	1	-0.342349	0.343661	2.76889	0.246938	5.85286	1.94592	0	1	1	1
8620	1	2	55-64	4	2	2	1	1.99	15082.5	8681.35	16013.1	9898.95	2	10	2	98	149	0.81	0.2	0	30.3	3	2	2	1	1	1.17	1.53	15.71	1.36	311.07	6.31	1	1	1	1	1	3	1	0.157089	0.425333	2.75436	0.307558	5.74002	1.84215	1	1	1	1
3273	1	2	55-64	4	1	2	1	4.67	23232.4	12381.6	22967.1	12823.4	1	7	1	404	272	0.44	3.21	1	28.18	3	2	2	2	1	0.94	1.76	15.77	1.36	211.15	3.74	0	2	1	1	0	2	1	-0.061769	0.565371	2.75817	0.307558	5.35257	1.31911	0	2	1	1
468	1	1	25-34	3	3	3	1	5	104817	49042.9	112266	51846.1	2	11	2	71	218	0.1	0.08	0	25.51	0	2	2	2	2	0.68	0.9	16.89	1.28	164.84	2.08	0	0	1	1	0	1	0	-0.385515	-0.105249	2.82678	0.246938	5.10498	0.732416	0	0	1	1
7542	1	2	35-44	1	2	2	1	1.99	7418.42	4375.68	7798.25	4817.47	2	13	3	235	198	0.3	3.06	1	27.57	0	2	2	2	2	1.82	1.48	17.74	1.36	262.09	3.61	2	1	1	1	1	2	0	0.598891	0.39211	2.87588	0.307558	5.56869	1.28374	2	1	1	1
6801	1	2	65-74	3	3	2	1	2.67	47161.3	23917.6	50313.2	23911.6	2	3	1	110	209	1.15	0.7	0	28.57	3	1	1	2	1	1.38	1.65	18.2	1.36	397.21	6.4	1	2	1	1	2	3	1	0.322156	0.500836	2.90148	0.307558	5.98447	1.85631	1	2	1	1
1220	1	2	35-44	2	1	4	2	2.35	17882.4	9530.35	17678.1	10700	2	9	2	61	151	0.11	2.43	1	25.57	4	2	2	2	2	1.03	0.41	20.63	1.36	304.25	0.42	1	0	2	1	1	0	1	0.0296559	-0.891354	3.02679	0.307558	5.71785	-0.867263	1	0	2	1
2940	1	2	65-74	2	3	2	1	0.89	43459.4	22040.2	53946.5	25483.4	2	7	2	140	164	1.01	2.7	1	36.37	3	2	2	2	1	1.41	1.51	21.7	1.36	321.04	1.77	2	1	2	1	1	0	1	0.343661	0.412176	3.07736	0.307558	5.77157	0.571036	2	1	2	1
6244	1	2	45-54	1	3	1	1	2.22	10225.4	6031.36	10749	6640.31	1	3	3	97	186	1.77	3.02	1	38.6	2	2	2	2	2	1.63	0.77	23.28	1.36	123.45	3	2	0	2	1	0	1	2	0.488641	-0.261235	3.14764	0.307558	4.81584	1.09865	2	0	2	1
8708	1	1	35-44	1	2	6	2	5	10002.7	5861.12	10615.2	6060.32	1	10	1	50	194	0.01	0.23	0	26.17	4	2	2	2	1	0.91	1.76	18.77	1.28	183.12	3.29	0	2	1	1	0	2	1	-0.0942008	0.565371	2.93231	0.246938	5.21014	1.19092	0	2	1	1
8701	1	1	75-85	3	2	2	1	2.22	18075.4	9825.26	20387.7	13521.4	1	3	2	117	195	0.63	0.22	0	28.19	3	2	2	2	2	0.88	1.29	20.37	1.28	209.08	8.11	0	1	2	1	0	3	1	-0.12772	0.25472	3.01411	0.246938	5.34272	2.09311	0	1	2	1
1398	1	2	75-85	3	3	1	1	4.37	24073.1	10853.5	27160.7	15651.7	1	12	2	127	205	0.74	0.19	0	37.28	4	2	2	2	1	0.71	1.21	13.7	1.37	184.12	2.24	0	1	1	1	0	1	1	-0.342349	0.190703	2.61747	0.314884	5.21559	0.806521	0	1	1	1
3087	1	2	25-34	4	3	1	1	2.34	34002.1	15544.2	33613.8	15896.9	2	8	2	55	154	2.22	1.56	1	57.55	4	2	2	2	1	0.88	0.99	14.63	1.37	179.21	2.3	0	0	1	1	0	1	1	-0.12772	-0.00994933	2.68314	0.314884	5.18856	0.832953	0	0	1	1
3625	1	1	25-34	1	3	6	2	1.59	19070.7	10798.7	19156.5	11068	1	12	3	141	177	0.98	0.16	0	29.22	3	2	2	2	2	1.47	2.57	20.81	1.28	429.66	5.56	2	3	2	1	2	3	1	0.38533	0.943945	3.03548	0.246938	6.06299	1.71562	2	3	2	1
9477	1	2	65-74	3	3	2	1	2.71	42362.8	21484.1	45194	21478.7	1	8	2	72	209	0.28	1.81	1	33.23	4	2	2	2	1	0.97	2.21	16.49	1.37	149.21	14.15	1	2	1	1	0	3	1	-0.0303561	0.793038	2.80281	0.314884	5.00536	2.64972	1	2	1	1
1251	1	1	65-74	4	1	1	1	3.47	8867.64	4542.87	9205.33	4732.91	2	7	3	77	162	0.63	0.57	0	23.17	0	2	2	2	1	2.48	1.58	20.83	1.28	570.97	4.05	3	1	2	1	3	2	0	0.908299	0.457488	3.03644	0.246938	6.34734	1.39874	3	1	2	1
2841	1	1	25-34	3	2	4	2	1.88	93844.1	43908.9	102496	46418.7	2	1	2	128	148	0.08	0.35	0	36.51	4	2	2	1	2	3.13	2.01	26.74	1.28	433.4	3.29	3	2	2	1	2	2	1	1.14106	0.698184	3.2862	0.246938	6.07166	1.19092	3	2	2	1
2799	1	2	45-54	3	2	4	2	5	72822.6	38414.5	82360.6	39761.9	2	1	1	134	240	0.12	2.95	1	32.23	4	2	2	2	1	1.18	1.31	18.17	1.37	291.32	3.15	1	1	1	1	1	1	1	0.165599	0.270103	2.89983	0.314884	5.67442	1.14743	1	1	1	1
7587	1	1	75-85	1	1	4	2	1.23	2129.97	1291.15	2239.89	1410.8	2	3	3	125	197	0.02	3.42	1	20.54	0	2	2	2	1	0.61	1.22	27.43	1.28	122.41	1.83	0	1	2	1	0	0	0	-0.494132	0.198933	3.31167	0.246938	4.80738	0.604371	0	1	2	1
7927	1	2	75-85	3	1	2	1	2.89	47126.6	27097.1	56855.3	28802.5	1	2	3	194	189	0.09	0.25	0	23.94	4	2	2	2	1	2.05	2.79	20.9	1.37	340.15	3.04	3	3	2	1	2	1	1	0.717889	1.02608	3.0398	0.314884	5.82939	1.11189	3	3	2	1
3381	1	2	25-34	3	3	2	1	5	7670.9	3191.72	8631.12	3504.82	1	9	2	220	265	1.04	0.11	0	35.72	3	2	2	2	2	2.1	2.74	21.96	1.37	545.43	3.64	3	3	2	1	3	2	1	0.741985	1.00799	3.08927	0.314884	6.30157	1.29201	3	3	2	1
871	1	2	65-74	2	1	1	1	0.66	29787.5	15106.6	39320	14183.6	2	9	2	164	214	0.52	0.58	0	25.72	2	2	2	2	1	0.96	0.72	4.86	1.38	193.49	0.54	1	0	0	1	0	0	2	-0.0407178	-0.328365	1.58124	0.322156	5.26523	-0.616001	1	0	0	1
3742	1	1	25-34	4	1	3	1	2.9	34732	14990.1	38554	15079	2	7	2	180	256	0.19	0.12	0	41.91	2	2	2	2	2	1.42	1.93	13.31	1.29	372.12	4.27	2	2	0	1	2	2	2	0.350727	0.657572	2.58859	0.25472	5.91922	1.45164	2	2	0	1
7217	1	2	65-74	1	1	6	2	0.44	1847.73	1131.93	1979.16	1440.65	2	6	2	62	145	0.77	1.32	1	34.22	2	2	2	1	1	0.8	0.91	8.05	1.38	238.8	2.99	0	0	0	1	1	1	2	-0.223019	-0.0942008	2.0858	0.322156	5.47563	1.09531	0	0	0	1
269	1	1	25-34	3	3	2	1	5	83252.8	38953.3	93838	42854	2	8	3	116	188	0.01	0.84	0	26.76	0	2	2	2	2	1.77	1.44	17.33	1.29	699.29	1.64	2	1	1	1	3	0	0	0.571036	0.364713	2.8525	0.25472	6.55007	0.494757	2	1	1	1
5967	1	1	25-34	4	1	5	2	4.85	35277.6	15448.3	34702.9	15628.6	1	9	2	171	266	0.12	0.12	0	39.71	3	2	2	2	1	1.43	1.22	20.15	1.29	245.26	4.84	2	1	2	1	1	2	1	0.357744	0.198933	3.00325	0.25472	5.50232	1.57694	2	1	2	1
9921	1	2	45-54	3	3	2	1	5	83604.6	44102.1	94069.9	46912	1	9	2	130	244	0.04	0.64	0	22.14	3	2	2	2	2	0.72	1.19	8.05	1.38	300.74	2.18	0	1	0	1	1	1	1	-0.328365	0.174037	2.0858	0.322156	5.70625	0.779371	0	1	0	1
9762	1	2	65-74	1	1	3	1	0.64	2108.91	1354.57	2258.92	1581.04	2	2	3	150	227	0.28	2.07	1	32.41	4	2	2	2	2	1.38	0.75	11.35	1.38	253.07	0.32	1	0	0	1	1	0	1	0.322156	-0.287549	2.42931	0.322156	5.53367	-1.13912	1	0	0	1
2470	1	2	20-24	1	1	3	1	0	1781.7	982.615	1871.77	1024.72	2	12	2	69	132	0.28	1.41	1	17.69	2	2	2	2	2	1	0.82	11.63	1.38	267.52	1.83	1	0	0	1	1	0	2	9.9995e-05	-0.198329	2.45367	0.322156	5.58919	0.604371	1	0	0	1
5901	1	2	45-54	3	2	4	2	1.44	59254.4	31257.2	63369	32353.5	3	1	3	76	157	0.02	0.67	0	22.62	0	2	2	1	1	1.31	2.02	13.58	1.38	1133.24	0.22	1	2	1	1	3	0	0	0.270103	0.703147	2.60867	0.322156	7.03284	-1.51367	1	2	1	1
8728	1	1	45-54	1	1	6	2	2.79	7679.49	4499.84	8969.88	5191.97	2	8	1	104	209	0.23	1.78	1	19.53	0	2	2	2	2	2.5	1.96	20.37	1.29	353.45	2.73	3	2	2	1	2	1	0	0.916331	0.672995	3.01411	0.25472	5.86774	1.00434	3	2	2	1
8407	1	1	45-54	3	1	2	1	0.81	43680.4	21186.1	52446.7	25364.6	2	5	1	138	189	0.12	2.27	1	25.8	4	2	2	2	2	1.1	1.79	20.8	1.29	262.64	4.53	1	2	2	1	1	2	1	0.0954011	0.582271	3.035	0.25472	5.57078	1.51074	1	2	2	1
169	1	2	20-24	1	1	7	2	0.69	1270.19	713.359	1249.9	712.042	1	13	2	149	240	0.5	1.94	1	23.25	2	2	2	2	2	1.27	1.35	13.85	1.38	446.83	1.97	1	1	1	1	2	1	2	0.239096	0.300179	2.62836	0.322156	6.10218	0.678084	1	1	1	1
1067	1	2	25-34	1	1	4	2	1.34	15226.3	8397.37	19891.7	8757.21	2	5	2	160	244	9.75	0.1	0	37.62	2	2	2	2	2	0.67	0.79	25.64	1.38	135.85	0.95	0	0	2	1	0	0	2	-0.400328	-0.235596	3.24419	0.322156	4.91155	-0.051188	0	0	2	1
6456	1	1	55-64	3	3	4	2	3.24	95894.5	47922.1	104735	50118.4	1	7	1	51	202	0.05	0.16	0	21.73	3	2	2	2	2	0.57	0.63	26.93	1.29	153.58	0.57	0	0	2	1	0	0	1	-0.561943	-0.461877	3.29328	0.25472	5.03422	-0.561943	0	0	2	1
8734	1	2	75-85	1	1	1	1	2.22	3103.88	1837.09	3461.71	2144.23	2	13	2	88	218	0.4	0.59	0	26.82	3	2	2	2	1	1.43	1.02	26.56	1.38	261.02	3.26	2	0	2	1	1	1	1	0.357744	0.0199007	3.27944	0.322156	5.5646	1.18176	2	0	2	1
4720	1	2	25-34	1	1	5	2	2.22	14192.2	7697.97	15732.6	7821.03	2	13	2	82	185	0.11	0.13	0	23.45	3	2	2	2	2	1.3	1.28	8.93	1.39	496.53	1.2	1	1	0	1	3	0	1	0.262441	0.246938	2.18953	0.329376	6.20764	0.182405	1	1	0	1
4330	1	2	35-44	1	3	5	2	3.01	7591.37	4358.38	7975.17	4357.18	2	3	3	102	233	0.04	1.89	1	23.45	3	2	2	2	1	0.95	1.53	13.23	1.39	251.32	2.6	1	1	0	1	1	1	1	-0.051188	0.425333	2.58256	0.329376	5.52673	0.95555	1	1	0	1
5913	1	2	25-34	3	3	4	2	1.5	7357.17	3061.19	7657.31	3170.91	2	1	2	114	149	2.31	0.47	0	47.63	3	2	2	2	2	1.22	2.13	13.81	1.39	327.58	5.03	1	2	1	1	2	2	1	0.198933	0.756169	2.62547	0.329376	5.79173	1.61544	1	2	1	1
3098	1	2	65-74	3	3	2	1	4.44	45303.6	22975.5	52343.8	22969.7	2	5	2	138	263	0.05	2.4	1	21.61	3	2	2	2	2	1.43	1.75	15.23	1.39	325.54	2.78	2	2	1	1	2	1	1	0.357744	0.559673	2.72333	0.329376	5.78549	1.02249	2	2	1	1
2025	1	2	45-54	1	1	1	1	2.75	9608.96	5667.75	9867.22	5993.81	1	11	1	279	219	1.6	0.32	0	33.29	4	2	2	2	1	1.29	1.19	15.39	1.39	262.09	3.73	1	1	1	1	1	2	1	0.25472	0.174037	2.73378	0.329376	5.56869	1.31644	1	1	1	1
8161	1	1	45-54	3	2	4	2	2.12	99562.1	48290	108741	48491.8	2	5	1	61	204	0.07	1.15	1	21.03	4	2	2	2	2	1.57	2.54	28.37	1.29	277.14	8.4	2	3	3	1	1	3	1	0.451139	0.932203	3.34537	0.25472	5.62452	2.12824	2	3	3	1
2505	1	1	65-74	1	1	2	1	0.98	2270.81	1383.02	2941.89	1490.41	1	3	3	78	225	0.18	0.66	0	21.57	0	2	2	2	2	0.93	1.84	11.56	1.3	292.65	4.56	0	2	0	1	1	2	0	-0.0724632	0.60982	2.44764	0.262441	5.67898	1.51734	0	2	0	1
828	1	2	65-74	4	1	1	1	1.01	10553.7	6074.58	13455.9	6926.57	2	5	1	158	250	0.91	1.64	1	25.78	4	2	2	2	2	2.56	1.05	18.91	1.39	323.63	1.99	3	0	1	1	2	1	1	0.940046	0.0488854	2.93974	0.329376	5.7796	0.688185	3	0	1	1
9341	1	2	65-74	3	2	4	2	2.67	38454.5	22110.8	43317.9	23581.1	2	1	2	105	297	0.2	0.35	0	30.11	0	2	2	2	2	1.47	1.83	19.81	1.39	350.41	5.34	2	2	2	1	2	2	0	0.38533	0.604371	2.98624	0.329376	5.8591	1.67524	2	2	2	1
2112	1	1	35-44	2	3	6	2	2.22	41949.1	20495.3	43241.4	22730.9	2	7	1	165	233	0.19	2.79	1	26.17	4	2	2	2	1	1.44	1.18	12.92	1.3	308.6	1.29	2	1	0	1	1	0	1	0.364713	0.165599	2.55885	0.262441	5.73205	0.25472	2	1	0	1
6015	1	1	45-54	4	3	3	1	1.2	16218.8	8164.75	17685.6	8413.54	2	9	2	253	222	0.04	2.44	1	24.45	0	2	2	1	2	0.97	0.85	13.76	1.3	239.27	1.62	1	0	1	1	1	0	0	-0.0303561	-0.162401	2.62184	0.262441	5.47759	0.482488	1	0	1	1
505	1	1	55-64	4	3	2	1	1.81	8986.03	4603.52	9328.23	5444.24	1	7	3	91	180	0.84	0.25	0	41.43	3	2	2	2	1	1.31	1.19	17.62	1.3	212.85	5.11	1	1	1	1	0	2	1	0.270103	0.174037	2.86909	0.262441	5.36059	1.63122	1	1	1	1
4354	1	2	35-44	3	3	4	2	4.34	125145	61301.1	130250	63644.2	1	5	2	129	210	0.98	0.11	0	25.91	4	2	2	2	1	0.91	1.89	21.84	1.39	189.17	8.19	0	2	2	1	0	3	1	-0.0942008	0.63663	3.08379	0.329376	5.24265	2.10293	0	2	2	1
6242	1	1	20-24	3	3	3	1	5	80810.5	37238.8	88260.6	38938	2	1	2	57	145	0.25	0.18	0	24.38	2	2	2	2	2	2.13	2.15	23.02	1.3	535.39	4.96	3	2	2	1	3	2	2	0.756169	0.765514	3.13641	0.262441	6.283	1.60143	3	2	2	1
925	1	1	65-74	3	3	2	1	1.82	33738.6	17962	35821.1	19394.6	2	7	2	356	180	0.42	0.49	0	30.68	0	2	1	1	1	0.92	1.31	24.9	1.3	111.06	1.58	0	1	2	1	0	0	0	-0.0832729	0.270103	3.21491	0.262441	4.71007	0.457488	0	1	2	1
1809	1	1	45-54	3	3	3	1	5	70420.8	35191.9	76913.1	36804.8	1	10	2	141	211	0.16	0.09	0	28.43	3	2	2	2	1	2.38	2.04	25.67	1.3	356.84	4.64	3	2	2	1	2	2	1	0.867143	0.712999	3.24536	0.262441	5.87729	1.53474	3	2	2	1
1644	1	2	65-74	3	3	2	1	1.91	38454.5	22110.8	43386.7	24557	2	1	2	95	243	0.31	0.37	0	27.27	0	2	2	2	2	2.22	2.41	22.94	1.39	605.53	3.66	3	3	2	1	3	2	0	0.797552	0.879668	3.13293	0.329376	6.4061	1.29749	3	3	2	1
6818	1	2	35-44	1	3	6	2	3.8	7327.06	4206.63	8122.35	4205.47	2	13	3	134	217	0.31	0.08	0	28.6	3	2	2	2	1	1.67	2.26	22.99	1.39	416.81	2	2	2	2	1	2	1	1	0.512884	0.815409	3.1351	0.329376	6.03263	0.693197	2	2	2	1
5907	1	1	35-44	3	3	5	2	2.22	98765.2	50021.1	98618.3	54645.4	1	10	2	212	218	0.13	0.29	0	32.57	3	2	2	2	2	1.74	2.2	39.61	1.3	577.44	4.33	2	2	3	1	3	2	1	0.553943	0.788503	3.67911	0.262441	6.3586	1.46559	2	2	3	1
2150	1	2	35-44	4	3	3	1	5	51922.5	23736.6	54171.9	24189	1	2	2	66	163	0.96	0.22	0	30.27	3	2	2	2	2	1.45	1.78	25.74	1.39	190.13	9.24	2	2	2	1	0	3	1	0.371633	0.57667	3.24809	0.329376	5.24771	2.22355	2	2	2	1
5571	1	2	45-54	3	3	4	2	2.22	85854.8	42055.3	97099.6	45040.5	3	1	2	59	154	0.06	0.12	0	21.92	3	2	2	2	2	0.85	1.3	10.93	1.4	317.39	2.2	0	1	0	1	1	1	1	-0.162401	0.262441	2.3916	0.336544	5.76013	0.788503	0	1	0	1
9053	1	2	45-54	4	2	2	1	0.04	17882.4	9530.35	19143.3	9978.52	2	9	2	127	308	0.04	1.44	1	26.1	4	2	2	2	2	0.44	0.72	14.29	1.4	352.55	0.55	0	0	1	1	2	0	1	-0.820753	-0.328365	2.65963	0.336544	5.86519	-0.597655	0	0	1	1
5527	1	1	35-44	2	1	6	2	1.01	49763.6	24313.3	51296.7	26791.1	2	5	1	133	204	3.35	2.73	1	33.71	4	2	2	2	2	1.08	1.95	9.91	1.31	282.34	2.3	1	2	0	1	1	1	1	0.0770536	0.667881	2.29365	0.270103	5.64311	0.832953	1	2	0	1
2225	1	2	55-64	1	1	7	2	5	3203.28	2129.53	3330.17	2045.13	1	6	3	229	213	1.77	0.28	0	28.32	0	2	2	1	2	0.63	0.91	16.41	1.4	137.29	0.71	0	0	1	1	0	0	0	-0.461877	-0.0942008	2.79795	0.336544	4.9221	-0.342349	0	0	1	1
2723	1	1	65-74	1	2	5	2	2.18	3828.03	2326.22	4631.8	2779.22	1	6	1	344	234	0.1	3.93	1	25.74	4	2	2	1	1	1.15	1.78	19.07	1.31	357.72	6.32	1	2	1	1	2	3	1	0.139849	0.57667	2.94817	0.270103	5.87975	1.84374	1	2	1	1
3344	1	1	55-64	2	2	7	2	1.19	18058.3	9475.11	23659.3	9230.15	3	1	2	75	187	0.14	0.41	0	25.7	2	2	2	2	2	1.65	1.21	23.72	1.31	440.64	2.23	2	1	2	1	2	1	2	0.500836	0.190703	3.16636	0.270103	6.08823	0.802046	2	1	2	1
9538	1	2	25-34	1	3	3	1	3.18	15850.6	8741.71	15597.4	8835.83	2	3	2	105	163	0.14	2.36	1	25.82	3	2	2	2	2	1.63	1.19	17.21	1.4	371.02	0.61	2	1	1	1	2	0	1	0.488641	0.174037	2.84555	0.336544	5.91626	-0.494132	2	1	1	1
8846	1	1	35-44	3	3	4	2	2.35	102634	49780.1	105511	49988.1	2	1	3	73	155	0.27	2.68	1	34.45	4	2	1	2	2	1.78	2.03	26.57	1.31	513.4	5.16	2	2	2	1	3	2	1	0.57667	0.708085	3.27982	0.270103	6.24106	1.64096	2	2	2	1
5952	1	2	35-44	3	2	5	2	0.72	92540.1	43883.2	93097.9	44428.1	1	1	1	85	185	1.14	0.35	0	46.49	4	2	2	2	2	0.42	0.98	17.22	1.4	134.53	0.74	0	0	1	1	0	0	1	-0.867263	-0.0201007	2.84613	0.336544	4.90179	-0.30097	0	0	1	1
6646	1	1	55-64	3	1	2	1	2.22	48096.4	25235.9	57592	26695.3	2	1	3	87	213	0.24	0.16	0	23.26	0	2	2	2	1	0.48	0.92	13.95	1.32	88.46	4.23	0	0	1	1	0	2	0	-0.733761	-0.0832729	2.63555	0.277707	4.48255	1.44223	0	0	1	1
8525	1	1	75-85	3	1	2	1	3.44	15550.8	8452.97	17540.1	10667.1	1	5	3	46	172	0.13	0.14	0	22.58	3	2	2	2	2	1.91	2.1	16.7	1.32	396.7	2.44	2	2	1	1	2	1	1	0.647156	0.741985	2.81547	0.277707	5.98318	0.892039	2	2	1	1
906	1	1	25-34	3	3	3	1	1.6	80810.5	37238.8	88260.6	41722.7	2	1	2	93	212	0.17	2.07	1	27.33	4	2	2	2	2	0.87	1.21	20.26	1.32	329.83	6.35	0	1	2	1	2	3	1	-0.139147	0.190703	3.0087	0.277707	5.79858	1.84847	0	1	2	1
1465	1	2	55-64	1	1	3	1	1.8	2537.69	1629.99	2718.2	1565.38	1	13	3	167	159	0.14	4.29	1	23.81	4	2	1	2	2	0.69	1.47	19.44	1.4	268.29	1.94	0	1	1	1	1	1	1	-0.370919	0.38533	2.96738	0.336544	5.59207	0.66274	0	1	1	1
9735	1	1	65-74	3	3	2	1	5	37285.6	19563.6	41753.6	20127.9	1	5	3	69	207	0.1	0.2	0	24.16	3	2	2	2	1	1.96	1.42	20.48	1.32	450.35	2.15	2	1	2	1	2	1	1	0.672995	0.350727	3.0195	0.277707	6.11003	0.765514	2	1	2	1
7442	1	2	65-74	3	1	1	1	0.84	52997.6	30472.9	65786.3	34712.1	1	7	3	89	233	0.23	1.95	1	19.36	4	2	2	2	2	1.93	2.13	20.7	1.4	181.01	4.37	2	2	2	1	0	2	1	0.657572	0.756169	3.03018	0.336544	5.19855	1.47479	2	2	2	1
7464	1	2	25-34	4	3	1	1	3.29	34002.1	15544.2	38422.8	17358	2	8	2	68	170	1.82	0.06	0	42.68	4	2	2	2	2	0.59	1	25.44	1.4	139.01	1.37	0	0	2	1	0	0	1	-0.527463	9.9995e-05	3.23636	0.336544	4.93455	0.314884	0	0	2	1
2956	1	2	25-34	3	2	3	1	0.85	97599.6	44631.2	108841	46956.1	2	1	3	64	181	0.08	0.27	0	22.1	3	2	2	2	2	4.06	3.66	38.39	1.4	714.8	3.45	3	3	3	1	3	2	1	1.40121	1.29749	3.64782	0.336544	6.572	1.2384	3	3	3	1
9234	1	2	65-74	1	1	2	1	0.77	2709.61	1603.73	2863.55	2041.12	1	3	3	113	180	0.26	0.06	0	26.31	0	2	2	1	1	1.4	2.03	10.8	1.41	306.07	2.15	1	2	0	1	1	1	0	0.336544	0.708085	2.37964	0.343661	5.72381	0.765514	1	2	0	1
6073	1	1	35-44	1	2	5	2	1.25	13865.8	7851.46	13928.2	8047.25	2	7	2	80	253	0.06	0.32	0	23.7	3	2	2	2	2	1.12	0.74	24.92	1.32	397.21	0.73	1	0	2	1	2	0	1	0.113418	-0.30097	3.21571	0.277707	5.98447	-0.314574	1	0	2	1
708	1	2	25-34	1	1	5	2	0.4	12578.6	6822.73	13160.6	6967.9	2	13	2	88	157	0.56	0.66	0	34.67	2	2	2	2	2	1.04	1.89	13.22	1.41	213.83	2.4	1	2	0	1	0	1	2	0.0393169	0.63663	2.58181	0.343661	5.36518	0.87551	1	2	0	1
4955	1	1	25-34	4	3	6	2	1.97	31350.2	13728.5	33368	14736.4	2	12	2	140	214	0.84	3.03	1	38.26	0	2	2	2	2	2.37	1.61	25.64	1.32	598.8	3.63	3	1	2	1	3	2	0	0.862932	0.476296	3.24419	0.277707	6.39493	1.28926	3	1	2	1
5625	1	1	55-64	3	2	3	1	1.2	35744.1	18754.7	46830.4	21675.9	1	11	1	301	232	0.98	2.25	1	24.12	0	1	1	2	1	0.73	1.01	10.16	1.33	225.18	3.03	0	0	0	1	1	1	0	-0.314574	0.0100493	2.31856	0.285254	5.4169	1.1086	0	0	0	1
9467	1	2	75-85	3	1	3	1	1.01	20842.8	9397.11	27512.9	14776.9	2	1	1	68	204	0.05	0.57	0	19.09	0	2	1	2	2	0.84	0.86	13.37	1.41	192.29	4.34	0	0	0	1	0	2	0	-0.174234	-0.150707	2.59309	0.343661	5.25901	1.4679	0	0	0	1
8921	1	2	65-74	3	2	2	1	3.11	39768.1	22866.1	44868.7	25395.9	2	6	2	241	124	0.1	3.1	1	28.31	2	2	2	2	1	1.09	0.77	14.13	1.41	277.3	3.32	1	0	1	1	1	2	2	0.0862694	-0.261235	2.64837	0.343661	5.6251	1.19999	1	0	1	1
9380	1	1	55-64	1	1	2	1	1.3	2270.81	1383.02	2619.7	1430.94	1	3	3	82	201	0.25	2.99	1	28.77	4	2	2	1	1	0.88	1.18	15.68	1.33	193.56	5.57	0	1	1	1	0	3	1	-0.12772	0.165599	2.75245	0.285254	5.26559	1.71741	0	1	1	1
7114	1	2	75-85	1	3	7	2	3.52	2353.57	1564.64	2446.79	1502.63	2	13	2	357	241	1.05	2.14	1	30.17	3	1	2	2	1	1.5	1.39	14.75	1.41	443.97	2.35	2	1	1	1	2	1	1	0.405532	0.329376	2.69131	0.343661	6.09576	0.854458	2	1	1	1
7078	1	1	65-74	3	2	2	1	3.16	26678.6	14203.3	28325.4	15336.2	3	1	3	195	208	0.09	2.82	1	29.3	0	2	2	2	1	1.64	1.94	19.84	1.33	396.98	3.91	2	2	2	1	2	2	0	0.494757	0.66274	2.98775	0.285254	5.98389	1.36356	2	2	2	1
3294	1	2	35-44	4	1	4	2	1.16	23232.4	12381.6	28934.1	12913	1	7	1	81	170	0.39	2.58	1	36.11	4	2	2	2	1	0.97	1.06	16.19	1.41	239.12	10.84	1	0	1	1	1	3	1	-0.0303561	0.0583632	2.78446	0.343661	5.47697	2.38325	1	0	1	1
3132	1	1	25-34	4	1	4	2	1.41	23838	10288.3	24935.2	11080.5	3	1	1	101	138	0.02	3.18	1	18.48	4	2	2	2	2	2.21	1.78	21.87	1.33	374.36	5.45	3	2	2	1	2	3	1	0.793038	0.57667	3.08516	0.285254	5.92522	1.69563	3	2	2	1
86	1	2	55-64	3	2	1	1	2.16	46701.5	23684.4	52691.4	24741	2	1	1	612	209	0.18	0.36	0	31.88	4	2	2	2	2	0.98	2.2	16.28	1.41	350.73	6.01	1	2	1	1	2	3	1	-0.0201007	0.788503	2.79	0.343661	5.86002	1.79344	1	2	1	1
9720	1	2	45-54	1	2	2	1	5	7686.03	4533.52	7563.25	4607.55	2	3	2	98	191	0.45	2.74	1	31.81	3	2	2	2	1	2.3	1.77	16.32	1.41	378.46	2.22	3	2	1	1	2	1	1	0.832953	0.571036	2.79245	0.343661	5.93611	0.797552	3	2	1	1
616	1	1	35-44	4	2	1	1	2.22	43326.3	18699.3	48718.1	20392.1	1	6	2	46	120	0.04	2.34	1	28.97	4	2	2	2	2	0.87	0.95	9.48	1.34	274.06	1.2	0	0	0	1	1	0	1	-0.139147	-0.051188	2.24929	0.292744	5.61335	0.182405	0	0	0	1
2827	1	2	35-44	3	3	4	2	4.62	98072.1	44847.2	110917	47128.8	1	10	2	81	153	0.53	0.23	0	26.02	4	2	2	2	2	1.54	1.22	16.35	1.41	103.31	5.37	2	1	1	1	0	3	1	0.431847	0.198933	2.79429	0.343661	4.63774	1.68085	2	1	1	1
9446	1	1	75-85	3	1	2	1	5	10966.8	5961.26	12369.8	8203.84	1	7	2	75	154	0.78	1.51	1	25.64	3	2	2	2	1	1.15	1.05	12.35	1.34	136.07	4.55	1	0	0	1	0	2	1	0.139849	0.0488854	2.51374	0.292744	4.91317	1.51515	1	0	0	1
9790	1	1	75-85	3	3	2	1	5	37122.2	19763.4	39413.6	21257.3	1	12	1	80	252	0.22	0.33	0	31.2	3	2	2	2	2	1.62	3.35	13.36	1.34	473.18	8.56	2	3	0	1	3	3	1	0.482488	1.20899	2.59234	0.292744	6.15948	2.14711	2	3	0	1
5587	1	2	55-64	1	1	7	2	2.22	8682.63	5161.42	8765.18	5269.12	1	4	1	171	216	1.09	1.37	1	25.21	3	2	2	2	2	0.98	2.05	16.82	1.41	250.85	8.17	1	2	1	1	1	3	1	-0.0201007	0.717889	2.82263	0.343661	5.52486	2.10048	1	2	1	1
582	1	2	25-34	3	1	4	2	0.73	8274.57	3442.9	8748.06	3513.39	1	12	2	71	164	0.77	0.09	0	27.13	4	2	2	2	2	1.65	2.85	17.78	1.41	489.16	86.8	2	3	1	1	3	3	1	0.500836	1.04735	2.87813	0.343661	6.19269	4.46361	2	3	1	1
6027	1	2	55-64	2	1	2	1	4	59549.6	31412.9	62846.6	32093.3	2	7	2	79	178	0.34	2.35	1	28.58	0	2	2	2	1	1.21	1.16	18.49	1.41	325.86	0.94	1	1	1	1	2	0	0	0.190703	0.148506	2.91728	0.343661	5.78647	-0.061769	1	1	1	1
4419	1	1	45-54	3	1	2	1	1.11	72475.4	36218.6	72367.6	36780.9	1	1	3	181	234	0.35	1.9	1	41.08	4	2	2	2	2	1.23	2.23	14.83	1.34	184.9	6.83	1	2	1	1	0	3	1	0.207095	0.802046	2.69672	0.292744	5.21982	1.92134	1	2	1	1
9955	1	1	35-44	1	2	4	2	2.16	22044.7	11656.1	23546.6	12843.5	1	12	2	86	194	0.15	0.24	0	28.88	0	2	2	2	2	2.03	1.66	15.07	1.34	595.34	2.9	3	2	1	1	3	1	0	0.708085	0.506878	2.71277	0.292744	6.38913	1.06475	3	2	1	1
7381	1	2	45-54	2	1	3	1	0.21	99337.9	52401.5	105022	58745.1	1	2	1	86	219	0.22	2.38	1	28.52	4	2	2	2	2	1.43	2.65	20.25	1.41	482.6	3.78	2	3	2	1	3	2	1	0.357744	0.974597	3.0082	0.343661	6.17919	1.32975	2	3	2	1
8414	1	2	35-44	1	1	4	2	2.22	10887	6355.27	10713	6333.94	1	3	1	123	185	0.32	2.7	1	31.13	4	2	2	2	2	1.2	1.49	22.02	1.41	276.8	5.06	1	1	2	1	1	2	1	0.182405	0.398843	3.092	0.343661	5.6233	1.62139	1	1	2	1
3264	1	2	35-44	3	3	3	1	5	95505.9	46782.8	99402.1	48570.9	2	12	2	45	155	0.12	0.3	0	24.75	4	2	2	2	2	2.4	3.69	23.54	1.41	692.58	5.77	3	3	2	1	3	3	1	0.87551	1.30565	3.15874	0.343661	6.54042	1.75269	3	3	2	1
6957	1	1	55-64	3	3	4	2	4.49	79592.1	39775.1	85248.4	41598	1	12	3	173	217	0.1	0.16	0	26.09	3	2	2	2	1	0.97	1.48	16.91	1.34	262.07	5.56	1	1	1	1	1	3	1	-0.0303561	0.39211	2.82796	0.292744	5.56861	1.71562	1	1	1	1
5424	1	2	25-34	3	3	2	1	1.81	7670.9	3507.82	8631.12	3788.27	2	8	1	132	196	1.05	0.02	0	37.33	4	2	2	2	2	1.44	2.47	25.5	1.41	291.87	4	2	3	2	1	1	2	1	0.364713	0.904259	3.23872	0.343661	5.67631	1.38632	2	3	2	1
3173	1	1	65-74	3	2	2	1	1.78	47312.2	24824.5	52981.7	25540.6	1	1	2	197	267	0.07	0.18	0	34.59	0	2	2	2	2	2.16	1.37	20.61	1.34	247.96	2.69	3	1	2	1	1	1	0	0.770155	0.314884	3.02582	0.292744	5.51327	0.989578	3	1	2	1
961	1	1	45-54	3	3	2	1	5	72475.4	36218.6	78967.3	39418.5	1	1	2	76	214	0.04	0.57	0	35.11	3	2	2	2	2	0.87	0.73	23.96	1.34	132.96	1.66	0	0	2	1	0	0	1	-0.139147	-0.314574	3.17643	0.292744	4.89005	0.506878	0	0	2	1
836	1	2	25-34	3	3	2	1	3.59	52500	21844.3	59620.4	23987.1	2	9	1	42	152	0.02	0.37	0	22.95	4	2	2	2	2	0.67	1.62	43.62	1.41	248.67	6.88	0	1	3	1	1	3	1	-0.400328	0.482488	3.77554	0.343661	5.51613	1.92863	0	1	3	1
981	1	2	75-85	3	2	2	1	1.18	38833.1	22328.5	48203.8	29539	2	3	2	83	242	0.08	0.38	0	27.07	2	2	1	2	1	1.29	1.61	12.23	1.42	341.52	3.35	1	1	0	1	2	2	2	0.25472	0.476296	2.50397	0.350727	5.83341	1.20899	1	1	0	1
7940	1	1	45-54	1	1	2	1	1.24	12275.9	6653.73	12868	6922.5	1	4	3	208	212	0.32	2.44	1	34.33	3	2	2	1	2	1.37	1.52	24.76	1.34	355.45	7.21	1	1	2	1	2	3	1	0.314884	0.418776	3.20927	0.292744	5.87338	1.97548	1	1	2	1
9139	1	2	20-24	3	2	3	1	2.22	9288.38	3864.73	9344.37	3907.19	1	11	3	123	241	0.47	0.41	0	27.79	2	2	2	2	2	1.21	1.79	14.1	1.42	204	6.72	1	2	1	1	0	3	2	0.190703	0.582271	2.64625	0.350727	5.31812	1.9051	1	2	1	1
5713	1	1	45-54	3	3	5	2	4.51	124090	62847	123905	63157.5	1	11	2	193	195	0.51	0.35	0	33.53	3	2	2	2	2	1.54	1.54	34.89	1.34	260.55	10.93	2	1	3	1	1	3	1	0.431847	0.431847	3.55223	0.292744	5.5628	2.39152	2	1	3	1
1918	1	2	45-54	1	1	1	1	0.5	10225.4	6031.36	10062.1	6020.84	1	3	1	147	245	0.62	3.22	1	26.48	4	1	2	2	1	0.68	0.96	15.23	1.42	156.67	3.3	0	0	1	1	0	2	1	-0.385515	-0.0407178	2.72333	0.350727	5.05414	1.19395	0	0	1	1
4111	1	2	35-44	3	3	2	1	2.22	100933	46155.7	113568	49845.8	1	1	2	54	207	0.15	0.11	0	20.71	4	2	2	2	2	1.73	1.83	15.72	1.42	248.4	3.38	2	2	1	1	1	2	1	0.548179	0.604371	2.755	0.350727	5.51504	1.21791	2	2	1	1
6404	1	1	75-85	1	1	2	1	1.07	2131.48	1298.17	2385.72	1307.16	1	4	2	58	249	0.13	0.68	0	22.5	0	2	2	2	1	0.53	0.56	7.9	1.35	157.63	0.32	0	0	0	1	0	0	0	-0.63469	-0.57964	2.06699	0.300179	5.06025	-1.13912	0	0	0	1
1517	1	2	75-85	1	1	7	2	1.79	3203.28	2129.53	3330.17	2710.33	1	6	2	99	200	0.24	1.6	1	27.9	2	2	2	2	1	1.09	0.77	16.48	1.42	447.75	2.79	1	0	1	1	2	1	2	0.0862694	-0.261235	2.80221	0.350727	6.10424	1.02608	1	0	1	1
3959	1	2	45-54	4	3	2	1	4.79	24872.2	13255.5	26626	13878.9	2	8	2	105	219	0.51	0.2	0	45.79	3	1	2	2	2	0.4	0.6	25.83	1.42	71.46	0.96	0	0	2	1	0	0	1	-0.916041	-0.510659	3.25158	0.350727	4.26914	-0.0407178	0	0	2	1
6938	1	1	45-54	1	1	2	1	2.22	9488.13	5142.74	10181.4	5810.37	2	13	2	95	219	1.69	1.97	1	28.48	3	2	2	2	2	0.99	1.52	12.85	1.35	277.52	2.09	1	1	0	1	1	1	1	-0.00994933	0.418776	2.55342	0.300179	5.62589	0.737212	1	1	0	1
8721	1	2	55-64	1	1	2	1	4.44	9598.04	5661.3	9856	5753.74	1	4	3	154	248	3.8	3.3	1	23.66	0	2	2	2	2	1.09	1.5	12.68	1.43	293.86	2.05	1	1	0	1	1	1	0	0.0862694	0.405532	2.5401	0.357744	5.6831	0.717889	1	1	0	1
3215	1	2	55-64	4	2	4	2	2.63	22352.1	11912.5	24494.3	12411.3	2	4	2	47	221	0.2	3.2	1	32.37	3	2	2	2	1	0.75	0.6	14.12	1.43	253.58	2.19	0	0	1	1	1	1	1	-0.287549	-0.510659	2.64766	0.357744	5.53568	0.783947	0	0	1	1
5124	1	1	55-64	1	1	2	1	2.22	3922.29	2388.85	4390.13	2687.41	1	10	1	175	242	0.54	0.25	0	40.17	4	2	1	2	1	1.89	0.95	16.37	1.35	267.26	0.82	2	0	1	1	1	0	1	0.63663	-0.051188	2.79551	0.300179	5.58822	-0.198329	2	0	1	1
8248	1	1	65-74	4	2	1	1	2.14	10519.6	5389.14	10348.2	5614.59	1	7	3	99	202	0.22	0.29	0	31.48	3	2	2	2	1	0.88	1.65	17.5	1.35	207.04	6.07	0	2	1	1	0	3	1	-0.12772	0.500836	2.86226	0.300179	5.33291	1.80338	0	2	1	1
2661	1	1	25-34	3	2	1	1	5	97049.7	45408.8	105743	49955.9	1	1	1	82	144	0.29	0.28	0	44.41	3	2	2	1	2	0.38	0.7	19.1	1.35	73.85	0.62	0	0	1	1	0	0	1	-0.967321	-0.356532	2.94974	0.300179	4.30204	-0.477875	0	0	1	1
7478	1	2	65-74	3	3	1	1	5	58701.9	33752.8	62625.2	41598.8	1	2	2	125	186	0.32	0.27	0	26.66	3	2	2	2	2	1.42	3.25	14.9	1.43	242.04	6.8	2	3	1	1	1	3	1	0.350727	1.17869	2.70143	0.357744	5.4891	1.91694	2	3	1	1
8706	1	1	25-34	4	3	4	2	1.54	56396.4	24340.3	58992.2	25251.8	2	8	2	70	196	0.09	2.63	1	28.19	2	2	2	2	2	1.07	0.64	23.04	1.35	311.23	2.34	1	0	2	1	1	1	2	0.0677521	-0.446131	3.13728	0.300179	5.74053	0.850194	1	0	2	1
8946	1	2	35-44	1	1	6	2	2.69	19562.3	10610.7	20467.5	10836.5	1	3	2	223	203	0.28	4.21	1	32.76	2	2	2	2	2	1.19	1.28	15.72	1.43	454.87	1.69	1	1	1	1	2	0	2	0.174037	0.246938	2.755	0.357744	6.12001	0.524788	1	1	1	1
3293	1	2	55-64	4	1	2	1	1.32	10153.8	5844.41	10998.7	7556.96	2	4	2	102	193	1.95	0.53	0	35	3	2	1	2	1	1.08	0.47	17.55	1.43	288.67	3.7	1	0	1	1	1	2	1	0.0770536	-0.75481	2.86511	0.357744	5.66528	1.30836	1	0	1	1
3983	1	1	45-54	3	3	1	1	5	62172	31069.7	67741.1	33814.7	2	8	2	80	211	0.04	0.33	0	26.02	3	2	2	2	2	2.99	2.39	23.6	1.35	264.59	4.54	3	3	2	1	1	2	1	1.09531	0.871335	3.16129	0.300179	5.57818	1.51295	3	3	2	1
4584	1	1	75-85	3	3	2	1	1.16	22995.7	12499.8	25751.3	14753.2	1	1	2	98	176	0.06	1.7	1	25.95	0	2	2	2	2	1.65	2.35	23.66	1.35	299.3	8.06	2	2	2	1	1	3	0	0.500836	0.854458	3.16383	0.300179	5.70145	2.08693	2	2	2	1
7293	1	2	35-44	1	2	6	2	1.62	15058.2	8167.69	16692.6	8298.26	1	1	1	114	254	0.43	1.28	1	30.57	4	2	2	2	2	1.16	1.21	17.71	1.43	168.43	3.35	1	1	1	1	0	2	1	0.148506	0.190703	2.87419	0.357744	5.12652	1.20899	1	1	1	1
2617	1	2	65-74	2	1	2	1	0.62	40343.8	20460.1	45518.3	21372.9	2	13	2	311	229	0.09	1.9	1	21.51	2	2	2	1	2	1.2	0.84	18.58	1.43	427.83	3.25	1	0	1	1	2	1	2	0.182405	-0.174234	2.92214	0.357744	6.05873	1.17869	1	0	1	1
7592	1	2	35-44	2	3	3	1	2.22	110130	50361.4	117778	52923.4	3	1	3	170	172	0.68	0.18	0	31.9	3	2	2	2	2	1.01	1.33	20.54	1.43	231.56	5.24	1	1	2	1	1	2	1	0.0100493	0.285254	3.02242	0.357744	5.44484	1.65634	1	1	2	1
6684	1	1	25-34	1	2	3	1	2.22	21168.6	11192.9	21263.7	12333.1	2	2	2	57	174	0.03	3.75	1	20.25	4	2	2	2	2	0.95	0.52	6.45	1.36	328.77	0.01	1	0	0	1	2	0	1	-0.051188	-0.653734	1.86424	0.307558	5.79536	-4.59522	1	0	0	1
1996	1	2	35-44	1	2	6	2	1.15	1794.27	973.23	2224.33	993.939	1	4	2	123	175	0.34	2.92	1	26.69	2	2	2	2	2	1.48	1.7	21.55	1.43	315.44	3.88	2	2	2	1	1	2	2	0.39211	0.530687	3.07042	0.357744	5.75397	1.35586	2	2	2	1
2182	1	2	35-44	4	3	3	1	3.89	27197.2	14494.7	27888.4	14765	2	5	1	88	223	0.5	0.77	0	27.49	4	2	2	2	1	1.68	1.28	23.02	1.43	389.85	4.88	2	1	2	1	2	2	1	0.518853	0.246938	3.13641	0.357744	5.96576	1.58517	2	1	2	1
4101	1	1	65-74	1	1	2	1	2.93	1706.87	1039.56	1749.74	1175.24	2	3	3	111	130	0.66	2.59	1	25.51	3	2	1	2	1	1.01	1.29	16	1.36	224.24	2.76	1	1	1	1	1	1	1	0.0100493	0.25472	2.77265	0.307558	5.41272	1.01527	1	1	1	1
1274	1	2	35-44	3	3	4	2	2.99	83378.4	40842.2	94298.9	43741.4	3	1	2	100	220	0.03	0.21	0	23.61	4	2	2	2	2	1.69	1.76	24.78	1.43	340.58	2.31	2	2	2	1	2	1	1	0.524788	0.565371	3.21008	0.357744	5.83065	0.837291	2	2	2	1
3954	1	1	35-44	2	3	1	1	5	110927	51901.7	125030	57099	2	2	1	205	209	0.03	0.14	0	21.47	4	2	2	2	2	0.63	1.38	16.37	1.36	187.56	2.92	0	1	1	1	0	1	1	-0.461877	0.322156	2.79551	0.307558	5.2341	1.07162	0	1	1	1
7841	1	1	55-64	3	3	2	1	2.22	51118.7	26821.7	57244.4	27595.5	2	11	3	224	217	0.09	0.08	0	32.88	3	2	2	2	1	1.59	1.68	18.81	1.36	358.67	4.57	2	2	1	1	2	2	1	0.463797	0.518853	2.93444	0.307558	5.8824	1.51954	2	2	1	1
8481	1	1	35-44	1	3	2	1	3.4	9488.13	5142.74	9945.83	5363.69	2	13	2	46	120	0.7	0.06	0	28.4	3	2	2	1	1	1.65	1.55	19.1	1.36	413.78	2.74	2	1	1	1	2	1	1	0.500836	0.438319	2.94974	0.307558	6.02533	1.00799	2	1	1	1
6701	1	2	55-64	3	2	2	1	1.2	67096.6	34027.7	75702.4	35545.8	1	11	2	193	233	0.7	0.15	0	32.63	0	2	2	2	2	1.22	2.61	26.35	1.43	317.08	9.13	1	3	2	1	1	3	0	0.198933	0.959389	3.27151	0.357744	5.75915	2.21158	1	3	2	1
8056	1	2	55-64	1	1	5	2	1.53	1890.93	1158.4	1965.83	1112.48	2	3	3	81	162	0.74	0.85	0	33	3	2	2	2	1	1.67	1.39	11.98	1.44	462.59	2.25	2	1	0	1	2	1	1	0.512884	0.329376	2.48332	0.364713	6.13684	0.810975	2	1	0	1
3462	1	2	65-74	1	1	1	1	2.43	6805.02	4027.67	7191.62	4389.37	1	12	2	216	239	0.5	4.71	1	29.8	0	2	2	1	1	0.91	0.97	13.62	1.44	240.3	1.71	0	0	1	1	1	0	0	-0.0942008	-0.0303561	2.61161	0.364713	5.48189	0.536552	0	0	1	1
5459	1	2	65-74	3	1	2	1	1.02	67096.6	34027.7	71580.9	34019.2	1	11	2	549	280	0.31	0.27	0	28.65	2	2	2	2	1	1.03	1.05	14.42	1.44	353.84	0.9	1	0	1	1	2	0	2	0.0296559	0.0488854	2.66869	0.364713	5.86885	-0.105249	1	0	1	1
7848	1	2	75-85	3	1	2	1	1.6	16617	7491.88	18666.6	9465.65	2	4	2	60	129	0.07	1.67	1	30.24	3	2	2	1	1	0.98	1.73	14.48	1.44	220.29	3.08	1	2	1	1	1	1	1	-0.0201007	0.548179	2.67284	0.364713	5.39495	1.12496	1	2	1	1
5442	1	1	35-44	3	3	3	1	3.16	121112	58742	134052	60991.1	2	10	2	78	278	0.06	2.35	1	29.2	4	2	2	2	2	1.7	2.13	23.66	1.36	355.07	3.63	2	2	2	1	2	2	1	0.530687	0.756169	3.16383	0.307558	5.87232	1.28926	2	2	2	1
541	1	2	25-34	1	1	5	2	2.22	14704.1	7975.66	15384.6	8106.15	2	3	2	74	213	0.05	2.27	1	24.75	2	2	2	2	2	0.86	1.13	14.66	1.44	187.84	1.7	0	0	1	1	0	0	2	-0.150707	0.122306	2.68519	0.364713	5.23559	0.530687	0	0	1	1
3403	1	2	55-64	4	3	3	1	4.24	11835.7	6812.52	12003.2	8078.25	2	12	2	72	211	0.8	0.4	0	41.82	4	2	2	2	1	1.32	1.65	20.41	1.44	328.56	3.58	1	2	2	1	2	2	1	0.277707	0.500836	3.01607	0.364713	5.79472	1.27539	1	2	2	1
9798	1	1	35-44	2	3	3	1	4.68	128170	59969.7	131763	62380.8	1	7	3	85	180	0.57	0.12	0	25.31	4	2	2	2	1	2.25	1.88	25.76	1.36	362.91	7.93	3	2	2	1	2	3	1	0.810975	0.631325	3.24886	0.307558	5.89416	2.07067	3	2	2	1
8007	1	2	25-34	3	3	4	2	3.52	86584.4	39594.1	97924.8	41608.3	2	8	3	58	188	0.07	0.29	0	18.56	3	2	2	2	2	1.16	2.24	20.66	1.44	264.37	5.47	1	2	2	1	1	3	1	0.148506	0.806521	3.02825	0.364713	5.57735	1.6993	1	2	2	1
2115	1	1	55-64	1	3	4	2	2.22	10104.9	5528.92	11251.6	5643.12	2	3	2	242	237	0.24	2.17	1	23.44	0	2	2	2	2	1.01	1.64	7.5	1.37	415.96	1.88	1	1	0	1	2	1	0	0.0100493	0.494757	2.01504	0.314884	6.03059	0.631325	1	1	0	1
4013	1	2	25-34	2	3	7	2	2.22	105662	48141.6	106298	47866.3	2	10	2	69	244	0.08	2.71	1	25.04	2	2	2	2	2	1.19	1.44	10.82	1.45	422.36	0.45	1	1	0	1	2	0	2	0.174037	0.364713	2.38149	0.371633	6.04586	-0.798285	1	1	0	1
8100	1	2	65-74	2	1	2	1	2.22	29787.5	15106.6	36975.4	16185.2	2	9	3	159	176	0.21	2.64	1	23.28	0	2	2	2	2	1.08	1.07	13.62	1.45	235.85	2.15	1	0	1	1	1	1	0	0.0770536	0.0677521	2.61161	0.371633	5.4632	0.765514	1	0	1	1
3024	1	2	25-34	1	2	7	2	2.22	16817.9	9445.19	16977.8	9651.56	1	4	1	63	163	0.05	0.89	0	23.22	4	2	2	2	2	0.69	1.34	14.13	1.45	156.62	5.44	0	1	1	1	0	3	1	-0.370919	0.292744	2.64837	0.371633	5.05382	1.6938	0	1	1	1
8996	1	2	65-74	3	3	2	1	2.22	40680.8	23390.9	43399.6	24863	2	8	2	161	266	0.78	0.29	0	29.49	3	2	2	2	1	0.79	0.96	14.15	1.45	198.74	2.31	0	0	1	1	0	1	1	-0.235596	-0.0407178	2.64979	0.371633	5.292	0.837291	0	0	1	1
1730	1	1	55-64	1	1	5	2	1.13	1607.85	977.063	1945.46	1154.86	1	13	2	214	212	0.04	1.87	1	25.49	3	2	2	2	2	0.56	0.47	7.81	1.37	194.43	0.6	0	0	0	1	0	0	1	-0.57964	-0.75481	2.05553	0.314884	5.27007	-0.510659	0	0	0	1
6463	1	1	65-74	1	1	5	2	2.22	1607.85	977.063	2003.46	1018.18	1	13	2	222	255	0.19	1.59	1	24.47	4	2	2	2	1	0.71	1.59	14.63	1.37	250.78	2.6	0	1	1	1	1	1	1	-0.342349	0.463797	2.68314	0.314884	5.52458	0.95555	0	1	1	1
4604	1	2	35-44	1	1	6	2	0.83	9479.84	5442.59	9918.5	5443.1	1	4	2	519	230	0.56	2.46	1	31.63	4	2	2	2	2	0.73	0.9	14.84	1.45	222.78	6.28	0	0	1	1	1	3	1	-0.314574	-0.105249	2.69739	0.371633	5.40619	1.83739	0	0	1	1
5924	1	2	75-85	2	1	3	1	0.54	24084.2	10858.5	27130.2	12884.2	1	10	2	132	215	0.1	2.3	1	24.03	2	2	2	2	2	1.18	1.48	15.17	1.45	373.75	3.97	1	1	1	1	2	2	2	0.165599	0.39211	2.71939	0.371633	5.92359	1.37879	1	1	1	1
8619	1	2	35-44	3	3	5	2	2.84	87299.4	41398	87825.6	41948.4	1	1	1	152	169	0.23	0.23	0	37.55	4	2	2	2	1	1.46	2.17	17.27	1.45	478.65	4.54	2	2	1	1	3	2	1	0.378505	0.774773	2.84903	0.371633	6.17097	1.51295	2	2	1	1
8864	1	1	65-74	3	3	1	1	2.22	48096.4	25235.9	53859.9	25963.9	1	9	3	211	215	0.35	0.21	0	37.01	4	2	2	2	1	1.4	2.23	15.63	1.37	350.94	4.06	1	2	1	1	2	2	1	0.336544	0.802046	2.74926	0.314884	5.86062	1.40121	1	2	1	1
8797	1	1	35-44	4	2	1	1	1.41	20793.6	10467.7	23381.2	11261.4	2	7	1	47	118	1.32	2.73	1	19.38	4	2	1	2	2	0.99	1.27	16.77	1.37	186.95	2.67	1	1	1	1	0	1	1	-0.00994933	0.239096	2.81965	0.314884	5.23084	0.982116	1	1	1	1
3880	1	2	65-74	3	2	1	1	4.13	57942.7	29385.4	65374.4	30696.3	1	12	3	149	396	0.13	0.13	0	30.38	3	2	2	2	2	1.95	2.12	17.33	1.45	510.69	3.79	2	2	1	1	3	2	1	0.667881	0.751463	2.8525	0.371633	6.23576	1.33239	2	2	1	1
9574	1	1	20-24	3	3	3	1	1.74	102023	47013.8	109273	52674.6	1	11	2	55	223	0.14	0.19	0	29.85	4	2	2	2	2	1.53	1.31	18.84	1.37	260.81	4.77	2	1	1	1	1	2	1	0.425333	0.270103	2.93604	0.314884	5.56379	1.56237	2	1	1	1
5555	1	2	45-54	2	2	7	2	0.65	112221	54769.9	112897	55498.7	1	11	2	99	178	0.43	2.41	1	45.27	2	2	2	2	2	1.1	1.17	17.46	1.45	280.54	4.31	1	1	1	1	1	2	2	0.0954011	0.157089	2.85997	0.371633	5.63672	1.46096	1	1	1	1
1255	1	2	65-74	3	3	2	1	4	48296.7	24493.4	59951.1	30476.8	1	1	3	136	252	0.47	0.7	0	29.91	4	2	2	2	2	1.48	1.41	19.17	1.45	267.12	6.09	2	1	1	1	1	3	1	0.39211	0.343661	2.9534	0.371633	5.5877	1.80666	2	1	1	1
3433	1	2	35-44	2	3	4	2	4.55	101411	49675.4	102022	50336.5	2	6	2	153	156	0.74	0.27	0	25.99	4	2	2	2	1	1.06	1.55	25.12	1.45	296.39	4.62	1	1	2	1	1	2	1	0.0583632	0.438319	3.2237	0.371633	5.69168	1.53042	1	1	2	1
9190	1	2	55-64	1	1	2	1	1.96	1990.18	1177.92	2219.62	1143.36	2	6	2	305	221	0.39	2.5	1	24.56	3	2	2	2	2	0.67	1.15	8.15	1.46	184.01	2.52	0	1	0	1	0	1	1	-0.400328	0.139849	2.09814	0.378505	5.21499	0.924299	0	1	0	1
5411	1	2	55-64	1	1	1	1	1.44	9598.04	5661.3	9856	5987	1	3	2	207	232	1.36	1.46	1	31.56	4	2	2	2	2	0.93	1.2	9.03	1.46	261.73	3.77	0	1	0	1	1	2	1	-0.0724632	0.182405	2.20066	0.378505	5.56731	1.3271	0	1	0	1
9466	1	1	35-44	4	2	3	1	2.89	24667.1	12417.7	25802.5	12323	2	5	1	191	222	0.15	2.4	1	27.47	4	2	2	2	2	0.79	1.42	19.08	1.37	235.02	3.73	0	1	1	1	1	2	1	-0.235596	0.350727	2.94869	0.314884	5.45967	1.31644	0	1	1	1
5613	1	1	55-64	1	1	2	1	1.63	2049.55	1248.27	2294.02	1404.28	2	5	1	76	176	0.22	1.87	1	30.04	0	2	2	2	2	1.99	2.27	22.43	1.37	553	4.81	2	2	2	1	3	2	0	0.688185	0.819824	3.11044	0.314884	6.31536	1.57072	2	2	2	1
9554	1	1	25-34	1	2	4	2	1.8	22986.7	12154.2	24552.9	13392.4	2	10	2	139	224	0.39	2.08	1	28.45	4	2	2	2	2	1.84	2.26	22.67	1.37	457.35	6.74	2	2	2	1	2	3	1	0.60982	0.815409	3.12109	0.314884	6.12545	1.90807	2	2	2	1
7578	1	1	65-74	1	1	5	2	1.95	1607.85	977.063	1690.83	1067.61	2	13	3	102	182	0.21	0.42	0	28.21	3	2	2	2	1	0.9	1.42	23.51	1.37	377.85	2.31	0	1	2	1	2	1	1	-0.105249	0.350727	3.15747	0.314884	5.9345	0.837291	0	1	2	1
815	1	1	45-54	1	1	6	2	0.83	10916.3	6396.47	12750.6	6564.72	1	4	3	232	235	0.5	1.97	1	25.43	0	2	2	2	2	1.24	1.24	23.67	1.37	340.56	4.17	1	1	2	1	2	2	0	0.215192	0.215192	3.16425	0.314884	5.83059	1.42794	1	1	2	1
5274	1	2	75-85	1	1	2	1	0.54	2702.15	1599.32	2894.35	1552.39	1	10	2	240	247	0.52	1.54	1	33.12	4	1	1	1	2	0.75	0.79	10.48	1.46	228.95	2.97	0	0	0	1	1	1	1	-0.287549	-0.235596	2.34956	0.378505	5.4335	1.0886	0	0	0	1
5247	1	2	45-54	1	3	2	1	5	8560.16	5049.12	8998.45	5558.9	3	1	3	112	224	0.26	0.18	0	26.46	3	2	2	2	2	1.04	1.17	15.61	1.46	252.62	0.89	1	1	1	1	1	0	1	0.0393169	0.157089	2.74798	0.378505	5.53189	-0.116421	1	1	1	1
9935	1	1	55-64	3	3	2	1	2.22	49819.5	26140	52894.6	27651.7	2	2	1	133	208	0.42	2.16	1	27.91	3	2	2	2	2	2.24	2.92	26.23	1.37	360.29	5.48	3	3	2	1	2	3	1	0.806521	1.07162	3.26694	0.314884	5.88691	1.70112	3	3	2	1
1750	1	2	75-85	3	1	1	1	2.87	21554.8	9718.1	24904.4	14070.8	2	1	2	78	228	0.11	2.04	1	28.02	0	2	2	2	1	1.01	1.63	16.27	1.46	261.68	2	1	1	1	1	1	1	0	0.0100493	0.488641	2.78938	0.378505	5.56712	0.693197	1	1	1	1
1182	1	2	25-34	3	3	5	2	2.56	99324.7	47100.5	99923.4	47726.7	2	10	2	141	178	0.43	0.15	0	47.47	4	2	2	2	2	0.96	1.42	17.03	1.46	186.8	5.35	1	1	1	1	0	3	1	-0.0407178	0.350727	2.83504	0.378505	5.23004	1.67712	1	1	1	1
9624	1	2	25-34	2	2	3	1	4	67308.3	28005.8	71982.2	29925	2	7	2	74	195	0.16	0.2	0	25.64	4	2	2	2	2	1.36	0.59	21.06	1.46	249.95	4.08	1	0	2	1	1	2	1	0.307558	-0.527463	3.04742	0.378505	5.52126	1.40612	1	0	2	1
237	1	2	75-85	3	3	2	1	2.22	20842.8	9397.11	23413.6	13766.3	2	1	3	92	275	0.18	2.72	1	30.58	3	2	2	2	2	1.51	1.78	24.86	1.46	300.06	5.98	2	2	2	1	1	3	1	0.412176	0.57667	3.2133	0.378505	5.70398	1.78844	2	2	2	1
1011	1	2	25-34	4	2	3	1	1.13	31760.5	14519.4	33386.8	14796.2	1	7	2	95	248	0.12	0.43	0	27.91	2	2	2	2	2	0.92	1.09	11.47	1.47	224.61	1.66	0	0	0	1	1	0	2	-0.0832729	0.0862694	2.43982	0.38533	5.41437	0.506878	0	0	0	1
2455	1	1	20-24	2	1	3	1	0.99	52790.6	24326.8	54132.3	25436.8	2	9	1	67	92	0.2	2.22	1	24.09	4	2	2	2	2	2.37	2.75	26.33	1.37	465.72	5.02	3	3	2	1	2	2	1	0.862932	1.01164	3.27075	0.314884	6.14358	1.61345	3	3	2	1
5408	1	1	45-54	4	2	2	1	5	22558.4	11356.2	24030.1	12018.7	2	8	3	379	203	0.29	0.4	0	35.06	3	2	2	2	1	2.11	2.22	27.85	1.37	419.31	6	3	2	3	1	2	3	1	0.746735	0.797552	3.32687	0.314884	6.03861	1.79178	3	2	3	1
8625	1	1	35-44	3	2	3	1	5	87210.8	40805.2	89655.6	44174.8	2	12	2	158	179	0.2	0.26	0	28.19	3	2	2	2	2	1.85	3.07	20.44	1.38	378.33	7.23	2	3	2	1	2	3	1	0.61524	1.12171	3.01754	0.322156	5.93577	1.97825	2	3	2	1
8832	1	2	25-34	4	1	7	2	2.43	43625.3	20426	44243.8	20903	1	2	1	271	244	0.66	1.64	1	43.08	4	2	2	2	2	0.62	1.25	18.85	1.47	150.5	4.02	0	1	1	1	0	2	1	-0.477875	0.223224	2.93657	0.38533	5.01396	1.39131	0	1	1	1
4174	1	2	25-34	4	1	4	2	0.19	38513.4	17606.6	41841.5	18233.5	1	10	1	114	166	0.61	0.14	0	20.93	3	2	2	2	2	1.01	1.08	19.85	1.47	223	5.42	1	0	2	1	1	3	1	0.0100493	0.0770536	2.98825	0.38533	5.40717	1.69011	1	0	2	1
4560	1	2	35-44	3	3	2	1	5	120220	54975.1	135268	59370.4	2	11	2	155	187	1.66	0.09	0	33.59	4	2	2	2	2	1.37	1.37	21.54	1.47	406.49	1.16	1	1	2	1	2	0	1	0.314884	0.314884	3.06996	0.38533	6.00756	0.148506	1	1	2	1
6185	1	2	35-44	3	3	4	2	1.2	113180	51756.1	117798	52725.4	1	5	1	78	135	0.02	0.14	0	35.09	4	2	2	2	2	1.09	0.81	23.19	1.47	384.29	1.62	1	0	2	1	2	0	1	0.0862694	-0.210598	3.14376	0.38533	5.9514	0.482488	1	0	2	1
1455	1	1	25-34	4	1	6	2	0.92	37494.4	16419.1	36883.5	18523.1	2	11	2	64	168	0.2	2.78	1	26.93	0	2	2	2	2	0.89	0.9	29.18	1.38	190.69	4.38	0	0	3	1	0	2	0	-0.116421	-0.105249	3.37352	0.322156	5.25065	1.47707	0	0	3	1
9903	1	1	55-64	4	1	2	1	1.46	14774.9	7569.16	16692.2	7885.8	1	2	2	103	164	0.12	3.06	1	28.37	2	2	2	2	2	0.56	1.02	5.35	1.39	197.51	1.48	0	0	0	1	0	0	2	-0.57964	0.0199007	1.67728	0.329376	5.28579	0.39211	0	0	0	1
4465	1	2	20-24	3	3	4	2	1.56	85122.3	35417.8	96271.2	37845	1	1	2	102	173	0.12	0.08	0	29.13	4	2	2	2	2	0.57	0.7	23.4	1.47	160.7	0.92	0	0	2	1	0	0	1	-0.561943	-0.356532	3.15278	0.38533	5.07954	-0.0832729	0	0	2	1
6714	1	1	45-54	1	1	2	1	0.67	8409.35	4558.02	8815	4946.58	2	13	2	137	257	0.18	2.18	1	28.77	4	2	2	2	1	1.52	1.47	15.37	1.39	345.93	1.53	2	1	1	1	2	0	1	0.418776	0.38533	2.73248	0.329376	5.84624	0.425333	2	1	1	1
5045	1	1	20-24	1	2	5	2	2.51	17038.5	9647.96	17115.1	9888.55	2	6	2	38	140	0.1	0.28	0	27.48	4	2	2	2	2	1.07	0.99	15.54	1.39	352.7	2.87	1	0	1	1	2	1	1	0.0677521	-0.00994933	2.74348	0.329376	5.86562	1.05435	1	0	1	1
3685	1	1	25-34	4	3	7	2	3.53	26895.1	12511.3	27142.1	12927	2	4	2	41	142	0.03	0.32	0	27.42	3	2	2	2	2	1	1.11	15.65	1.39	307.3	3.48	1	0	1	1	1	2	1	9.9995e-05	0.10445	2.75053	0.329376	5.72782	1.24706	1	0	1	1
6335	1	1	65-74	3	1	4	2	0.69	44380.1	23286	49619.5	22684	2	5	1	104	221	0.08	2.32	1	16.16	4	2	2	2	2	0.71	1.15	21.17	1.39	139.58	3.42	0	1	2	1	0	2	1	-0.342349	0.139849	3.05263	0.329376	4.93864	1.22967	0	1	2	1
2078	1	1	45-54	2	1	2	1	1.33	16218.8	8164.75	15954.6	8363.52	3	1	2	138	217	0.16	1.98	1	20.63	0	2	2	2	1	0.84	1.4	21.27	1.39	196.71	2.8	0	1	2	1	0	1	0	-0.174234	0.336544	3.05734	0.329376	5.28173	1.02966	0	1	2	1
8194	1	1	55-64	3	3	4	2	2.22	37285.6	19563.6	41571.6	20516.2	3	1	3	86	238	0.06	1.11	1	22.79	4	2	2	2	2	0.74	0.97	22.02	1.39	277.69	4.82	0	0	2	1	1	2	1	-0.30097	-0.0303561	3.092	0.329376	5.62651	1.57279	0	0	2	1
9351	1	2	35-44	3	2	2	1	2.13	97599.6	44631.2	109817	49240.3	2	1	3	145	241	0.82	1.6	1	26.07	4	2	2	2	2	1.13	2.37	23.86	1.47	233.21	5.18	1	3	2	1	1	2	1	0.122306	0.862932	3.17225	0.38533	5.45194	1.64482	1	3	2	1
2319	1	1	35-44	1	2	5	2	3.51	8741.69	5122.24	8781	5296.33	2	3	3	178	194	0.12	0.39	0	25.29	4	2	2	2	2	0.83	1.39	23.3	1.39	258.31	5.34	0	1	2	1	1	2	1	-0.186209	0.329376	3.1485	0.329376	5.55416	1.67524	0	1	2	1
7520	1	2	75-85	3	2	1	1	2.22	17300.6	7800.09	18456.9	9855.06	1	5	2	71	145	0.04	0.24	0	22.23	2	2	2	2	2	0.85	1.29	10.38	1.48	233.96	2.63	0	1	0	1	1	1	2	-0.162401	0.25472	2.33998	0.39211	5.45515	0.967022	0	1	0	1
6419	1	2	65-74	3	3	2	1	1.65	38699.3	19626.1	41285.7	19621.2	1	7	2	129	218	1.42	0.12	0	24.64	3	2	2	2	1	1.73	2.91	16.47	1.48	343.14	3.86	2	3	1	1	2	2	1	0.548179	1.06819	2.8016	0.39211	5.83814	1.35069	2	3	1	1
3989	1	2	45-54	1	1	5	2	2.22	7553.76	4336.79	9364.27	4337.19	1	10	3	433	246	0.22	1.79	1	24.05	4	2	2	2	2	0.82	1.29	18.73	1.48	190.08	1.53	0	1	1	1	0	0	1	-0.198329	0.25472	2.93018	0.39211	5.24745	0.425333	0	1	1	1
2441	1	1	45-54	3	3	4	2	5	57200.4	28585.2	61265.4	29895.3	3	1	3	73	212	0.04	0.13	0	21.46	3	2	2	2	2	2.72	2.68	25.1	1.39	719.13	2.1	3	3	2	1	3	1	1	1.00067	0.985854	3.22291	0.329376	6.57804	0.741985	3	3	2	1
2421	1	2	25-34	4	3	3	1	1.58	9033.24	4129.59	9424.59	4207.04	2	10	2	181	134	1	2.16	1	45.89	4	2	2	2	2	1.19	1.47	20.94	1.48	276.98	5.54	1	1	2	1	1	3	1	0.174037	0.38533	3.04171	0.39211	5.62395	1.71201	1	1	2	1
1056	1	1	35-44	4	2	6	2	2.31	39107.7	17125.5	41624.8	18382.8	1	5	3	94	211	0.17	0.25	0	26.44	0	2	2	2	2	1.46	1.42	26.52	1.39	376.39	7.32	2	1	2	1	2	3	0	0.378505	0.350727	3.27794	0.329376	5.93063	1.99062	2	1	2	1
9728	1	2	65-74	3	3	1	1	2.22	38699.3	19626.1	41285.7	19621.2	1	7	2	241	212	0.17	0.46	0	27.92	3	2	2	2	1	1.86	1.41	27.47	1.48	314.39	5.32	2	1	2	1	1	2	1	0.62063	0.343661	3.31313	0.39211	5.75063	1.67149	2	1	2	1
6127	1	1	75-85	3	3	2	1	1.42	33738.6	17962	35821.1	19394.6	1	1	3	181	218	0.14	0.29	0	28.99	0	2	2	2	2	0.91	1.24	26.87	1.39	219.8	1.18	0	1	2	1	1	0	0	-0.0942008	0.215192	3.29105	0.329376	5.39272	0.165599	0	1	2	1
6716	1	2	55-64	2	3	7	2	3.83	51505.7	27070.6	53158	27584.3	2	7	2	125	214	0.69	1.23	1	32.8	3	2	1	2	1	0.93	0.92	30.14	1.48	181.28	1.42	0	0	3	1	0	0	1	-0.0724632	-0.0832729	3.40589	0.39211	5.20004	0.350727	0	0	3	1
6584	1	2	25-34	3	3	2	1	2.49	85122.3	35417.8	95777.6	39732.1	1	1	2	86	191	0.1	1.96	1	26.16	4	2	2	2	2	0.49	0.54	31.69	1.48	98.21	0.89	0	0	3	1	0	0	1	-0.713146	-0.616001	3.45603	0.39211	4.58711	-0.116421	0	0	3	1
2830	1	2	65-74	4	2	1	1	1.92	10414.6	5994.55	11281.3	6312.35	2	7	2	55	147	0.31	2.29	1	25.19	2	2	2	1	2	1.87	1.33	12.4	1.49	247.02	0.95	2	1	0	1	1	0	2	0.625992	0.285254	2.51778	0.398843	5.50947	-0.051188	2	1	0	1
1743	1	2	75-85	3	2	2	1	1.81	43882.2	25231.6	46815	30734.9	3	1	2	114	208	0.09	2.64	1	23.35	3	2	2	2	1	0.84	1.03	13.32	1.49	185.76	1.72	0	0	0	1	0	0	1	-0.174234	0.0296559	2.58934	0.398843	5.22446	0.542382	0	0	0	1
8992	1	1	55-64	4	2	3	1	1.1	10077.6	4779.77	10169.9	5652.67	1	11	3	219	166	0.09	0.47	0	38.11	0	2	2	1	1	1.81	1.22	27.27	1.39	134.98	3.15	2	1	2	1	0	1	0	0.593382	0.198933	3.30582	0.329376	4.90513	1.14743	2	1	2	1
4037	1	2	75-85	3	1	2	1	0.89	48548.6	27914.7	54775.4	34003.2	1	11	1	205	197	0.16	1.74	1	24.63	0	2	2	1	1	0.83	1.49	13.39	1.49	242.72	4.27	0	1	0	1	1	2	0	-0.186209	0.398843	2.59458	0.398843	5.49191	1.45164	0	1	0	1
7482	1	2	35-44	4	3	2	1	5	22352.1	11912.5	25258.1	13396.3	2	4	2	63	239	0.04	0.39	0	35.97	4	2	2	2	1	0.54	0.71	17.9	1.49	304.24	2.25	0	0	1	1	1	1	1	-0.616001	-0.342349	2.88486	0.398843	5.71782	0.810975	0	0	1	1
197	1	1	65-74	2	1	2	1	1.44	26677.9	14203	34356	15272.1	2	7	3	156	209	0.17	1.39	1	27.39	0	2	1	2	1	1.45	1.27	9.01	1.4	318.42	2.04	2	1	0	1	1	1	0	0.371633	0.239096	2.19845	0.336544	5.76337	0.712999	2	1	0	1
2073	1	2	75-85	3	2	1	1	1.82	17300.6	7800.09	18456.9	9855.06	3	1	2	134	240	0.26	0.1	0	19.04	3	1	2	2	1	1.49	1.73	18.29	1.49	352.33	3.61	2	2	1	1	2	2	1	0.398843	0.548179	2.90641	0.398843	5.86457	1.28374	2	2	1	1
2608	1	2	45-54	3	2	2	1	2.22	100543	49250.4	113129	54205.8	2	13	3	42	174	0.08	0.13	0	21.75	4	2	2	2	2	1.23	1.89	18.61	1.49	248.84	4.98	1	2	1	1	1	2	1	0.207095	0.63663	2.92375	0.398843	5.51681	1.60545	1	2	1	1
3258	1	2	65-74	1	1	4	2	0.41	1686.87	1083.49	1806.86	1379	2	13	2	182	224	0.56	2.09	1	38.27	3	2	2	2	2	2.14	2.66	21.49	1.49	609.13	2.31	3	3	2	1	3	1	1	0.760853	0.978364	3.06763	0.398843	6.41203	0.837291	3	3	2	1
9073	1	2	35-44	3	3	4	2	4.11	86584.4	39594.1	90116.7	40335.6	1	9	2	104	236	0.44	0.16	0	36.27	3	2	2	2	2	1.22	1.31	22.78	1.49	381.08	2.13	1	1	2	1	2	1	1	0.198933	0.270103	3.12593	0.398843	5.94301	0.756169	1	1	2	1
2682	1	2	45-54	3	1	2	1	3.95	91938.1	48498	114011	50696.7	1	11	2	235	221	1.12	0.29	0	48.43	4	2	1	1	1	2.18	3.11	25.03	1.49	570.53	4.02	3	3	2	1	3	2	1	0.779371	1.13465	3.22012	0.398843	6.34657	1.39131	3	3	2	1
5438	1	2	75-85	3	2	1	1	2.46	21554.8	9718.1	24319.4	12829.4	1	1	2	98	207	0.24	0.31	0	29.36	3	2	2	2	2	1.47	1.84	26.71	1.49	411.83	5.97	2	2	2	1	2	3	1	0.38533	0.60982	3.28508	0.398843	6.02061	1.78676	2	2	2	1
265	1	2	25-34	3	2	5	2	2.56	99324.7	47100.5	99923.4	50095.3	2	10	2	137	252	0.43	2.99	1	41.84	4	2	2	2	2	1.84	2.13	14.46	1.5	359.94	3.92	2	2	1	1	2	2	1	0.60982	0.756169	2.67146	0.405532	5.88594	1.36612	2	2	1	1
6349	1	1	35-44	1	1	5	2	2.38	17038.5	9647.96	18272.3	11034.5	1	10	3	197	227	0.1	2.15	1	27.8	3	2	2	2	2	1.15	1.02	11.71	1.4	642.11	1.01	1	0	0	1	3	0	1	0.139849	0.0199007	2.46053	0.336544	6.46476	0.0100493	1	0	0	1
3374	1	1	75-85	3	2	2	1	0.96	28073	15259.7	32193.3	18446.5	1	11	2	78	178	1.24	0.38	0	19.41	2	2	2	2	1	1.44	1.07	11.98	1.4	573.73	2.02	2	0	0	1	3	1	2	0.364713	0.0677521	2.48332	0.336544	6.35216	0.703147	2	0	0	1
9231	1	2	35-44	1	1	5	2	3.01	14631.3	7936.14	14397.6	8105.01	2	2	3	99	212	1.01	0.55	0	33.06	3	2	2	2	1	2.14	1.69	19.49	1.5	377.89	1.4	3	2	1	1	2	0	1	0.760853	0.524788	2.96995	0.405532	5.9346	0.336544	3	2	1	1
7096	1	2	25-34	3	1	3	1	4.68	111789	46513.5	119552	49701.1	1	7	2	155	184	0.56	0.11	0	25.85	3	2	2	2	2	2.04	1.85	20.76	1.5	208.6	3.16	3	2	2	1	0	1	1	0.712999	0.61524	3.03308	0.405532	5.34042	1.1506	3	2	2	1
2185	1	2	65-74	3	2	2	1	3.33	38454.5	22110.8	43386.7	24557	2	1	3	144	245	0.24	0.72	0	35.54	4	2	2	2	2	1.7	3.11	21.18	1.5	298.64	4.65	2	3	2	1	1	2	1	0.530687	1.13465	3.0531	0.405532	5.69924	1.53689	2	3	2	1
6996	1	1	25-34	3	3	5	2	5	109892	53690.3	113277	54777.1	1	5	2	179	209	0.05	0.44	0	24.72	3	2	2	2	2	1.78	1.67	16.59	1.4	359.94	5.3	2	2	1	1	2	2	1	0.57667	0.512884	2.80886	0.336544	5.88594	1.66773	2	2	1	1
9010	1	2	25-34	2	1	2	1	0	5865.53	2440.54	7095.69	2568.53	1	5	3	427	299	0.42	1.46	1	27.34	4	2	2	2	2	2.07	2.31	26.39	1.5	424.93	3.12	3	2	2	1	2	1	1	0.727597	0.837291	3.27302	0.405532	6.05192	1.13787	3	2	2	1
5452	1	2	75-85	3	3	1	1	1.44	26313.9	11863.8	28072.6	14989.4	1	11	2	172	183	0.16	0.31	0	26.43	3	2	2	2	1	1.16	1.18	29.14	1.5	239.71	1.31	1	1	3	1	1	0	1	0.148506	0.165599	3.37215	0.405532	5.47943	0.270103	1	1	3	1
4461	1	1	75-85	3	3	3	1	5	13686.6	7439.66	17931.6	8605.99	1	1	2	251	198	0.64	0.52	0	29.9	0	2	2	2	1	0.98	0.92	17.84	1.4	241.5	0.73	1	0	1	1	1	0	0	-0.0201007	-0.0832729	2.8815	0.336544	5.48687	-0.314574	1	0	1	1
8969	1	1	55-64	3	3	2	1	5	70420.8	35191.9	78624.8	37024.2	1	10	2	191	180	0.15	0.28	0	28.6	3	2	1	2	1	1.87	1.38	18.06	1.4	405.66	3.34	2	1	1	1	2	2	1	0.625992	0.322156	2.89375	0.336544	6.00552	1.206	2	1	1	1
5926	1	1	20-24	1	1	6	2	2.19	16732.1	9474.51	19543.6	9638.62	2	6	2	96	174	0.09	1.78	1	24.56	3	2	2	2	2	1.9	2.62	18.61	1.4	453.53	5.2	2	3	1	1	2	2	1	0.641907	0.963212	2.92375	0.336544	6.11706	1.64868	2	3	1	1
329	1	2	25-34	2	3	4	2	2.07	9969.41	4148.09	10661.7	4432.36	1	7	2	110	155	0.44	0.13	0	24.85	0	2	2	2	2	1.11	0.82	15.08	1.51	319.17	1.16	1	0	1	1	1	0	0	0.10445	-0.198329	2.71344	0.412176	5.76572	0.148506	1	0	1	1
8821	1	2	45-54	4	2	2	1	5	24872.2	13255.5	26626	13878.9	2	8	2	105	223	0.14	0.11	0	33	2	2	2	2	1	1.61	1.77	15.19	1.51	274.39	1.92	2	2	1	1	1	1	2	0.476296	0.571036	2.7207	0.412176	5.61455	0.652377	2	2	1	1
7360	1	2	65-74	1	3	2	1	2.4	6050.55	3581.12	5953.9	3571.75	2	1	3	115	183	0.64	0.42	0	22.95	3	2	2	2	1	1.29	1.14	15.45	1.51	316.35	2.32	1	0	1	1	1	1	1	0.25472	0.131116	2.73767	0.412176	5.75685	0.84161	1	0	1	1
8338	1	1	20-24	1	1	6	2	1.4	19936.4	11288.9	23286.4	12618	1	6	2	398	211	0.04	0.36	0	26.26	3	2	2	2	2	1.1	1.44	21.78	1.4	320.28	9.12	1	1	2	1	1	3	1	0.0954011	0.364713	3.08104	0.336544	5.7692	2.21048	1	1	2	1
6090	1	1	55-64	3	2	3	1	1.8	78422	39190.4	80620.4	40329.2	2	8	1	148	220	1.29	0.15	0	29.07	3	2	1	2	2	2.3	1.14	25.62	1.4	503.49	3.58	3	0	2	1	3	2	1	0.832953	0.131116	3.24341	0.336544	6.22156	1.27539	3	0	2	1
5662	1	1	20-24	4	1	2	1	0.53	36255	15647.4	41198.2	16342.8	2	5	1	99	178	0.03	0.42	0	24.16	4	2	2	2	2	2.71	2.83	31.51	1.4	460.58	3.96	3	3	3	1	2	2	1	0.996986	1.04031	3.45034	0.336544	6.13249	1.37627	3	3	3	1
8397	1	2	65-74	3	2	2	1	3.16	38146.9	19346	43039.6	24072	3	1	3	109	148	0.61	0.25	0	30.56	3	2	1	2	1	2.56	1.8	15.77	1.51	174.68	2.53	3	2	1	1	0	1	1	0.940046	0.587842	2.75817	0.412176	5.16296	0.928259	3	2	1	1
6861	1	1	45-54	4	1	2	1	3.16	26662.9	13422.5	30298.3	14440.2	1	9	1	263	187	3.66	2.35	1	29	0	2	1	1	1	0.78	1.66	33.91	1.4	121.15	7.53	0	2	3	1	0	3	0	-0.248333	0.506878	3.52374	0.336544	4.79703	2.01891	0	2	3	1
6304	1	2	65-74	1	1	3	1	2.21	4476.18	2875.09	5463.87	3408.98	1	4	2	327	318	0.65	1.81	1	24.21	2	2	2	2	2	0.98	0.96	16.02	1.51	224.5	6.56	1	0	1	1	1	3	2	-0.0201007	-0.0407178	2.7739	0.412176	5.41388	1.88101	1	0	1	1
3752	1	2	35-44	3	3	5	2	3.33	75119.1	38157.9	75571.9	39405.1	1	9	2	66	130	0.52	2.61	1	25.14	2	2	2	2	2	1.43	1.36	17.16	1.51	505.47	2.64	2	1	1	1	3	1	2	0.357744	0.307558	2.84264	0.412176	6.22549	0.970817	2	1	1	1
5198	1	2	45-54	2	2	3	1	4	59549.6	31412.9	61978.9	32974.6	2	7	2	82	172	0.85	0.19	0	30.74	4	2	2	2	2	1.09	1.17	17.27	1.51	323.46	3.86	1	1	1	1	2	2	1	0.0862694	0.157089	2.84903	0.412176	5.77908	1.35069	1	1	1	1
7780	1	1	20-24	4	3	2	1	0	40483.2	17472.2	45521.1	19053.9	2	2	2	68	207	0.02	0.11	0	24.21	3	2	2	2	2	1.5	1	61.09	1.4	612	3.37	2	0	3	1	3	2	1	0.405532	9.9995e-05	4.11236	0.336544	6.41673	1.21494	2	0	3	1
5533	1	1	75-85	3	3	2	1	2.22	32945.4	17539.7	43163.7	21595.5	2	11	2	62	122	0.19	0.39	0	23.66	2	2	2	2	2	1.54	2.78	12.83	1.41	279.65	4.96	2	3	0	1	1	2	2	0.431847	1.02249	2.55186	0.343661	5.63354	1.60143	2	3	0	1
4205	1	1	25-34	1	2	5	2	1.2	16448.8	9314.08	16522.8	9546.34	2	5	1	255	215	0.41	0.53	0	27.23	0	2	2	2	2	1.78	1.12	19.8	1.41	447.3	0.57	2	0	2	1	2	0	0	0.57667	0.113418	2.98573	0.343661	6.10323	-0.561943	2	0	2	1
6788	1	2	55-64	4	3	2	1	5	10153.8	5844.41	11528.2	6664.11	2	4	2	87	225	0.54	2.04	1	30.16	2	2	2	2	1	0.65	0.95	17.38	1.51	143.35	0.63	0	0	1	1	0	0	2	-0.430629	-0.051188	2.85538	0.412176	4.96529	-0.461877	0	0	1	1
1178	1	2	20-24	3	2	4	2	4.99	85122.3	35417.8	96271.2	37845	2	7	1	192	216	0.08	0.19	0	21.72	4	2	2	2	2	1.93	3.2	18.5	1.51	398.47	4.68	2	3	1	1	2	2	1	0.657572	1.16318	2.91782	0.412176	5.98763	1.54332	2	3	1	1
193	1	2	35-44	4	2	2	1	2.22	30557	13969.3	37236.1	15599.3	2	4	2	60	119	0.08	3.38	1	19.54	2	2	2	2	2	2.49	2.1	19.53	1.51	353.25	2.86	3	2	1	1	2	1	2	0.912323	0.741985	2.972	0.412176	5.86718	1.05086	3	2	1	1
1721	1	1	55-64	3	2	2	1	5	72475.4	36218.6	81690.2	39418.5	2	7	2	134	210	0.03	2.64	1	29.61	3	2	2	2	2	1.65	2.44	22.67	1.41	345.97	7.09	2	3	2	1	2	3	1	0.500836	0.892039	3.12109	0.343661	5.84635	1.9587	2	3	2	1
5123	1	2	25-34	3	3	3	1	5	6526.84	2715.7	7381.69	2901.81	2	8	2	180	223	0.88	0.2	0	29.03	2	2	2	2	2	1.72	1.93	22.66	1.51	342.17	3.07	2	2	2	1	2	1	2	0.542382	0.657572	3.12065	0.412176	5.83531	1.12171	2	2	2	1
1383	1	1	35-44	3	3	6	2	5	109892	53690.3	109728	54777.1	1	5	2	183	210	0.13	0.08	0	35.53	3	2	2	2	2	1.6	2.11	23.48	1.41	286.43	3.82	2	2	2	1	1	2	1	0.470066	0.746735	3.15619	0.343661	5.65749	1.34028	2	2	2	1
3565	1	2	35-44	4	1	6	2	3.33	35676.5	16714.5	35269	17770.3	2	11	2	114	185	0.85	2.44	1	49.09	2	2	2	2	2	1.57	2.13	26.8	1.51	400.17	3.26	2	2	2	1	2	1	2	0.451139	0.756169	3.28844	0.412176	5.99189	1.18176	2	2	2	1
5136	1	1	55-64	1	1	2	1	2.22	2270.81	1383.02	2541.67	1392.6	1	3	2	219	210	0.07	3.98	1	28.22	3	2	2	2	2	2.21	1.63	24.66	1.41	344.57	3.06	3	1	2	1	2	1	1	0.793038	0.488641	3.20522	0.343661	5.8423	1.11845	3	1	2	1
7073	1	1	75-85	1	1	6	2	0.87	2216.24	1346.77	2330.61	1341.71	2	3	3	361	174	0.06	3.4	1	25.52	3	2	2	2	2	1.34	0.93	10.46	1.42	104.69	1.38	1	0	0	1	0	0	1	0.292744	-0.0724632	2.34765	0.350727	4.651	0.322156	1	0	0	1
9187	1	1	45-54	4	3	2	1	5	24667.1	12417.7	27736.8	13359.3	2	4	1	149	191	0.24	0.34	0	30.51	3	2	2	1	1	1.37	1.82	14.76	1.42	149.54	4.1	1	2	1	1	0	2	1	0.314884	0.598891	2.69199	0.350727	5.00756	1.41101	1	2	1	1
8467	1	2	45-54	2	2	2	1	4.97	138587	67885.8	155935	74716.3	1	3	1	133	210	0.19	4.67	1	24.97	4	2	2	2	2	0.79	1.11	10.74	1.52	261.76	2.52	0	0	0	1	1	1	1	-0.235596	0.10445	2.37407	0.418776	5.56743	0.924299	0	0	0	1
8492	1	2	75-85	3	2	1	1	2.22	21554.8	9718.1	24319.4	14014.3	1	1	2	144	218	0.57	0.16	0	35.77	2	2	2	2	2	1	1.18	14.59	1.52	257.52	1.81	1	1	1	1	1	0	2	9.9995e-05	0.165599	2.6804	0.418776	5.5511	0.593382	1	1	1	1
681	1	1	45-54	1	3	4	2	2.93	25770.4	14100.4	27270.2	14680.2	1	4	3	120	191	0.05	2.02	1	37.07	4	2	2	1	2	1.45	1.78	15.47	1.42	342.76	3.45	2	2	1	1	2	2	1	0.371633	0.57667	2.73897	0.350727	5.83703	1.2384	2	2	1	1
1906	1	2	55-64	3	1	2	1	2.13	47161.3	23917.6	53210.1	24984.6	2	3	2	90	219	2.75	2.07	1	25.55	0	2	2	2	1	0.92	0.86	14.81	1.52	159.51	3.34	0	0	1	1	0	2	0	-0.0832729	-0.150707	2.69537	0.418776	5.07211	1.206	0	0	1	1
3080	1	1	45-54	1	3	2	1	5	10948.4	5934.23	11748.4	6704.61	1	12	3	65	236	0.2	2.16	1	27.8	3	2	2	2	2	1.71	1.83	19.12	1.42	435.14	1.47	2	2	1	1	2	0	1	0.536552	0.604371	2.95079	0.350727	6.07567	0.38533	2	2	1	1
1122	1	2	45-54	4	2	4	2	1.33	17882.4	9530.35	19596.2	9929.41	2	9	1	114	171	0.92	2.23	1	36.9	0	2	2	2	1	1.16	1.99	15.02	1.52	305.96	4.66	1	2	1	1	1	2	0	0.148506	0.688185	2.70945	0.418776	5.72345	1.53904	1	2	1	1
1592	1	2	55-64	3	3	2	1	5	42362.8	21484.1	48946	21478.7	1	8	2	115	233	0.05	0.63	0	25.69	3	2	2	2	2	1.18	0.95	16.75	1.52	221.98	0.62	1	0	1	1	1	0	1	0.165599	-0.051188	2.81846	0.418776	5.40259	-0.477875	1	0	1	1
9371	1	2	25-34	1	3	3	1	4.06	19793.7	10916.3	20518.8	11255.1	1	4	2	74	179	0.08	1.33	1	18.26	0	2	2	2	2	0.58	0.89	24.81	1.52	171.87	2.06	0	0	2	1	0	1	0	-0.544555	-0.116421	3.21129	0.418776	5.14674	0.722755	0	0	2	1
7339	1	1	35-44	3	3	2	1	5	91035.1	42594.6	102610	46859.9	2	5	2	57	161	0.31	0.26	0	28.77	3	2	2	2	2	1.2	1.26	21.38	1.42	301.64	1.87	1	1	2	1	1	1	1	0.182405	0.231191	3.0625	0.350727	5.70923	0.625992	1	1	2	1
2890	1	2	35-44	3	3	2	1	2.4	98560.4	45070.5	110898	48673.9	2	3	2	109	170	0.14	0.39	0	29.44	3	2	2	2	2	1.56	2.17	30.91	1.52	333.09	8.33	2	2	3	1	2	3	1	0.44475	0.774773	3.43111	0.418776	5.80841	2.11988	2	2	3	1
2137	1	2	75-85	3	1	1	1	0.74	20842.8	9397.11	27512.9	14776.9	2	3	2	243	234	0.86	1.6	1	34.18	2	2	2	2	1	0.67	0.95	9.09	1.53	169.62	1.82	0	0	0	1	0	0	2	-0.400328	-0.051188	2.20728	0.425333	5.13356	0.598891	0	0	0	1
5302	1	1	55-64	3	2	2	1	2.67	45749.5	24004.5	48573.4	25392.7	2	1	1	130	282	0.21	0.34	0	23.54	0	2	2	2	2	1.02	1.69	22.67	1.42	228.53	5.08	1	2	2	1	1	2	0	0.0199007	0.524788	3.12109	0.350727	5.43167	1.62533	1	2	2	1
272	1	1	55-64	3	3	1	1	3.16	95894.5	47922.1	107066	50417.1	1	7	3	181	291	0.14	0.13	0	22.36	0	2	2	1	2	1.14	1.86	10.56	1.43	291.78	1.51	1	2	0	1	1	0	0	0.131116	0.62063	2.35717	0.357744	5.676	0.412176	1	2	0	1
7456	1	1	55-64	1	1	6	2	0.34	3781.41	2297.89	4575.39	2369.66	1	4	3	229	225	0.31	1.75	1	28.96	3	2	2	1	1	0.94	1.53	18.83	1.43	321.2	2.26	0	1	1	1	1	1	1	-0.061769	0.425333	2.9355	0.357744	5.77206	0.815409	0	1	1	1
7210	1	2	65-74	3	3	1	1	1.82	52870.3	30399.7	59651.5	40216.6	1	2	2	113	254	0.29	1.67	1	26.94	3	2	1	2	1	1.12	1.44	10.82	1.53	176.61	2.19	1	1	0	1	0	1	1	0.113418	0.364713	2.38149	0.425333	5.17394	0.783947	1	1	0	1
7865	1	2	35-44	1	3	5	2	5	7327.06	4206.63	7210.02	4205.47	2	13	2	144	194	1.37	0.22	0	35.66	3	2	2	2	2	0.9	0.85	16.49	1.53	218.27	0.52	0	0	1	1	1	0	1	-0.105249	-0.162401	2.80281	0.425333	5.38573	-0.653734	0	0	1	1
5294	1	2	45-54	4	1	2	1	1.74	38097.5	20304	43506.3	22833.1	1	2	2	65	229	0.23	2.56	1	29.77	3	2	2	2	1	2.19	1.59	18.15	1.53	240.52	7.56	3	1	1	1	1	3	1	0.783947	0.463797	2.89873	0.425333	5.4828	2.02288	3	1	1	1
4048	1	2	35-44	1	1	6	2	2.22	18362	9959.72	19211.7	10122.7	1	4	2	76	201	0.02	1.96	1	23.03	3	2	2	2	2	1.79	2.73	21.96	1.53	344.62	3.84	2	3	2	1	2	2	1	0.582271	1.00434	3.08927	0.425333	5.84244	1.3455	2	3	2	1
1618	1	1	45-54	4	2	4	2	1.32	16218.8	8164.75	16549.1	8372.13	2	9	3	61	210	0.06	2.53	1	23.84	2	2	2	2	2	1.59	0.67	19.02	1.43	473.68	2.92	2	0	1	1	3	1	2	0.463797	-0.400328	2.94554	0.357744	6.16053	1.07162	2	0	1	1
9667	1	1	35-44	4	3	2	1	5	33646.6	14521.6	35841.7	15578.9	1	8	2	58	200	0.03	0.23	0	28.39	3	2	2	2	1	1.52	1.21	20.41	1.43	304.61	1.69	2	1	2	1	1	0	1	0.418776	0.190703	3.01607	0.357744	5.71903	0.524788	2	1	2	1
4133	1	2	35-44	1	1	4	2	2.93	20869.7	12182.7	21634.2	12359.8	1	4	3	282	150	0.05	0.26	0	27.96	3	2	2	2	2	0.98	0.99	21.97	1.53	321.31	1.04	1	0	2	1	1	0	1	-0.0201007	-0.00994933	3.08972	0.425333	5.77241	0.0393169	1	0	2	1
3054	1	2	65-74	3	2	2	1	1.85	57255.7	29036.9	64599.3	33134	1	5	1	171	239	0.77	0.32	0	27.4	4	2	2	2	1	1.35	1.04	23.45	1.53	138.07	3.25	1	0	2	1	0	1	1	0.300179	0.0393169	3.15491	0.425333	4.92776	1.17869	1	0	2	1
8535	1	1	65-74	1	1	1	1	1.33	1647.45	1003.37	1688.82	1134.33	1	13	2	129	193	0.14	2.07	1	34	3	2	1	2	2	0.83	1.04	13.36	1.44	148.15	13.44	0	0	0	1	0	3	1	-0.186209	0.0393169	2.59234	0.364713	4.99823	2.59824	0	0	0	1
2820	1	1	45-54	2	2	1	1	5	83927.6	40706.9	93705	42641	2	7	2	173	187	0.32	0.36	0	31.11	3	2	2	1	2	1.47	1.21	21.72	1.44	343.48	1.11	2	1	2	1	2	0	1	0.38533	0.190703	3.07828	0.364713	5.83913	0.10445	2	1	2	1
8309	1	2	35-44	3	3	6	2	5	74888.7	35512.7	75340.1	37770.8	2	8	3	116	156	4.23	0.14	0	24.21	3	2	2	2	2	1.97	2.58	24.15	1.53	515.65	4.52	2	3	2	1	3	2	1	0.678084	0.947828	3.18433	0.425333	6.24543	1.50853	2	3	2	1
9040	1	2	65-74	1	1	5	2	0.06	4292.31	2629.5	4597.61	3346.65	1	12	2	197	246	1.24	2.66	1	31.04	3	2	2	2	1	1.48	2.17	10.74	1.54	474.39	3.09	2	2	0	1	3	1	1	0.39211	0.774773	2.37407	0.431847	6.16203	1.1282	2	2	0	1
4494	1	1	25-34	3	3	2	1	5	66963.7	30858	72962	34940.9	1	7	3	146	192	0.04	0.29	0	29.35	3	2	2	2	2	1.82	1.48	23.08	1.44	233.31	2.73	2	1	2	1	1	1	1	0.598891	0.39211	3.13901	0.364713	5.45237	1.00434	2	1	2	1
897	1	2	45-54	1	1	2	1	2.17	10225.4	6031.36	10062.1	6129.83	1	3	2	166	285	0.44	0.17	0	33.68	2	2	2	2	2	0.38	1.03	13.26	1.54	130.16	3.96	0	0	0	1	0	2	2	-0.967321	0.0296559	2.58483	0.431847	4.86877	1.37627	0	0	0	1
7807	1	1	20-24	1	2	5	2	3.11	15042.7	8517.85	15110.3	9520.7	2	8	2	72	146	0.03	0.14	0	17.47	2	2	2	2	2	1.16	0.63	11.23	1.45	379.47	0.07	1	0	0	1	2	0	2	0.148506	-0.461877	2.41868	0.371633	5.93878	-2.65783	1	0	0	1
972	1	1	75-85	4	1	3	1	1.59	8645.54	4100.53	8504.68	3977.75	2	4	2	105	238	0.35	3.3	1	19.9	0	2	2	1	1	1.14	1.11	13.46	1.45	358.83	2.11	1	0	0	1	2	1	0	0.131116	0.10445	2.5998	0.371633	5.88285	0.746735	1	0	0	1
3631	1	2	20-24	2	3	2	1	5	67308.3	28005.8	75733.7	30753	2	7	2	68	161	0.09	0.25	0	20.56	2	2	2	2	2	1.1	2.07	15.43	1.54	389.64	2.34	1	2	1	1	2	1	2	0.0954011	0.727597	2.73638	0.431847	5.96522	0.850194	1	2	1	1
6682	1	1	75-85	3	3	2	1	2.22	16708.5	9082.28	19160.8	11021.6	1	11	2	76	215	0.06	1.94	1	24.46	3	2	2	2	2	1.61	1.45	14.1	1.45	272.01	2.71	2	1	1	1	1	1	1	0.476296	0.371633	2.64625	0.371633	5.60584	0.996986	2	1	1	1
9382	1	2	45-54	4	2	4	2	2.22	29313.9	15622.8	31847.1	16782.7	1	9	2	49	198	0.43	2.84	1	47.59	0	2	2	2	2	1.67	1.24	16.18	1.54	244.9	1.11	2	1	1	1	1	0	0	0.512884	0.215192	2.78384	0.431847	5.50085	0.10445	2	1	1	1
2862	1	2	45-54	3	1	1	1	0.96	43069.1	22719.3	52101.9	23162.1	1	10	3	114	208	2.35	0.26	0	38.39	0	2	2	2	2	0.7	1	21.93	1.54	157.12	1.11	0	0	2	1	0	0	0	-0.356532	9.9995e-05	3.0879	0.431847	5.05701	0.10445	0	0	2	1
8252	1	2	20-24	1	1	2	1	1.07	1818.44	1013.34	1911.55	1133.8	2	3	2	105	151	1.39	1.99	1	32.36	2	2	2	2	2	1.04	1.42	25.17	1.54	143.24	2.87	1	1	2	1	0	1	2	0.0393169	0.350727	3.22569	0.431847	4.96452	1.05435	1	1	2	1
7919	1	2	25-34	1	1	5	2	1.63	37499.8	20340.2	36900.8	20773	1	4	3	61	152	0.01	0.36	0	24.6	4	2	2	2	2	1.89	1.9	28.23	1.54	523.32	2.49	2	2	3	1	3	1	1	0.63663	0.641907	3.34042	0.431847	6.26019	0.912323	2	2	3	1
9811	1	2	55-64	4	3	1	1	2.4	11835.7	6812.52	12566	7768	2	12	2	106	238	0.87	0.21	0	29.24	3	2	2	2	2	0.85	0.87	10.67	1.55	261.33	2.09	0	0	0	1	1	1	1	-0.162401	-0.139147	2.36753	0.438319	5.56578	0.737212	0	0	0	1
9925	1	1	75-85	1	1	4	2	1.88	3286.28	1992.08	3976.31	1984.6	2	6	3	166	228	0.25	0.67	0	33.72	3	2	2	2	1	0.83	1.78	14.23	1.45	227.16	52.87	0	2	1	1	1	3	1	-0.186209	0.57667	2.65542	0.371633	5.42566	3.96784	0	2	1	1
9360	1	1	35-44	2	1	3	1	1.46	92697.1	44960.3	95295.6	47943.1	1	8	1	76	197	0.05	0.19	0	26.08	4	2	2	2	2	0.33	0.84	16.98	1.45	180.49	0.69	0	0	1	1	0	0	1	-1.10836	-0.174234	2.8321	0.371633	5.19568	-0.370919	0	0	1	1
389	1	2	75-85	3	2	2	1	5	25165.9	11346.2	28393.7	14978.7	1	12	3	108	183	0.36	0.25	0	22.19	3	2	1	2	1	0.93	2.02	14.59	1.55	305.06	3.01	0	2	1	1	1	1	1	-0.0724632	0.703147	2.6804	0.438319	5.72051	1.10197	0	2	1	1
4938	1	1	35-44	3	3	2	1	2.22	65462.9	31751.1	71326.6	34406.7	2	9	2	121	166	0.3	0.38	0	33.58	3	2	2	2	2	1.52	2.11	17.82	1.45	415.97	2.73	2	2	1	1	2	1	1	0.418776	0.746735	2.88038	0.371633	6.03061	1.00434	2	2	1	1
7276	1	1	65-74	3	2	1	1	1.8	30318.2	16141	32189.6	17361.1	2	12	3	91	192	0.13	2.22	1	30.63	3	2	2	2	2	1.73	1.73	18.4	1.45	213.07	3.15	2	2	1	1	0	1	1	0.548179	0.548179	2.91241	0.371633	5.36162	1.14743	2	2	1	1
6397	1	2	20-24	1	1	5	2	0.13	14704.1	7975.66	15384.6	9113.27	2	3	3	217	237	2.93	2.19	1	45.78	3	2	2	2	2	1.68	1.68	15.74	1.55	728.78	1.55	2	2	1	1	3	0	1	0.518853	0.518853	2.75627	0.438319	6.59137	0.438319	2	2	1	1
9528	1	2	25-34	4	1	6	2	2.22	26685.1	12502.1	26380.4	12456.1	2	1	2	63	171	0.03	3.63	1	33.41	4	2	2	2	2	1.4	1.56	23.16	1.55	315.01	3.25	1	1	2	1	1	1	1	0.336544	0.44475	3.14247	0.438319	5.7526	1.17869	1	1	2	1
8337	1	2	75-85	3	2	1	1	2.99	21554.8	9718.1	26756.1	15281.6	1	1	2	104	163	0.04	0.18	0	24.05	2	1	1	2	1	0.99	1.47	9.37	1.56	309.68	3.73	1	1	0	1	1	2	2	-0.00994933	0.38533	2.23762	0.44475	5.73554	1.31644	1	1	0	1
1778	1	2	45-54	1	1	2	1	2.22	7510.45	4429.96	7712.31	4491.19	2	6	2	89	211	0.1	0.27	0	37.96	3	2	2	2	2	0.8	0.9	11.59	1.56	373.36	2.14	0	0	0	1	2	1	1	-0.223019	-0.105249	2.45023	0.44475	5.92254	0.760853	0	0	0	1
2002	1	1	55-64	3	3	1	1	3.17	67983.8	33974	75903.8	35742.9	2	5	3	44	227	1.23	0.22	0	28.08	4	2	2	2	1	0.8	0.96	19.34	1.45	292.78	3.9	0	0	1	1	1	2	1	-0.223019	-0.0407178	2.96223	0.371633	5.67942	1.361	0	0	1	1
3108	1	1	45-54	2	3	4	2	2.69	121112	58742	132277	61168.4	2	10	3	334	221	0.19	2.33	1	25.96	4	2	2	2	1	1.9	0.96	19.53	1.45	288.56	2.7	2	0	1	1	1	1	1	0.641907	-0.0407178	2.972	0.371633	5.6649	0.993289	2	0	1	1
234	1	2	65-74	1	1	5	2	2.93	2985.67	1829.04	3644.47	1928.54	2	3	2	82	236	0.78	2.7	1	30.1	2	2	2	2	2	1.31	1.79	15.05	1.56	88.92	5.11	1	2	1	1	0	2	2	0.270103	0.582271	2.71144	0.44475	4.48774	1.63122	1	2	1	1
8165	1	1	25-34	3	3	3	1	2.12	83252.8	38953.3	90928.1	39711.6	2	8	1	98	172	0.62	0.27	0	23.84	3	2	2	2	2	1.65	1.15	23.92	1.45	239.62	1.17	2	1	2	1	1	0	1	0.500836	0.139849	3.17476	0.371633	5.47905	0.157089	2	1	2	1
5781	1	2	20-24	2	3	4	2	2.22	24446.5	11175.9	26559.1	11921.5	2	9	2	38	157	0.04	1.71	1	23.27	2	2	2	2	2	1.4	0.88	20.25	1.56	393.14	1.37	1	0	2	1	2	0	2	0.336544	-0.12772	3.0082	0.44475	5.97417	0.314884	1	0	2	1
1242	1	1	20-24	4	2	3	1	0.85	30969.8	13366.3	32395.3	13866.9	1	7	2	62	197	0.14	0.29	0	25.95	3	2	2	2	2	0.33	0.51	28.32	1.45	67.91	0.74	0	0	3	1	0	0	1	-1.10836	-0.673148	3.3436	0.371633	4.21818	-0.30097	0	0	3	1
969	1	2	25-34	2	2	4	2	2.35	9288.38	4247.47	9933.36	4463.56	1	11	3	334	271	0.25	0.2	0	25.85	3	2	2	2	2	1.46	2.57	20.51	1.56	409.39	6.38	2	3	2	1	2	3	1	0.378505	0.943945	3.02096	0.44475	6.01467	1.85318	2	3	2	1
6160	1	1	55-64	1	1	3	1	0.68	2127.86	1289.87	2237.67	1409.41	1	4	3	117	201	0.07	0.23	0	27.81	0	2	2	2	2	1.73	2.17	20.01	1.46	347.91	3.17	2	2	2	1	2	1	0	0.548179	0.774773	2.99628	0.378505	5.85194	1.15376	2	2	2	1
2807	1	1	25-34	3	3	1	1	0.48	34166.4	15986.2	37226.8	17587	2	9	1	183	191	0.19	0.29	0	22.7	3	2	2	2	2	1.49	1.24	21.32	1.46	356.44	1.62	2	1	2	1	2	0	1	0.398843	0.215192	3.05969	0.378505	5.87617	0.482488	2	1	2	1
2142	1	2	35-44	3	3	4	2	3.81	7136.95	3263.65	7632.54	3429.68	2	5	2	215	180	0.56	0.21	0	26.27	3	2	2	2	2	1.56	2.3	21.28	1.56	406.54	3.98	2	2	2	1	2	2	1	0.44475	0.832953	3.05781	0.44475	6.00768	1.38131	2	2	2	1
713	1	2	25-34	3	3	4	2	3.23	7608.48	3479.27	8605	3656.28	1	1	2	164	170	1.16	0.21	0	31.44	4	2	2	2	2	2.2	2.19	22.58	1.56	577.86	3.74	3	2	2	1	3	2	1	0.788503	0.783947	3.11711	0.44475	6.35933	1.31911	3	2	2	1
809	1	2	25-34	3	3	3	1	5	6603.89	3019.88	7062.46	3173.51	1	8	2	122	257	0.34	0.09	0	20.55	3	2	2	2	2	1.67	1.57	28.54	1.56	359.39	2.37	2	1	3	1	2	1	1	0.512884	0.451139	3.35134	0.44475	5.88441	0.862932	2	1	3	1
665	1	1	25-34	3	2	3	1	2.33	81201.7	37419.1	86972.4	39126.5	1	10	2	382	227	0.24	2.42	1	33.46	3	2	2	2	2	2.64	3.47	23.6	1.46	557.97	5.44	3	3	2	1	3	3	1	0.970817	1.24418	3.16129	0.378505	6.32431	1.6938	3	3	2	1
2653	1	2	55-64	3	3	2	1	5	99337.9	52401.5	123188	53536.7	1	2	3	132	179	0.69	2.96	1	39.67	3	2	2	2	1	1.6	1.13	35.24	1.56	387.66	7.12	2	0	3	1	2	3	1	0.470066	0.122306	3.56221	0.44475	5.96013	1.96292	2	0	3	1
4831	1	1	55-64	4	1	1	1	0.82	29557.8	14879.7	33587.8	15899.1	1	5	3	226	167	0.15	2.86	1	54.46	3	2	2	2	1	3.09	3.08	24.63	1.46	287.2	7.27	3	3	2	1	1	3	1	1.1282	1.12496	3.20401	0.378505	5.66018	1.98377	3	3	2	1
4864	1	1	35-44	2	1	3	1	0.92	118478	55434.7	121799	56513.8	1	8	2	217	228	1.48	2.48	1	33.71	0	2	2	2	2	2.32	3.07	26.05	1.46	439.29	7.09	3	3	2	1	2	3	0	0.84161	1.12171	3.26006	0.378505	6.08516	1.9587	3	3	2	1
714	1	1	45-54	3	3	3	1	3.53	106140	51480.5	115925	53606.9	2	1	1	91	193	0.06	0.31	0	19.63	3	2	2	2	2	1.18	1.41	27.95	1.46	335.04	8.7	1	1	3	1	2	3	1	0.165599	0.343661	3.33045	0.378505	5.81425	2.16333	1	1	3	1
835	1	2	45-54	1	2	4	2	2.22	8183.28	4776.99	8483.04	4846.41	2	3	2	106	212	0.15	1.61	1	20.02	2	2	2	2	2	0.83	2.07	8.63	1.57	163.21	3.66	0	2	0	1	0	2	2	-0.186209	0.727597	2.15536	0.451139	5.09504	1.29749	0	2	0	1
7619	1	1	35-44	1	2	4	2	0	8644.17	4729.68	9147.23	4963.71	1	13	2	153	170	0.04	1.44	1	26.04	3	2	2	2	2	2.07	1.84	16.51	1.47	595.37	2.07	3	2	1	1	3	1	1	0.727597	0.60982	2.80403	0.38533	6.38918	0.727597	3	2	1	1
9254	1	1	65-74	3	3	3	1	4.86	37285.6	19563.6	41687.4	23233.9	3	1	2	220	179	0.23	0.18	0	30.61	3	1	2	1	1	1.66	1.99	17.64	1.47	425.14	1.84	2	2	1	1	2	0	1	0.506878	0.688185	2.87023	0.38533	6.05242	0.60982	2	2	1	1
886	1	2	45-54	3	3	5	2	0.15	89763.1	45596.5	90304.2	47086.9	2	3	2	115	260	0.14	0.65	0	24.13	2	2	2	2	2	1.57	2.15	13.85	1.57	427.65	4.51	2	2	1	1	2	2	2	0.451139	0.765514	2.62836	0.451139	6.05831	1.50632	2	2	1	1
6912	1	1	75-85	3	3	2	1	2.58	13686.6	7439.66	17931.6	10294.8	1	1	3	52	276	0.06	0.1	0	20.63	0	2	1	2	2	1.19	2.14	17.94	1.47	249.69	4.21	1	2	1	1	1	2	0	0.174037	0.760853	2.88709	0.38533	5.52022	1.43749	1	2	1	1
7636	1	1	45-54	1	1	7	2	2.05	9029.5	5348	9664.96	5701.91	1	12	2	183	204	0.05	2.07	1	35.97	0	2	2	1	2	1.38	1.19	21.61	1.47	241.72	1.43	1	1	2	1	1	0	0	0.322156	0.174037	3.0732	0.38533	5.48778	0.357744	1	1	2	1
9014	1	2	35-44	1	1	7	2	0.83	14999.3	8423.84	14759.7	8739.5	1	12	3	89	220	0.08	3.54	1	27.01	3	2	2	2	2	2.06	1.84	15.93	1.57	786.32	1.79	3	2	1	1	3	0	1	0.722755	0.60982	2.76827	0.451139	6.66736	0.582271	3	2	1	1
5316	1	1	25-34	3	3	3	1	2.83	87210.8	40805.2	93408.5	43137.6	2	12	2	53	164	0.45	0.44	0	22.9	3	2	2	2	2	1.14	1.36	25.05	1.47	254.75	7.74	1	1	2	1	1	3	1	0.131116	0.307558	3.22091	0.38533	5.54028	2.04641	1	1	2	1
3162	1	1	45-54	3	2	4	2	5	121421	58891.9	124824	60341	1	6	3	138	229	0.53	0.55	0	32.49	3	2	2	2	1	1.39	1.29	32.42	1.47	344.24	1.43	1	1	3	1	2	0	1	0.329376	0.25472	3.47881	0.38533	5.84134	0.357744	1	1	3	1
1901	1	1	65-74	4	1	1	1	2.22	8986.03	4603.52	9685.84	4934.02	1	7	3	171	225	0.13	0.83	0	34.09	3	2	2	2	2	0.95	1.84	13.8	1.48	88.66	7.19	1	2	1	1	0	3	1	-0.051188	0.60982	2.62474	0.39211	4.48481	1.97271	1	2	1	1
5777	1	1	55-64	3	3	3	1	3.53	57758.4	30305.5	75672.7	31781.2	1	11	3	113	182	0.18	2.36	1	31.39	0	2	1	1	2	0.97	1.85	14.23	1.48	229	5.69	1	2	1	1	1	3	0	-0.0303561	0.61524	2.65542	0.39211	5.43372	1.73873	1	2	1	1
9479	1	1	55-64	3	1	2	1	4.52	73785.5	36873.3	90817	40131.1	1	8	2	179	264	0.05	0.18	0	29.17	3	2	2	2	2	2.92	3.2	15.18	1.48	205.56	5.71	3	3	1	1	0	3	1	1.07162	1.16318	2.72004	0.39211	5.32574	1.74224	3	3	1	1
1305	1	1	55-64	1	1	4	2	2.22	2127.86	1289.87	2574.65	1541.06	1	4	1	109	178	0.84	2.46	1	19.76	3	2	2	2	2	1.25	1.55	16.68	1.48	458.49	8.27	1	1	1	1	2	3	1	0.223224	0.438319	2.81427	0.39211	6.12794	2.11265	1	1	1	1
4565	1	2	35-44	3	1	2	1	0.64	102770	50341.1	124324	53102.8	2	1	1	438	270	0.95	0.22	0	36.47	4	2	2	2	1	1.91	1.7	20.25	1.57	210.89	4.91	2	2	2	1	0	2	1	0.647156	0.530687	3.0082	0.451139	5.35134	1.59129	2	2	2	1
7074	1	2	35-44	2	3	3	1	2.97	79810.5	36496.4	90263.7	38353.2	2	7	2	65	159	0.05	0.32	0	23.4	3	2	2	2	2	1.58	1.9	24.21	1.57	309.82	3.02	2	2	2	1	1	1	1	0.457488	0.641907	3.18681	0.451139	5.73599	1.10529	2	2	2	1
9757	1	1	25-34	3	1	3	1	2.22	66963.7	30858	68665.6	34573.6	1	7	1	52	126	0.25	0.24	0	17.06	4	2	2	2	2	1.22	1.35	17.35	1.48	253.38	3.84	1	1	1	1	1	2	1	0.198933	0.300179	2.85365	0.39211	5.53489	1.3455	1	1	1	1
5496	1	1	65-74	3	3	2	1	3.55	57758.4	30305.5	65147.2	33337	1	11	3	208	148	0.7	3.3	1	24.43	0	2	1	1	1	1.5	2.09	17.38	1.48	429.21	6	2	2	1	1	2	3	0	0.405532	0.737212	2.85538	0.39211	6.06195	1.79178	2	2	1	1
2194	1	1	35-44	4	2	4	2	2.22	30969.8	13366.3	33480.3	14395.6	1	7	1	128	223	0.3	2.61	1	25.89	4	2	2	2	2	1.26	1.44	25.58	1.48	276.64	0.81	1	1	2	1	1	0	1	0.231191	0.364713	3.24185	0.39211	5.62272	-0.210598	1	1	2	1
1623	1	1	75-85	1	1	2	1	2.22	1901	1157.79	2462.79	1247.69	1	12	2	55	202	0.44	1.8	1	29.98	3	2	2	1	1	1.01	1.27	9.83	1.49	298.82	1.65	1	1	0	1	1	0	1	0.0100493	0.239096	2.28554	0.398843	5.69984	0.500836	1	1	0	1
9311	1	2	25-34	3	3	3	1	3.76	9969.41	4148.09	10376.1	4296.78	2	10	3	157	182	1.68	0.04	0	31.89	4	2	2	2	2	1.61	2.73	14.08	1.58	311.87	4.96	2	3	1	1	1	2	1	0.476296	1.00434	2.64483	0.457488	5.74259	1.60143	2	3	1	1
9566	1	2	65-74	3	1	6	2	2.58	46927.6	23799.1	61945.4	27157.1	1	6	1	98	227	0.37	2.81	1	15.18	0	2	2	2	2	1.22	1.78	20.29	1.58	179.44	8.43	1	2	2	1	0	3	0	0.198933	0.57667	3.01018	0.457488	5.18984	2.13181	1	2	2	1
9453	1	1	25-34	4	2	4	2	0.45	29796.3	12859.9	30934.1	13341.5	2	4	1	66	175	0.02	0.19	0	24.86	4	2	2	2	2	1.47	1.8	14.28	1.49	318.9	4.89	2	2	1	1	1	2	1	0.38533	0.587842	2.65893	0.398843	5.76488	1.58721	2	2	1	1
1974	1	2	20-24	2	3	7	2	2.22	89019.8	36904.4	89556.4	37309.9	2	10	2	50	188	0.15	0.09	0	22.57	2	2	2	2	2	2.08	1.61	21.91	1.58	393.42	9.42	3	1	2	1	2	3	2	0.732416	0.476296	3.08699	0.457488	5.97488	2.24285	3	1	2	1
5614	1	1	20-24	3	3	2	1	2.43	87870	40492	99042.2	45849.5	2	2	2	161	256	0.08	0.07	0	17.25	3	2	2	2	2	1.44	3.38	15.16	1.49	282.56	6.97	2	3	1	1	1	3	1	0.364713	1.21791	2.71873	0.398843	5.64389	1.94163	2	3	1	1
4789	1	2	35-44	3	2	2	1	2.4	103268	50584.8	124926	53359.9	1	10	2	185	169	0.12	0.35	0	29.13	3	2	2	2	1	1.5	2.81	23.24	1.58	352.56	8.16	2	3	2	1	2	3	1	0.405532	1.03322	3.14592	0.457488	5.86522	2.09926	2	3	2	1
1837	1	2	45-54	3	3	5	2	5	82605	41960.5	93618.4	46690.4	2	12	3	34	141	0.01	0.61	0	19.12	4	2	2	2	2	1.77	1.99	25.03	1.58	673.39	2.89	2	2	2	1	3	1	1	0.571036	0.688185	3.22012	0.457488	6.51232	1.06129	2	2	2	1
1500	1	2	25-34	4	3	2	1	0.31	37180.6	16997.3	39802.3	17671.9	2	5	2	49	129	0.15	0.57	0	25.46	4	2	2	2	2	1.41	2.07	25.43	1.58	327.29	3.41	2	2	2	1	2	2	1	0.343661	0.727597	3.23597	0.457488	5.79085	1.22674	2	2	2	1
3478	1	1	45-54	3	2	4	2	5	72475.4	36218.6	74507.1	37271.1	1	1	3	264	247	0.55	0.16	0	36.53	0	2	2	2	2	2.43	1.75	17.92	1.49	237.01	3.69	3	2	1	1	1	2	0	0.887932	0.559673	2.88597	0.398843	5.4681	1.30565	3	2	1	1
4735	1	2	25-34	3	2	3	1	2.22	132688	60676.6	150067	69060.2	1	2	3	202	238	0.23	0.11	0	39.6	3	2	2	2	2	1.82	2.1	25.66	1.58	413.7	5.07	2	2	2	1	2	2	1	0.598891	0.741985	3.24497	0.457488	6.02514	1.62336	2	2	2	1
6312	1	1	25-34	3	2	3	1	5	83570.8	38510.9	83446.5	38471.3	1	1	2	730	242	0.56	0.11	0	29.72	4	2	2	2	1	1.45	2.22	19.15	1.49	344.26	4.83	2	2	1	1	2	2	1	0.371633	0.797552	2.95235	0.398843	5.8414	1.57487	2	2	1	1
2335	1	2	35-44	1	2	6	2	5	8686.43	4987.08	9629.26	4985.7	1	10	2	78	193	0.07	0.23	0	21.16	3	2	2	2	2	1.09	1.81	28.44	1.58	182.03	3.77	1	2	3	1	0	2	1	0.0862694	0.593382	3.34783	0.457488	5.20417	1.3271	1	2	3	1
1917	1	1	35-44	1	1	6	2	1.69	7078.7	4147.8	7591.28	4561.13	2	7	2	520	288	0.03	2.03	1	27.05	4	2	2	2	1	2.31	1.44	23.28	1.49	760	0.49	3	1	2	1	3	0	1	0.837291	0.364713	3.14764	0.398843	6.63332	-0.713146	3	1	2	1
3780	1	1	65-74	1	1	2	1	1.08	2270.81	1383.02	2541.67	1555.88	1	4	2	76	133	0.59	0.84	0	25.22	0	2	1	1	1	1.12	1.34	23.48	1.49	296.37	6.92	1	1	2	1	1	3	0	0.113418	0.292744	3.15619	0.398843	5.69161	1.93443	1	1	2	1
3926	1	2	20-24	1	1	7	2	2.22	8506.25	4777.25	8370.37	4768.43	2	9	2	202	126	0.99	0.32	0	38.34	2	2	2	2	2	2.19	1.18	28.75	1.58	524.38	0.52	3	1	3	1	3	0	2	0.783947	0.165599	3.35867	0.457488	6.26222	-0.653734	3	1	3	1
5896	1	2	35-44	4	2	4	2	1.78	24446.5	11175.9	24167.3	12459.5	2	9	1	56	159	0.32	2.93	1	32.51	2	2	2	2	2	0.92	1.52	30.51	1.58	333.19	7.26	0	1	3	1	2	3	2	-0.0832729	0.418776	3.41809	0.457488	5.80871	1.98239	0	1	3	1
4637	1	1	35-44	3	3	4	2	1.26	53566.8	25063.5	55068.5	26071.2	2	1	3	161	267	0.11	0.39	0	36.3	4	2	2	2	2	2.4	2.56	30.48	1.49	402.86	3.84	3	3	3	1	2	2	1	0.87551	0.940046	3.4171	0.398843	5.99859	1.3455	3	3	3	1
4195	1	2	25-34	3	3	5	2	5	68456.2	32462.4	77583.2	34526.5	3	1	2	44	203	0.01	2.93	1	24.01	4	2	2	2	2	1.12	1.36	34.72	1.58	334.78	8.03	1	1	3	1	2	3	1	0.113418	0.307558	3.54734	0.457488	5.81347	2.0832	1	1	3	1
4123	1	2	25-34	1	1	6	2	2.22	12578.6	6822.73	13160.6	7795.88	2	13	2	147	198	0.39	2.46	1	27.11	2	2	2	2	2	1.91	1.52	7.79	1.59	1115.2	1.84	2	1	0	2	3	0	2	0.647156	0.418776	2.05297	0.463797	7.01679	0.60982	2	1	0	2
4514	1	1	25-34	3	2	1	1	3.95	78391.6	36124.2	85413.4	39308.1	2	5	1	60	207	0.04	0.27	0	25.35	4	2	2	2	2	0.6	1.13	16.41	1.5	226.42	1.1	0	0	1	1	1	0	1	-0.510659	0.122306	2.79795	0.405532	5.42239	0.0954011	0	0	1	1
765	1	2	35-44	1	3	2	1	0.69	16580.6	9239.69	17429.6	10338	1	12	2	69	155	0.05	0.15	0	29.07	0	2	2	2	2	0.96	2.14	10.03	1.59	341.39	3.12	1	2	0	2	2	1	0	-0.0407178	0.760853	2.30568	0.463797	5.83303	1.13787	1	2	0	2
6557	1	1	75-85	3	3	2	1	2.4	13364.8	7264.75	15074.5	9167.65	2	3	3	206	153	0.14	0.41	0	33.12	0	2	1	2	1	0.99	1.76	18.28	1.5	229.8	6.69	1	2	1	1	1	3	0	-0.00994933	0.565371	2.90586	0.405532	5.43721	1.90063	1	2	1	1
3727	1	2	55-64	3	3	2	1	5	42362.8	21484.1	47796.2	24515.4	1	8	2	85	201	0.35	0.06	0	22.5	3	2	2	2	2	1.1	1.42	13.7	1.59	412.11	1.59	1	1	1	2	2	0	1	0.0954011	0.350727	2.61747	0.463797	6.02129	0.463797	1	1	1	2
8508	1	2	65-74	3	1	2	1	2.4	38833.1	22328.5	48203.8	29539	2	11	2	231	204	0.7	0.31	0	31.33	3	2	2	2	1	1.6	2.57	15.7	1.59	390.06	3.53	2	3	1	2	2	2	1	0.470066	0.943945	2.75372	0.463797	5.9663	1.26133	2	3	1	2
7898	1	2	75-85	3	2	1	1	0.96	20842.8	9397.11	23516.1	14776.9	1	7	3	181	267	0.24	0.47	0	26.19	0	2	2	2	1	1.72	1.55	15.8	1.59	262.03	2.81	2	1	1	2	1	1	0	0.542382	0.438319	2.76007	0.463797	5.56846	1.03322	2	1	1	2
7939	1	1	55-64	1	3	2	1	5	5890.35	3587.48	6795.36	3711.77	2	12	3	275	250	0.67	1.17	1	36.71	4	2	2	2	1	1.37	1.88	21.2	1.5	284.5	5.41	1	2	2	1	1	3	1	0.314884	0.631325	3.05405	0.405532	5.65073	1.68827	1	2	2	1
5006	1	2	45-54	1	2	5	2	2.22	8838.54	5074.41	8697.35	5575.79	1	6	2	81	215	0.41	0.34	0	32.7	4	2	2	2	2	1.51	1.23	16.04	1.59	411.53	2.42	2	1	1	2	2	1	1	0.412176	0.207095	2.77515	0.463797	6.01988	0.883809	2	1	1	2
2579	1	1	45-54	3	2	3	1	3.6	119365	57894.8	127848	60286.2	3	1	2	141	204	0.39	0.08	0	28.83	3	2	2	2	2	1.15	1.15	21.22	1.5	294.1	3.2	1	1	2	1	1	1	1	0.139849	0.139849	3.05499	0.405532	5.68392	1.16318	1	1	2	1
5610	1	1	65-74	3	3	2	1	5	38807.4	20660.5	41202.8	22308.4	1	6	3	134	158	0.1	4.76	1	24.36	3	2	1	2	1	1.26	1.7	23.04	1.5	327.03	2.86	1	2	2	1	2	1	1	0.231191	0.530687	3.13728	0.405532	5.79005	1.05086	1	2	2	1
2193	1	1	25-34	1	2	4	2	1.5	22044.7	11656.1	23327.6	12545.1	1	12	3	541	252	0.08	0.1	0	30.54	3	2	2	2	2	0.6	1.37	25.49	1.5	149.14	2.63	0	1	2	1	0	1	1	-0.510659	0.314884	3.23833	0.405532	5.00489	0.967022	0	1	2	1
4162	1	2	25-34	4	3	1	1	4.79	24446.5	11175.9	27624.9	12479.9	1	11	2	66	220	0.5	0.36	0	18.93	4	2	2	2	2	1.44	2.08	16.62	1.59	367.89	3.49	2	2	1	2	2	2	1	0.364713	0.732416	2.81067	0.463797	5.90778	1.24993	2	2	1	2
7946	1	1	45-54	1	1	2	1	2.89	10513.3	5698.39	11020.4	5928.56	2	2	1	587	208	0.05	2.83	1	26.02	4	2	2	2	2	1.87	1.72	27.57	1.5	433.4	2.96	2	2	2	1	2	1	1	0.625992	0.542382	3.31676	0.405532	6.07166	1.08522	2	2	2	1
9610	1	1	25-34	4	1	2	1	2.22	23838	10288.3	28905.4	11037.3	2	9	1	68	144	0.29	0.45	0	32.67	3	2	2	2	2	1.29	1.95	15.43	1.51	481.22	6.9	1	2	1	1	3	3	1	0.25472	0.667881	2.73638	0.412176	6.17632	1.93154	1	2	1	1
4934	1	1	65-74	3	3	2	1	5	38150.4	20310.7	40505.2	21930.7	3	1	2	153	150	0.27	0.75	0	26.02	3	2	2	2	2	1.74	2.04	18.01	1.51	505.22	4.75	2	2	1	1	3	2	1	0.553943	0.712999	2.89098	0.412176	6.22499	1.55817	2	2	1	1
8616	1	2	25-34	2	1	4	2	1.17	67308.3	28005.8	71159.8	28579.1	2	7	2	167	161	0.77	2.72	1	23.27	2	2	2	2	2	1.08	0.58	17.99	1.59	294.67	0.22	1	0	1	2	1	0	2	0.0770536	-0.544555	2.88987	0.463797	5.68586	-1.51367	1	0	1	2
6718	1	2	35-44	2	2	7	2	0.84	57075	26004.5	58905.9	26902.5	3	1	2	85	159	0.03	0.74	0	22.48	0	2	2	2	2	0.83	0.97	18.11	1.59	249.85	2.83	0	0	1	2	1	1	0	-0.186209	-0.0303561	2.89652	0.463797	5.52086	1.04031	0	0	1	2
5908	1	1	45-54	1	1	3	1	1.41	12618.6	6904.32	12675.4	7046.93	1	4	3	193	225	0.07	2.16	1	29.04	0	2	2	2	2	1.95	2.3	21.95	1.51	716.26	3.06	2	2	2	1	3	1	0	0.667881	0.832953	3.08881	0.412176	6.57404	1.11845	2	2	2	1
1551	1	1	35-44	3	3	1	1	2.22	111210	52034.1	124166	55336.2	1	6	1	212	239	0.04	0.13	0	23.71	4	2	2	2	2	0.91	2.21	23.13	1.51	348.33	3.71	0	2	2	1	2	2	1	-0.0942008	0.793038	3.14117	0.412176	5.85315	1.31106	0	2	2	1
2494	1	1	20-24	4	2	7	2	0.47	27954.4	13004.1	28211	13081.2	1	7	1	44	180	0.01	0.39	0	23.38	4	2	2	2	2	1.26	1.22	23.78	1.51	270.25	3.26	1	1	2	1	1	1	1	0.231191	0.198933	3.16889	0.412176	5.59935	1.18176	1	1	2	1
6910	1	1	55-64	3	1	4	2	2.38	88477.4	44215.5	90726.1	47353.8	1	11	1	115	210	0.29	0.14	0	18.82	4	2	2	2	2	2.45	2.25	27.85	1.51	381.84	3.48	3	2	3	1	2	2	1	0.896129	0.810975	3.32687	0.412176	5.945	1.24706	3	2	3	1
465	1	1	55-64	1	3	2	1	2.22	1667.88	1015.81	1675.38	1051.01	2	6	3	288	281	0.11	1.28	1	28.84	3	2	2	2	1	0.87	1.31	28.61	1.51	269.64	1.63	0	1	3	1	1	0	1	-0.139147	0.270103	3.35379	0.412176	5.59709	0.488641	0	1	3	1
1851	1	1	65-74	2	1	4	2	2.22	6916.69	3280.55	6980.01	3182.32	2	9	3	163	254	0.32	2.68	1	24.44	0	2	2	2	1	1.18	0.97	32.12	1.51	382.88	5.39	1	0	3	1	2	3	0	0.165599	-0.0303561	3.46951	0.412176	5.94772	1.68456	1	0	3	1
8353	1	1	65-74	1	1	3	1	1.37	4022.52	2438.38	4230.11	2429.22	1	6	3	293	245	0.18	1.94	1	30.41	3	2	2	2	1	0.74	0.83	16.05	1.52	203.28	4.48	0	0	1	1	0	2	1	-0.30097	-0.186209	2.77577	0.418776	5.31458	1.49965	0	0	1	1
1470	1	2	45-54	4	3	1	1	2.22	24219.7	12907.8	25927.4	13514.8	1	13	3	61	212	0.46	2.9	1	23.89	3	2	2	2	2	1.41	1.14	22.6	1.59	409.38	1.14	2	0	2	2	2	0	1	0.343661	0.131116	3.11799	0.463797	6.01464	0.131116	2	0	2	2
1394	1	1	75-85	3	2	2	1	1.48	13686.6	7439.66	15437.5	9388.38	1	1	3	92	173	0.56	0.45	0	33.43	0	1	2	2	1	1.16	1.56	16.36	1.52	210.32	2.36	1	1	1	1	0	1	0	0.148506	0.44475	2.7949	0.418776	5.34863	0.858704	1	1	1	1
1629	1	1	65-74	1	1	7	2	0.08	3128.16	2136.77	3897.83	2337.18	2	2	2	74	202	2.58	3.48	1	25.46	0	2	2	2	2	1.79	3.98	18.81	1.52	403.91	8.12	2	3	1	1	2	3	0	0.582271	1.38131	2.93444	0.418776	6.00119	2.09434	2	3	1	1
2418	1	2	45-54	2	3	4	2	5	71859.6	37906.5	74791.2	38035.9	2	6	2	196	185	0.23	1.75	1	28.68	0	2	2	1	1	1.43	1.61	26.81	1.59	351.09	0.96	2	1	2	2	2	0	0	0.357744	0.476296	3.28881	0.463797	5.86104	-0.0407178	2	1	2	2
6082	1	2	65-74	3	3	1	1	3.59	34114.5	19615.4	39415.9	20849.9	2	8	2	64	183	0.66	0.18	0	21.36	3	2	2	2	2	1.06	1.25	13.54	1.6	279.32	3.52	1	1	0	2	1	2	1	0.0583632	0.223224	2.60572	0.470066	5.63236	1.25849	1	1	0	2
7626	1	2	65-74	1	1	7	2	1.02	3955.34	2629.5	4236.68	2641.48	1	4	3	118	183	0.55	2.88	1	41.57	3	2	2	2	1	1.04	1.59	13.93	1.6	388.35	4.5	1	1	1	2	2	2	1	0.0393169	0.463797	2.63412	0.470066	5.96191	1.5041	1	1	1	2
5734	1	1	65-74	1	1	4	2	0.35	2127.86	1289.87	2574.65	1285.03	1	4	3	213	261	0.38	1.96	1	28.65	0	2	2	1	1	2.29	2.28	19.33	1.52	645.07	2.81	3	2	1	1	3	1	0	0.828595	0.824219	2.96171	0.418776	6.46936	1.03322	3	2	1	1
4318	1	2	55-64	2	1	6	2	0.28	37436.9	20478.9	39579.1	22023.3	2	12	2	189	145	0.52	0.85	0	33.01	2	2	2	2	2	1.07	0.59	14	1.6	185.53	2.19	1	0	1	2	0	1	2	0.0677521	-0.527463	2.63913	0.470066	5.22322	0.783947	1	0	1	2
1571	1	1	65-74	3	3	3	1	5	45144.5	23687.1	50333.9	24840.5	1	8	3	111	172	1.05	0.33	0	27.41	2	2	1	2	1	1.35	1.75	31.81	1.52	310.82	8.75	1	2	3	1	1	3	2	0.300179	0.559673	3.45981	0.418776	5.73921	2.16907	1	2	3	1
9926	1	1	35-44	2	1	2	1	1.56	43803.5	20495.3	52594.4	22095.1	2	7	2	99	172	0.4	2.94	1	24.65	4	2	2	2	2	0.45	0.83	13.14	1.53	59.92	8.33	0	0	0	1	0	3	1	-0.798285	-0.186209	2.57574	0.425333	4.09301	2.11988	0	0	0	1
59	1	1	65-74	1	1	3	1	0.97	1983.92	1202.61	2472.06	1332.71	1	6	3	91	266	0.73	0.2	0	29.28	4	2	2	2	2	0.37	0.84	15.11	1.53	208.59	3.16	0	0	1	1	0	1	1	-0.993982	-0.174234	2.71542	0.425333	5.34037	1.1506	0	0	1	1
3230	1	1	55-64	3	3	1	1	5	42515.7	22307.8	48755.8	23597.8	2	12	1	364	223	0.33	0.49	0	22.02	4	2	2	2	2	0.58	0.61	15.99	1.53	80.92	4.74	0	0	1	1	0	2	1	-0.544555	-0.494132	2.77203	0.425333	4.39346	1.55606	0	0	1	1
3141	1	1	55-64	2	1	1	1	1.38	36473.9	19137.7	43674.9	20447.4	2	7	2	190	182	2.59	0.42	0	26.22	3	2	2	2	2	1.87	1.89	20.49	1.53	538.1	4.84	2	2	2	1	3	2	1	0.625992	0.63663	3.01999	0.425333	6.28804	1.57694	2	2	2	1
9740	1	1	45-54	4	3	1	1	5	20793.6	10467.7	22150.1	11078.4	2	7	2	214	192	0.22	0.43	0	25.28	3	2	2	2	2	2.1	2.21	25.19	1.53	319.17	3.84	3	2	2	1	1	2	1	0.741985	0.793038	3.22649	0.425333	5.76572	1.3455	3	2	2	1
7241	1	2	45-54	2	3	2	1	1.36	82450.1	43493.1	92804.5	45131.1	1	12	2	56	193	0.2	3	1	27.33	3	2	2	2	1	2.05	5.16	14.08	1.6	337.49	11.3	3	3	1	2	2	3	1	0.717889	1.64096	2.64483	0.470066	5.82154	2.42481	3	3	1	2
6477	1	1	35-44	3	2	3	1	1.73	93844.1	43908.9	102496	46418.7	2	1	3	249	250	0.08	0.42	0	26.42	4	2	2	2	2	1.64	1.99	26.49	1.53	311.74	4.83	2	2	2	1	1	2	1	0.494757	0.688185	3.27681	0.425333	5.74217	1.57487	2	2	2	1
7537	1	2	65-74	3	2	2	1	2.22	40680.8	23390.9	45898.5	25978.7	1	9	2	180	252	0.4	0.09	0	30.25	3	2	1	2	1	1.06	1.77	14.54	1.6	326.34	5.14	1	2	1	2	2	2	1	0.0583632	0.571036	2.67697	0.470066	5.78794	1.63707	1	2	1	2
7184	1	2	75-85	3	1	1	1	1.08	20842.8	9397.11	23516.1	12405.6	1	7	2	81	267	0.19	2.71	1	19.92	0	2	2	2	1	1.1	1.2	16.4	1.6	371.62	0.75	1	1	1	2	2	0	0	0.0954011	0.182405	2.79734	0.470066	5.91787	-0.287549	1	1	1	2
8403	1	1	55-64	3	2	2	1	5	70081.5	35022.3	78245.9	36845.8	2	1	3	314	163	0.32	0.3	0	33.31	3	1	1	2	1	2.02	2.18	26.57	1.53	457.68	5.84	3	2	2	1	2	3	1	0.703147	0.779371	3.27982	0.425333	6.12617	1.76475	3	2	2	1
6467	1	2	35-44	4	3	1	1	5	17882.4	9530.35	17678.1	9815.31	2	9	1	68	200	1.45	2.04	1	61.15	3	2	2	2	2	1.45	1.84	17.47	1.6	269.01	5.41	2	2	1	2	1	3	1	0.371633	0.60982	2.86054	0.470066	5.59475	1.68827	2	2	1	2
5929	1	2	25-34	4	3	4	2	1.41	24446.5	11175.9	25698.3	11921.5	3	1	3	139	165	0.1	0.17	0	28.73	4	2	2	2	2	1.55	0.95	22.74	1.6	241.62	0.83	2	0	2	2	1	0	1	0.438319	-0.051188	3.12417	0.470066	5.48737	-0.186209	2	0	2	2
8962	1	1	55-64	2	1	2	1	2.22	16791.5	8391.32	20667.4	8949.4	2	7	2	148	250	0.05	2.39	1	22.57	3	2	2	1	2	0.62	1.28	12.32	1.54	164.68	2.16	0	1	0	1	0	1	1	-0.477875	0.246938	2.51131	0.431847	5.104	0.770155	0	1	0	1
9474	1	2	35-44	1	3	4	2	2.52	7898.36	4610.67	8082.25	4878.28	1	13	2	84	229	0.51	0.12	0	34.89	3	2	2	2	2	1.45	1.47	23.2	1.6	297.61	2.44	2	1	2	2	1	1	1	0.371633	0.38533	3.1442	0.470066	5.69578	0.892039	2	1	2	2
3798	1	1	75-85	4	1	2	1	2.81	8645.54	4429.09	8974.76	4614.37	2	4	3	108	231	0.88	0.58	0	32.15	3	2	2	2	1	1.03	0.95	13.31	1.54	133.82	1.67	1	0	0	1	0	0	1	0.0296559	-0.051188	2.58859	0.431847	4.8965	0.512884	1	0	0	1
29	1	1	55-64	3	2	2	1	1.07	42515.7	22307.8	47954.5	24539.2	2	12	3	170	216	1.11	0.22	0	36.94	0	1	1	1	1	1.04	1.6	22.52	1.54	214.4	12.49	1	1	2	1	1	3	0	0.0393169	0.470066	3.11445	0.431847	5.36784	2.52494	1	1	2	1
5654	1	2	75-85	3	1	2	1	1.42	21048	9489.63	23747.6	13684.9	2	3	3	236	243	0.21	0.3	0	27.61	3	2	2	1	1	0.96	1.16	23.95	1.6	281.81	1	1	1	2	2	1	0	1	-0.0407178	0.148506	3.17601	0.470066	5.64123	9.9995e-05	1	1	2	2
639	1	2	25-34	3	3	4	2	1.26	103459	47310.4	117009	49717.3	2	1	2	65	184	0.01	0.42	0	27.66	3	2	2	2	2	2.18	2.65	24.26	1.6	370.73	3.83	3	3	2	2	2	2	1	0.779371	0.974597	3.18887	0.470066	5.91547	1.34289	3	3	2	2
5436	1	1	35-44	3	3	4	2	1.8	114441	55506.5	117649	56872.2	2	11	1	134	243	0.13	0.04	0	28.63	4	2	2	2	2	1.26	1.83	24.76	1.54	253.4	2.18	1	2	2	1	1	1	1	0.231191	0.604371	3.20927	0.431847	5.53497	0.779371	1	2	2	1
789	1	2	65-74	3	2	2	1	5	38699.3	19626.1	43662.8	22395.4	1	7	2	119	154	0.67	0.28	0	20.59	0	2	2	2	2	1.46	1.82	25.18	1.6	342.86	3.47	2	2	2	2	2	2	0	0.378505	0.598891	3.22609	0.470066	5.83732	1.24418	2	2	2	2
4175	1	2	35-44	1	3	6	2	4.59	33377.7	18104.4	35065.2	19715.6	1	4	2	113	158	0.09	2.18	1	27.91	3	2	2	2	2	1.09	1.99	25.72	1.6	266.44	6.68	1	2	2	2	1	3	1	0.0862694	0.688185	3.24731	0.470066	5.58515	1.89913	1	2	2	2
9131	1	2	35-44	1	1	4	2	0	8183.28	4776.99	8052.55	5054.26	2	3	2	152	222	0.24	2.28	1	25.98	2	2	2	2	2	1.08	0.93	8.36	1.61	318.79	0.51	1	0	0	2	1	0	2	0.0770536	-0.0724632	2.12358	0.476296	5.76453	-0.673148	1	0	0	2
93	1	2	55-64	2	3	2	1	5	53079.9	26919.2	56627.4	26912.5	1	12	2	140	205	0.06	1.42	1	22.85	3	2	2	2	1	0.83	1.23	12.02	1.61	221.69	4.22	0	1	0	2	1	2	1	-0.186209	0.207095	2.48666	0.476296	5.40128	1.43986	0	1	0	2
4038	1	1	65-74	1	1	2	1	2.22	2270.81	1383.02	2941.89	1430.94	1	3	3	112	178	0.23	3.83	1	34.86	0	2	2	2	2	1.29	1.17	11.34	1.55	402.17	0.78	1	1	0	1	2	0	0	0.25472	0.157089	2.42842	0.438319	5.99688	-0.248333	1	1	0	1
5510	1	2	35-44	3	2	4	2	2.22	102770	50341.1	109906	53914.5	1	9	1	108	188	0.19	0.58	0	37.42	3	2	2	2	2	2.21	1.22	12.83	1.61	525.48	0.7	3	1	0	2	3	0	1	0.793038	0.198933	2.55186	0.476296	6.26431	-0.356532	3	1	0	2
5991	1	2	25-34	1	1	7	2	0.54	1407.43	790.435	1420.81	807.705	2	2	2	117	218	1.16	0.81	0	29.48	0	2	2	2	2	0.93	1.72	13.6	1.61	307.61	6.56	0	2	1	2	1	3	0	-0.0724632	0.542382	2.61014	0.476296	5.72883	1.88101	0	2	1	2
5220	1	1	75-85	3	1	2	1	1.96	13686.6	7439.66	16388.7	8780.85	1	1	3	111	191	0.5	0.15	0	24.97	0	2	2	2	2	1.6	2.84	18.08	1.55	242.4	6.88	2	3	1	1	1	3	0	0.470066	1.04384	2.89486	0.438319	5.49059	1.92863	2	3	1	1
3432	1	1	25-34	1	3	3	1	5	21168.6	11192.9	22610.8	12333.1	2	2	1	65	148	0.12	1.74	1	34.03	4	2	2	2	2	0.8	1.47	20.56	1.55	327.34	4.21	0	1	2	1	2	2	1	-0.223019	0.38533	3.0234	0.438319	5.791	1.43749	0	1	2	1
3348	1	2	65-74	3	3	2	1	5	45874.2	26377	48940.1	28037.1	1	6	2	144	225	0.44	0.21	0	21.13	3	2	2	2	1	1.55	1.93	17.65	1.61	543.5	4.45	2	2	1	2	3	2	1	0.438319	0.657572	2.87079	0.476296	6.29803	1.49293	2	2	1	2
4521	1	1	25-34	4	3	2	1	0.97	42158.7	18195.4	44909.1	19004	1	12	2	74	147	0.01	0.31	0	20.38	2	2	2	2	2	1.59	0.93	21.16	1.55	242.9	0.9	2	0	2	1	1	0	2	0.463797	-0.0724632	3.05216	0.438319	5.49265	-0.105249	2	0	2	1
1295	1	1	55-64	3	2	2	1	5	37410.9	19629.3	41893.9	20195.6	2	7	3	134	190	0.25	0.51	0	34.35	3	2	2	2	2	1.38	1.61	24.13	1.55	252.31	2.52	1	1	2	1	1	1	1	0.322156	0.476296	3.1835	0.438319	5.53066	0.924299	1	1	2	1
9544	1	1	75-85	3	3	2	1	5	40042.6	21318.1	45165.1	23936.8	1	5	2	122	195	0.21	0.23	0	21.82	0	2	1	2	1	1.8	2.57	26.51	1.55	414.86	4.66	2	3	2	1	2	2	0	0.587842	0.943945	3.27756	0.438319	6.02794	1.53904	2	3	2	1
8955	1	1	20-24	1	1	7	2	0.84	15802.2	9044.56	16914.3	9036.38	1	3	1	138	194	0.11	2.39	1	36.67	4	2	2	2	2	1.99	2.49	30.95	1.55	448.39	3.32	2	3	3	1	2	2	1	0.688185	0.912323	3.43241	0.438319	6.10566	1.19999	2	3	3	1
8702	1	2	25-34	3	2	4	2	1.47	79810.5	36496.4	90263.7	38353.2	2	7	1	89	160	0.12	1.78	1	23.31	4	2	2	2	2	1.99	1.8	21.54	1.61	331.51	3.69	2	2	2	2	2	2	1	0.688185	0.587842	3.06996	0.476296	5.80366	1.30565	2	2	2	2
6426	1	2	35-44	3	3	3	1	5	85160.7	41715.3	88634.8	43309.7	1	7	2	145	210	1.21	0.39	0	31.02	4	2	2	2	1	1.93	2.95	21.93	1.61	551.06	7.93	2	3	2	2	3	3	1	0.657572	1.08184	3.0879	0.476296	6.31184	2.07067	2	3	2	2
8568	1	2	25-34	2	2	4	2	4.4	6140.89	2807.34	6455.34	2859.99	2	4	3	201	193	0.48	0.23	0	30.44	3	2	2	2	2	1.25	1.72	23.91	1.61	283.56	5.29	1	2	2	2	1	2	1	0.223224	0.542382	3.17434	0.476296	5.64742	1.66584	1	2	2	2
9548	1	1	45-54	3	2	2	1	1.51	33236.5	16609.5	37108.5	17474.3	1	11	1	134	217	0.1	0.24	0	34.21	4	2	2	2	2	0.97	1.22	14.55	1.56	286.54	3.66	1	1	1	1	1	2	1	-0.0303561	0.198933	2.67766	0.44475	5.65788	1.29749	1	1	1	1
4758	1	2	65-74	4	1	3	1	5	17427.1	10030.8	17228	9786.86	1	2	3	109	230	0.58	0.88	0	42.55	0	2	1	2	1	1.24	1.62	24.12	1.61	303.74	4.34	1	1	2	2	1	2	0	0.215192	0.482488	3.18308	0.476296	5.71617	1.4679	1	1	2	2
4389	1	1	75-85	3	3	2	1	3.16	13113.5	7128.12	13922.9	8650.16	2	13	2	194	210	0.19	1.63	1	26.3	3	2	2	2	1	1.07	1.43	14.67	1.56	256.44	4.87	1	1	1	1	1	2	1	0.0677521	0.357744	2.68587	0.44475	5.5469	1.58311	1	1	1	1
6104	1	2	75-85	3	3	1	1	5	25101.9	11317.3	29002.7	14298.9	2	10	3	85	194	0.15	0.24	0	17.87	0	2	2	2	2	1.17	1.45	7.71	1.62	237.24	1.98	1	1	0	2	1	1	0	0.157089	0.371633	2.04265	0.482488	5.46907	0.683147	1	1	0	2
4505	1	2	20-24	3	3	5	2	4.51	63157.5	27250.9	63538.1	28077.2	2	8	2	163	219	0.22	0.2	0	23.95	4	2	2	2	2	1.47	1.82	16.71	1.62	453.25	1.38	2	2	1	2	2	0	1	0.38533	0.598891	2.81607	0.482488	6.11644	0.322156	2	2	1	2
8865	1	2	25-34	2	3	2	1	5	8274.57	3442.9	9396.83	3780.63	1	12	2	237	291	0.69	0.15	0	27.94	2	2	2	2	2	1.59	3.28	19.77	1.62	467.64	4.17	2	3	2	2	2	2	2	0.463797	1.18787	2.98422	0.482488	6.1477	1.42794	2	3	2	2
8202	1	2	65-74	2	3	2	1	3.16	42362.8	21484.1	45194	21478.7	1	8	2	126	239	0.24	1.92	1	24.88	2	2	2	2	2	0.83	0.97	10.21	1.63	241.76	1.16	0	0	0	2	1	0	2	-0.186209	-0.0303561	2.32347	0.488641	5.48795	0.148506	0	0	0	2
6483	1	2	35-44	1	1	7	2	1.51	13159.9	7390.85	12949.7	7667.8	2	6	3	115	199	0.4	0.31	0	30.07	4	2	2	2	2	1.07	1.45	14.07	1.63	428.74	3.81	1	1	1	2	2	2	1	0.0677521	0.371633	2.64412	0.488641	6.06085	1.33766	1	1	1	2
2105	1	2	65-74	3	3	2	1	2.22	31536.8	18133.2	36437.7	22348.4	3	1	3	247	215	0.56	0.11	0	21.07	3	2	2	2	1	1.11	1.48	14.73	1.63	342.82	4.22	1	1	1	2	2	2	1	0.10445	0.39211	2.68995	0.488641	5.83721	1.43986	1	1	1	2
7187	1	1	65-74	3	3	2	1	1.2	35744.1	18754.7	40027.3	19295.7	1	11	2	329	242	0.14	0.26	0	24.52	0	2	2	2	2	0.83	1.25	18.02	1.56	225.34	2.49	0	1	1	1	1	1	0	-0.186209	0.223224	2.89154	0.44475	5.41761	0.912323	0	1	1	1
2129	1	2	35-44	3	3	3	1	5	91171.4	44659.6	94890.8	46366.6	2	8	2	60	211	0.03	2.66	1	20.59	2	2	2	2	2	1.03	1.04	17.96	1.63	223.31	1.79	1	0	1	2	1	0	2	0.0296559	0.0393169	2.8882	0.488641	5.40856	0.582271	1	0	1	2
4679	1	1	45-54	1	1	3	1	2.88	10806.9	5913	11288.5	6205.58	2	2	1	190	219	0.06	2.17	1	21.74	4	2	2	2	2	1.41	1.85	18.07	1.56	261.46	2.31	2	2	1	1	1	1	1	0.343661	0.61524	2.89431	0.44475	5.56628	0.837291	2	2	1	1
6455	1	2	20-24	1	1	5	2	0.51	15725.6	8529.7	15474.4	8666.06	2	2	2	134	155	0.68	0.08	0	26.16	4	2	2	2	1	1.59	4.27	13.83	1.64	497.57	49.3	2	3	1	2	3	3	1	0.463797	1.45164	2.62691	0.494757	6.20974	3.89793	2	3	1	2
9952	1	1	20-24	3	2	1	1	2.22	66963.7	30858	75477.8	33577.8	1	7	1	61	194	0.05	0.23	0	28.43	4	2	2	2	2	1.19	1.56	19.1	1.56	346.17	3.01	1	1	1	1	2	1	1	0.174037	0.44475	2.94974	0.44475	5.84693	1.10197	1	1	1	1
2064	1	1	35-44	3	2	5	2	2.34	113462	55434.7	116957	56556.7	1	11	1	50	168	1.07	2.44	1	21.97	4	2	2	2	2	2.23	3.35	21.12	1.56	560.09	6.29	3	3	2	1	3	3	1	0.802046	1.20899	3.05027	0.44475	6.3281	1.83898	3	3	2	1
6183	1	1	55-64	1	1	3	1	2.4	2876.95	1743.95	3584.82	1907.51	2	13	2	97	218	0.19	1.96	1	26.31	3	2	2	2	1	1.55	1.7	22.58	1.56	483.82	1.72	2	2	2	1	3	0	1	0.438319	0.530687	3.11711	0.44475	6.18171	0.542382	2	2	2	1
7923	1	1	25-34	2	3	5	2	2.83	73490.9	35905.8	73381.6	39822.4	2	7	2	68	179	0.1	0.3	0	23.83	4	2	2	2	2	2.05	1.19	25.98	1.56	276.01	1.6	3	1	2	1	1	0	1	0.717889	0.174037	3.25737	0.44475	5.62044	0.470066	3	1	2	1
6037	1	1	45-54	1	1	5	2	3.97	10177.8	5963.75	10223.6	6166.45	1	6	1	94	200	0.18	1.73	1	25.84	4	2	2	2	2	2.18	2.03	29.51	1.56	472.51	2.33	3	2	3	1	3	1	1	0.779371	0.708085	3.38476	0.44475	6.15806	0.845911	3	2	3	1
5461	1	1	75-85	3	2	1	1	2.22	38150.4	20310.7	42722	21329.8	1	5	3	140	276	0.27	0.13	0	27.72	3	2	1	2	1	1.34	1.2	12.05	1.57	129.64	2.4	1	1	0	1	0	1	1	0.292744	0.182405	2.48915	0.451139	4.86476	0.87551	1	1	0	1
344	1	1	25-34	3	3	1	1	5	110250	50804.9	120125	55282.8	2	10	2	78	186	0.04	0.07	0	24.43	3	2	2	2	2	1.49	1.73	18.8	1.57	279.19	3.6	2	2	1	1	1	2	1	0.398843	0.548179	2.93391	0.451139	5.63189	1.28096	2	2	1	1
439	1	1	25-34	4	3	2	1	0.78	30969.8	13366.3	32990.2	13960.3	1	7	3	76	162	0.45	1.58	1	30.53	4	2	2	2	2	2.41	1.41	20.62	1.57	152.69	4.4	3	1	2	1	0	2	1	0.879668	0.343661	3.02631	0.451139	5.02841	1.48163	3	1	2	1
7576	1	2	75-85	1	1	2	1	0.49	3391.16	2007.11	3583.81	2554.52	1	4	3	211	285	0.4	1.48	1	22.96	0	2	2	2	1	1.44	2.27	14.12	1.64	240.4	5.91	2	2	1	2	1	3	0	0.364713	0.819824	2.64766	0.494757	5.4823	1.77666	2	2	1	2
4781	1	1	45-54	4	3	5	2	4.11	18768.9	9586.75	19977	10669.4	2	7	2	121	154	0.17	3.08	1	30.3	3	2	2	2	1	1.01	1.25	24.85	1.57	266.06	2.23	1	1	2	1	1	1	1	0.0100493	0.223224	3.2129	0.451139	5.58372	0.802046	1	1	2	1
129	1	2	55-64	3	3	3	1	5	41430.7	21011.4	54689.4	26144.1	2	8	3	61	186	0.21	0.32	0	38.32	3	2	2	2	1	0.97	1.55	14.34	1.64	308.3	21.83	1	1	1	2	1	3	1	-0.0303561	0.438319	2.66312	0.494757	5.73107	3.08329	1	1	1	2
307	1	2	25-34	4	2	3	1	1.63	8663.03	3960.35	9038.34	4034.63	1	12	3	210	224	0.49	0.35	0	29.36	3	2	2	2	2	0.98	1.27	19.45	1.64	436.19	4.99	1	1	1	2	2	2	1	-0.0201007	0.239096	2.9679	0.494757	6.07808	1.60746	1	1	1	2
6066	1	1	55-64	3	3	5	2	5	60832.8	31744.3	62706.9	32039.8	2	5	2	70	203	0.36	2.7	1	34.95	3	2	2	2	2	1.46	1.23	26.73	1.57	539.89	4.56	2	1	2	1	3	2	1	0.378505	0.207095	3.28582	0.451139	6.29137	1.51734	2	1	2	1
9511	1	2	45-54	3	2	2	1	3.2	72822.6	38414.5	76854.5	39246.7	2	1	1	103	269	0.12	2.48	1	24.38	4	2	2	2	1	1.28	1.63	22.72	1.64	272.51	0.93	1	1	2	2	1	0	1	0.246938	0.488641	3.12329	0.494757	5.60768	-0.0724632	1	1	2	2
9771	1	1	65-74	3	2	3	1	5	45971	24120.7	51255.4	25417.1	1	10	3	238	231	0.32	3.27	1	28.74	0	2	2	2	2	2.02	2.04	27.95	1.57	550.28	2.39	3	2	3	1	3	1	0	0.703147	0.712999	3.33045	0.451139	6.31043	0.871335	3	2	3	1
6829	1	2	35-44	4	3	4	2	5	32063.6	17088.2	32878.5	17406.9	1	9	2	67	163	0.24	0.13	0	34.56	3	2	2	2	1	1.33	1.39	7.7	1.65	239.63	2.82	1	1	0	2	1	1	1	0.285254	0.329376	2.04135	0.500836	5.4791	1.03677	1	1	0	2
5489	1	2	65-74	1	1	3	1	2.34	1686.87	1083.49	2059.09	1142.43	1	13	2	238	194	1.3	1.83	1	28.8	2	2	2	2	2	0.97	1.46	10.55	1.65	341.33	2.61	1	1	0	2	2	1	2	-0.0303561	0.378505	2.35622	0.500836	5.83285	0.959389	1	1	0	2
4385	1	2	65-74	4	2	1	1	2.84	14251.8	8203.17	15920.3	9727.28	2	3	1	112	322	0.65	0.09	0	41.12	2	2	2	1	1	1.23	1.06	15.08	1.65	222.94	2.18	1	0	1	2	1	1	2	0.207095	0.0583632	2.71344	0.500836	5.4069	0.779371	1	0	1	2
9911	1	2	45-54	3	3	4	2	5	121284	59410.1	135254	63701.1	1	6	2	343	232	0.58	0.29	0	38.95	0	2	2	2	2	1.55	1.31	15.39	1.65	284.32	3.66	2	1	1	2	1	2	0	0.438319	0.270103	2.73378	0.500836	5.6501	1.29749	2	1	1	2
6382	1	2	20-24	3	3	2	1	4.52	8274.57	3442.9	9396.83	3780.63	1	12	2	121	212	0.18	0.06	0	20.41	2	2	2	2	2	1.69	2.72	16.59	1.65	365.1	6.44	2	3	1	2	2	3	2	0.524788	1.00067	2.80886	0.500836	5.90017	1.86254	2	3	1	2
7546	1	1	55-64	3	3	5	2	5	54778.9	28585.2	56466.5	28851.2	3	1	3	55	137	0.1	2.66	1	28.43	4	2	2	2	1	1.81	1.97	33.5	1.57	417.82	4.81	2	2	3	1	2	2	1	0.593382	0.678084	3.51158	0.451139	6.03505	1.57072	2	2	3	1
8785	1	1	45-54	1	1	3	1	1.06	12618.6	6904.32	12675.4	7245.96	1	4	1	826	301	0.62	0.61	0	27.06	4	2	2	2	2	1.71	2.6	14.07	1.58	583.88	3.68	2	3	1	1	3	2	1	0.536552	0.95555	2.64412	0.457488	6.3697	1.30294	2	3	1	1
6667	1	2	20-24	3	2	2	1	5	8152.93	3392.29	9862.82	4127.25	2	11	1	200	194	0.52	0.1	0	28.35	0	2	2	2	2	1.18	1.19	20.45	1.65	248.03	2.35	1	1	2	2	1	1	0	0.165599	0.174037	3.01803	0.500836	5.51355	0.854458	1	1	2	2
3362	1	2	45-54	3	3	2	1	4.89	67675.2	35699.2	71422.1	36472.5	2	12	1	188	216	0.24	0.09	0	27.63	0	2	2	2	2	1.23	1.65	22.45	1.65	255.85	1.06	1	2	2	2	1	0	0	0.207095	0.500836	3.11134	0.500836	5.54459	0.0583632	1	2	2	2
4408	1	2	35-44	3	2	5	2	3.18	95254.1	45170.2	95828.2	48042.3	1	12	2	146	199	0.52	0.08	0	25.41	3	2	2	2	2	1.77	2.03	25.09	1.65	488.32	5.19	2	2	2	2	3	2	1	0.571036	0.708085	3.22251	0.500836	6.19097	1.64675	2	2	2	2
6336	1	1	45-54	3	1	3	1	5	101277	49121.8	104439	50330.5	2	6	1	745	204	0.37	0.31	0	30.93	4	2	2	2	2	1.4	2.05	15.81	1.58	297.09	3.49	1	2	1	1	1	2	1	0.336544	0.717889	2.76071	0.457488	5.69404	1.24993	1	2	1	1
4982	1	2	65-74	3	2	1	1	1.44	46927.6	23799.1	50063.9	23793.2	1	10	1	72	174	0.01	0.29	0	22.83	2	2	2	1	2	0.98	1.72	13.26	1.66	294.8	2.3	1	2	0	2	1	1	2	-0.0201007	0.542382	2.58483	0.506878	5.6863	0.832953	1	2	0	2
6247	1	1	55-64	4	1	2	1	1.07	9620.28	4928.44	10369.5	5282.27	2	8	3	82	225	0.47	3.33	1	27.55	0	2	1	2	1	1.1	1.54	17.91	1.58	195.84	2.05	1	1	1	1	0	1	0	0.0954011	0.431847	2.88542	0.457488	5.2773	0.717889	1	1	1	1
563	1	1	20-24	1	1	7	2	0.84	12859.8	7360.41	13764.8	7643.43	2	7	3	78	181	0.04	2.61	1	25.65	4	2	2	2	1	2.52	1.27	20.5	1.58	475.12	3.31	3	1	2	1	3	2	1	0.924299	0.239096	3.02047	0.457488	6.16357	1.19698	3	1	2	1
6773	1	1	35-44	1	2	6	2	1.06	21383	12108	22692.3	12410	1	4	1	116	224	0.52	1.36	1	25.64	4	2	2	2	2	1.79	1.99	24.07	1.58	307.21	2.26	2	2	2	1	1	1	1	0.582271	0.688185	3.18101	0.457488	5.72753	0.815409	2	2	2	1
1445	1	2	55-64	3	2	3	1	2.22	82450.1	43493.1	85813.7	43641.5	1	12	1	207	285	0.18	0.45	0	18.62	0	2	2	2	2	1.3	0.8	14.47	1.66	695.18	0.42	1	0	1	2	3	0	0	0.262441	-0.223019	2.67215	0.506878	6.54417	-0.867263	1	0	1	2
2583	1	2	65-74	3	1	1	1	2.22	43237.1	24860.7	57073.8	30161.5	2	11	2	267	223	0.38	1.99	1	32.01	2	2	2	1	2	1.45	1.62	19.12	1.66	335.78	2.63	2	1	1	2	2	1	2	0.371633	0.482488	2.95079	0.506878	5.81646	0.967022	2	1	1	2
8271	1	2	65-74	3	2	2	1	3.39	54550	27664.7	61546.5	28898.9	3	1	2	113	293	0.52	3.62	1	24.84	4	2	2	2	2	1.08	3.26	19.57	1.66	379.97	6.77	1	3	1	2	2	3	1	0.0770536	1.18176	2.97405	0.506878	5.94009	1.91252	1	3	1	2
3919	1	1	35-44	3	3	5	2	3.88	92941.2	45408.8	95804.4	46327.9	2	12	3	104	187	0.04	0.41	0	26.73	3	2	2	2	2	1.56	1.69	24.26	1.58	473.92	1.66	2	2	2	1	3	0	1	0.44475	0.524788	3.18887	0.457488	6.16104	0.506878	2	2	2	1
6549	1	2	25-34	2	3	2	1	4.44	6016.22	2503.24	6769.3	2748.79	2	7	2	117	230	0.14	0.5	0	25.32	4	2	2	2	2	1.8	1.78	22.45	1.66	423.56	4.28	2	2	2	2	2	2	1	0.587842	0.57667	3.11134	0.506878	6.0487	1.45398	2	2	2	2
5856	1	1	75-85	3	1	2	1	1.13	18075.4	9825.26	23277.6	11873.7	1	3	2	103	193	0.19	3	1	28.87	0	2	1	2	1	0.82	1.12	24.4	1.58	201.51	1.98	0	0	2	1	0	1	0	-0.198329	0.113418	3.19462	0.457488	5.30584	0.683147	0	0	2	1
5465	1	2	25-34	3	2	4	2	1.52	103917	43237.8	108156	44787.7	1	11	3	122	189	0.15	0.23	0	21.76	0	2	2	2	2	2.34	2.77	23.62	1.66	467.53	6.83	3	3	2	2	2	3	0	0.850194	1.01888	3.16214	0.506878	6.14746	1.92134	3	3	2	2
3316	1	2	20-24	3	3	2	1	0	68206.9	28379.7	77457.7	31836.6	1	7	2	60	146	0.01	0.41	0	20	3	2	2	2	2	1.23	2.06	26.64	1.66	260.68	5.39	1	2	2	2	1	3	1	0.207095	0.722755	3.28245	0.506878	5.56329	1.68456	1	2	2	2
3185	1	2	45-54	3	2	3	1	1.8	114312	55994.9	122250	59969.6	2	8	2	137	198	0.7	0.07	0	35.24	4	2	2	2	2	1.01	1.29	38.23	1.66	217.35	3.37	1	1	3	2	1	2	1	0.0100493	0.25472	3.64365	0.506878	5.38151	1.21494	1	1	3	2
2097	1	2	55-64	3	3	4	2	1.8	55489.5	28141.2	62333.6	32621	1	6	2	82	218	0.4	0.14	0	29.07	2	2	2	2	2	2.16	4.16	11.01	1.67	704.17	7.52	3	3	0	2	3	3	2	0.770155	1.42554	2.39889	0.512884	6.55702	2.01758	3	3	0	2
1343	1	2	65-74	3	2	2	1	2.67	38454.5	22110.8	43386.7	26933.4	2	1	3	134	233	0.69	0.24	0	36.46	3	2	2	2	1	0.82	1.33	13.26	1.67	161.93	6.15	0	1	0	2	0	3	1	-0.198329	0.285254	2.58483	0.512884	5.08716	1.81647	0	1	0	2
5630	1	1	45-54	1	3	5	2	1.5	19843.2	11627.2	19932.4	13110.9	1	4	3	301	228	0.44	0.18	0	38.09	4	2	2	2	1	1.54	1.43	27.38	1.58	335.24	1.04	2	1	2	1	2	0	1	0.431847	0.357744	3.30985	0.457488	5.81485	0.0393169	2	1	2	1
7395	1	2	35-44	3	2	7	2	3.88	87299.4	39775.4	90100	41148.9	1	1	2	124	191	0.66	0.25	0	29.93	2	2	2	2	2	1.06	1.31	14.23	1.67	308.59	2.78	1	1	1	2	1	1	2	0.0583632	0.270103	2.65542	0.512884	5.73201	1.02249	1	1	1	2
5749	1	2	65-74	4	2	2	1	2.81	10153.8	5844.41	10780.3	6664.11	2	4	3	98	197	0.25	2.99	1	32.33	3	2	2	2	1	2.36	1.97	19.61	1.67	341.79	2.13	3	2	2	2	2	1	1	0.858704	0.678084	2.97609	0.512884	5.8342	0.756169	3	2	2	2
4993	1	2	45-54	3	3	2	1	5	139781	68470.6	157278	75359.9	1	7	2	58	153	0.01	0.23	0	21.79	3	2	2	2	2	2.04	1.11	24.03	1.67	682.28	0.45	3	0	2	2	3	0	1	0.712999	0.10445	3.17934	0.512884	6.52544	-0.798285	3	0	2	2
7106	1	1	55-64	3	1	2	1	5	95894.5	47922.1	118029	50417.1	1	2	1	389	241	0.28	3.2	1	30.65	3	2	2	2	1	2.29	1.54	28.24	1.58	454.62	5.49	3	1	3	1	2	3	1	0.828595	0.431847	3.34077	0.457488	6.11946	1.70295	3	1	3	1
172	1	1	35-44	4	3	3	1	2.22	28761.2	14478.7	30085	14368.3	1	12	2	103	252	0.17	0.09	0	34.08	3	2	2	2	1	2.81	3.25	35.42	1.58	616.25	7.02	3	3	3	1	3	3	1	1.03322	1.17869	3.5673	0.457488	6.42365	1.94878	3	3	3	1
6865	1	2	35-44	2	3	5	2	1	53842.7	25532.6	54167.3	25872.1	2	9	2	104	197	0.27	0.37	0	26.82	0	2	2	1	2	1.24	1.55	34.99	1.67	240.77	2.45	1	1	3	2	1	1	0	0.215192	0.438319	3.55509	0.512884	5.48384	0.896129	1	1	3	2
6213	1	1	65-74	4	1	2	1	2.22	14774.9	7569.16	15925.6	7924.53	1	2	3	79	116	2.19	2.63	1	34.8	0	2	2	2	1	1.12	0.82	17.39	1.59	286.47	5.2	1	0	1	2	1	2	0	0.113418	-0.198329	2.85595	0.463797	5.65763	1.64868	1	0	1	2
964	1	2	55-64	2	1	3	1	0.94	63952	32432.9	84417.9	36518.3	1	2	2	91	168	0.07	1.58	1	25.73	4	2	2	1	2	1.1	1.55	7.48	1.68	203.45	3.17	1	1	0	2	0	1	1	0.0954011	0.438319	2.01237	0.518853	5.31542	1.15376	1	1	0	2
6162	1	1	65-74	3	3	2	1	5	32624.2	17368.7	36533.6	18240.2	2	1	3	115	216	0.31	1.36	1	30.86	3	2	1	2	1	1.89	2.36	18.47	1.59	482.2	3.32	2	3	1	2	3	2	1	0.63663	0.858704	2.9162	0.463797	6.17836	1.19999	2	3	1	2
3652	1	1	65-74	3	2	3	1	3.71	40586.2	21295.4	45251.6	22332.3	2	8	2	144	236	0.3	0.53	0	33.68	0	2	2	2	1	1.72	1.65	19.7	1.59	223.51	1.89	2	2	2	2	1	1	0	0.542382	0.500836	2.98067	0.463797	5.40946	0.63663	2	2	2	2
7634	1	2	45-54	1	3	3	1	5	7898.36	4610.67	9791.46	4677.68	1	13	2	112	237	0.2	0.23	0	31.45	3	2	2	2	2	0.87	2.24	8.27	1.68	222.02	4.94	0	2	0	2	1	2	1	-0.139147	0.806521	2.11276	0.518853	5.40277	1.59739	0	2	0	2
3786	1	1	75-85	3	2	2	1	5	12299.1	6685.43	13058.2	8112.94	2	12	3	64	185	4.95	0.15	0	22.4	2	2	2	2	1	1.69	2.1	19.75	1.59	463.26	3.14	2	2	2	2	2	1	2	0.524788	0.741985	2.9832	0.463797	6.13829	1.14425	2	2	2	2
6610	1	1	75-85	3	1	2	1	3.44	37122.2	19763.4	42570.7	21251	1	12	2	363	150	0.05	3.06	1	28.79	0	2	2	1	1	2.01	2.52	20.12	1.59	547.19	3.19	3	3	2	2	3	1	0	0.698184	0.924299	3.00176	0.463797	6.3048	1.16005	3	3	2	2
2654	1	2	25-34	4	3	3	1	5	35618.7	16283.3	37161.8	16593.6	2	12	2	59	175	0.41	2.11	1	25.21	0	2	2	2	2	1.32	1.1	10.23	1.68	192.36	1.12	1	0	0	2	0	0	0	0.277707	0.0954011	2.32542	0.518853	5.25937	0.113418	1	0	0	2
4803	1	2	45-54	3	1	7	2	0.84	37251.4	19578.7	37475.9	19174.1	1	6	1	214	200	0.73	0.37	0	21.71	4	2	2	2	2	1.68	1.92	18.83	1.68	225.82	2.31	2	2	1	2	1	1	1	0.518853	0.652377	2.9355	0.518853	5.41974	0.837291	2	2	1	2
1848	1	2	25-34	1	1	6	2	2.22	15725.6	8529.7	15474.4	9524.96	2	2	1	46	196	0.1	0.18	0	23.06	4	2	2	2	2	1.63	1.74	19.22	1.68	386.28	6.53	2	2	1	2	2	3	1	0.488641	0.553943	2.956	0.518853	5.95656	1.87642	2	2	1	2
2819	1	2	65-74	3	2	2	1	0.92	53146.1	26952.8	56698.1	26946.1	2	1	2	199	248	0.29	0.21	0	32.24	2	2	2	2	1	1.87	2.21	19.35	1.68	391.39	1.46	2	2	1	2	2	0	2	0.625992	0.793038	2.96274	0.518853	5.9697	0.378505	2	2	1	2
3062	1	2	25-34	4	3	2	1	5	35618.7	16283.3	38130.2	16929.6	2	12	2	111	156	0.55	0.33	0	45.29	4	2	2	2	2	0.85	1.27	23.75	1.68	239.43	1.86	0	1	2	2	1	1	1	-0.162401	0.239096	3.16762	0.518853	5.47826	0.62063	0	1	2	2
7656	1	2	45-54	4	1	4	2	5	23232.4	12381.6	25240	12612.6	1	7	2	76	186	0.23	0.42	0	34.74	4	2	2	2	2	1.64	1.04	25.97	1.68	293.98	5.24	2	0	2	2	1	2	1	0.494757	0.0393169	3.25698	0.518853	5.68351	1.65634	2	0	2	2
6325	1	2	25-34	1	3	4	2	3.11	18142.2	10005.5	17852.4	10434.3	1	5	1	68	147	0.21	2.47	1	26.19	4	2	2	2	2	1.15	2.08	31.69	1.68	195.7	2.34	1	2	3	2	0	1	1	0.139849	0.732416	3.45603	0.518853	5.27658	0.850194	1	2	3	2
4600	1	1	35-44	3	3	5	2	3.33	83267.5	42172.1	83143.7	42380.4	1	9	2	88	165	0.01	3.17	1	23.88	2	2	2	2	2	1.75	1.3	23.19	1.59	584.07	1.87	2	1	2	2	3	1	2	0.559673	0.262441	3.14376	0.463797	6.37002	0.625992	2	1	2	2
4636	1	2	75-85	3	1	3	1	1.46	24073.1	10853.5	27042.3	14139.2	1	12	2	264	344	0.42	3.09	1	22.85	0	2	2	2	2	1.67	2.6	19.81	1.69	390.01	3.88	2	3	2	2	2	2	0	0.512884	0.95555	2.98624	0.524788	5.96617	1.35586	2	3	2	2
8985	1	2	20-24	3	2	3	1	4.24	79846.9	33222.8	90304.9	35499.6	1	12	2	40	154	0.06	0.59	0	24.83	4	2	2	2	2	1.68	1.74	21.01	1.69	460.74	4.88	2	2	2	2	2	2	1	0.518853	0.553943	3.04505	0.524788	6.13283	1.58517	2	2	2	2
2435	1	2	20-24	2	3	2	1	1.42	9288.38	3864.73	10548.1	4243.84	1	8	3	121	168	0.25	0.21	0	18.91	4	2	2	2	2	2.51	3.65	24.97	1.69	510.86	6.78	3	3	2	2	3	3	1	0.920323	1.29475	3.21772	0.524788	6.2361	1.91399	3	3	2	2
2844	1	2	55-64	4	3	2	1	5	10553.7	6074.58	11431.9	7203.21	1	7	3	87	155	0.13	2.56	1	31.28	4	2	2	2	1	1.89	1.68	25.78	1.69	426.48	1.44	2	2	2	2	2	0	1	0.63663	0.518853	3.24964	0.524788	6.05557	0.364713	2	2	2	2
8950	1	1	55-64	3	1	2	1	2.22	78422	39190.4	87611.1	41796.8	2	11	1	49	182	0.06	0.22	0	19.26	4	2	2	2	2	1.17	4.11	24.72	1.59	1268.31	33.78	1	3	2	2	3	3	1	0.157089	1.41345	3.20765	0.463797	7.14544	3.51987	1	3	2	2
1800	1	2	25-34	1	1	5	2	1.76	12578.6	6822.73	12377.6	6931.8	1	13	2	78	136	0.19	2.21	1	23.98	2	2	2	2	2	2.05	2	29.44	1.69	408.9	3.45	3	2	3	2	2	2	2	0.717889	0.693197	3.38239	0.524788	6.01347	1.2384	3	2	3	2
8448	1	2	25-34	3	3	2	1	5	6526.84	2984.65	7343.84	3223.27	2	8	2	164	222	1.3	0.31	0	37.78	2	2	2	2	1	1.76	2.37	30.25	1.69	432.48	4.9	2	3	3	2	2	2	2	0.565371	0.862932	3.40953	0.524788	6.06954	1.58926	2	3	3	2
7502	1	1	75-85	3	2	2	1	3.38	13686.6	7439.66	14531.4	9028.22	1	1	2	101	173	0.28	1.96	1	25.28	0	2	1	2	2	0.98	1.21	25.4	1.59	190.75	2.91	1	1	2	2	0	1	0	-0.0201007	0.190703	3.23479	0.463797	5.25096	1.06819	1	1	2	2
3815	1	2	35-44	1	3	3	1	3.24	9366.38	5467.63	9518.66	5547.09	1	5	3	172	178	1.15	2.67	1	38.17	3	2	2	2	1	0.98	1.09	30.78	1.69	213.15	3.59	1	0	3	2	0	2	1	-0.0201007	0.0862694	3.4269	0.524788	5.362	1.27818	1	0	3	2
9090	1	2	75-85	3	3	2	1	2.89	25165.9	11346.2	28393.7	14978.7	1	12	1	97	219	0.3	0.17	0	21.57	4	2	2	2	1	0.68	1.2	15.02	1.7	173.77	1.29	0	1	1	2	0	0	1	-0.385515	0.182405	2.70945	0.530687	5.15773	0.25472	0	1	1	2
5222	1	2	65-74	4	2	3	1	2.49	14464.4	8325.56	14669.1	8123.06	1	12	2	74	254	0.36	0.2	0	34.46	0	2	2	2	1	1.94	0.69	15.57	1.7	373.54	0.36	2	0	1	2	2	0	0	0.66274	-0.370919	2.74541	0.530687	5.92303	-1.02137	2	0	1	2
2250	1	1	35-44	2	3	3	1	2.97	76739.6	35905.8	82193.1	37958.2	2	7	2	123	149	0.29	0.13	0	26.01	3	2	2	2	2	2.46	2.95	26.25	1.59	505.68	3.76	3	3	2	2	3	2	1	0.900202	1.08184	3.2677	0.463797	6.2259	1.32445	3	3	2	2
6218	1	2	25-34	3	3	1	1	4.67	77811.5	35582.3	87551.7	38427.1	2	4	2	97	164	0.5	0.37	0	21.28	3	2	2	2	2	1.94	2.12	17.3	1.7	563.23	1.67	2	2	1	2	3	0	1	0.66274	0.751463	2.85076	0.530687	6.33369	0.512884	2	2	1	2
198	1	2	45-54	2	2	3	1	2.01	17882.4	9530.35	19596.2	9939.31	2	9	2	57	213	0.19	2.08	1	27.74	3	2	2	2	2	1.73	1.65	17.69	1.7	391.66	2.64	2	2	1	2	2	1	1	0.548179	0.500836	2.87306	0.530687	5.97039	0.970817	2	2	1	2
6075	1	1	35-44	4	3	5	2	3.59	35277.6	15448.3	37548.2	15539.9	1	9	2	147	211	0.07	0.2	0	26.64	4	2	2	2	2	1.53	2.84	27.15	1.59	266.82	9.62	2	3	2	2	1	3	1	0.425333	1.04384	3.30141	0.463797	5.58657	2.26385	2	3	2	2
537	1	1	35-44	3	2	6	2	2.17	98289.3	49780.1	98143.1	49523.4	2	1	1	273	258	0.24	0.2	0	26.4	3	2	1	2	2	2.57	2.73	40.26	1.59	631.39	5.6	3	3	3	2	3	3	1	0.943945	1.00434	3.69538	0.463797	6.44792	1.72278	3	3	3	2
8742	1	2	20-24	1	3	3	1	2.22	1494.94	824.469	1471.06	874.067	1	13	2	163	251	2.45	0.09	0	33.29	2	2	2	2	2	1.7	2.56	20.48	1.7	438.71	8.38	2	3	2	2	2	3	2	0.530687	0.940046	3.0195	0.530687	6.08384	2.12586	2	3	2	2
7562	1	2	45-54	3	2	3	1	2.22	59254.4	31257.2	61671.7	30898.4	3	1	2	138	224	0.13	0.16	0	34.94	4	2	2	2	1	3.79	2.57	25.03	1.7	330.9	1.66	3	3	2	2	2	0	1	1.33239	0.943945	3.22012	0.530687	5.80182	0.506878	3	3	2	2
9912	1	2	65-74	2	1	2	1	1.07	24527.3	14102.9	29590.7	17178.8	2	9	2	99	178	1.49	1.88	1	31.91	3	2	2	2	1	0.78	1.46	11.15	1.71	194.55	1.45	0	1	0	2	0	0	1	-0.248333	0.378505	2.41153	0.536552	5.27069	0.371633	0	1	0	2
8942	1	1	55-64	2	3	5	2	2.25	62508	32797.6	69693.3	33419.8	1	7	2	146	181	0.22	3	1	26.36	4	2	2	2	2	0.63	0.54	10.2	1.6	157.54	0.39	0	0	0	2	0	0	1	-0.461877	-0.616001	2.32249	0.470066	5.05968	-0.941352	0	0	0	2
6979	1	2	35-44	1	1	7	2	0.31	6952.97	4133.22	6841.9	4059.55	2	3	2	186	172	0.19	1.57	1	31.95	0	2	2	2	1	0.83	1.34	12.6	1.71	310.52	8.25	0	1	0	2	1	3	0	-0.186209	0.292744	2.53378	0.536552	5.73825	2.11023	0	1	0	2
8717	1	2	55-64	1	1	2	1	1.81	1965.79	1163.49	1934.39	1480.81	2	13	2	76	224	0.08	1.3	1	24.89	2	2	2	2	1	1.89	1.56	15.4	1.71	295.35	2.22	2	1	1	2	1	1	2	0.63663	0.44475	2.73443	0.536552	5.68816	0.797552	2	1	1	2
7687	1	1	35-44	1	1	3	1	0.71	12618.6	6904.32	12675.4	7245.96	1	4	1	145	228	0.45	0.37	0	33.58	4	2	2	2	1	1.55	1.35	14.43	1.6	539.51	2.09	2	1	1	2	3	1	1	0.438319	0.300179	2.66938	0.470066	6.29066	0.737212	2	1	1	2
9207	1	1	65-74	1	1	4	2	1.5	1983.92	1202.61	2400.48	1436.8	1	6	3	198	209	0.31	0.46	0	33.3	0	2	2	2	1	1.28	1.04	20.32	1.6	361.21	4.19	1	0	2	2	2	2	0	0.246938	0.0393169	3.01165	0.470066	5.88946	1.43272	1	0	2	2
4621	1	1	65-74	3	1	2	1	2.45	57758.4	30305.5	74381.7	31924.9	1	11	3	200	271	0.13	0.49	0	29.1	0	2	2	2	2	1.69	2.18	20.56	1.6	443.03	6.16	2	2	2	2	2	3	0	0.524788	0.779371	3.0234	0.470066	6.09364	1.81809	2	2	2	2
8282	1	2	25-34	1	3	6	2	0.88	12578.6	6822.73	13160.6	6931.8	1	13	2	105	157	0.54	0.23	0	30.1	2	2	2	2	2	2.24	2.74	21.34	1.71	572.38	5.08	3	3	2	2	3	2	2	0.806521	1.00799	3.06063	0.536552	6.3498	1.62533	3	3	2	2
643	1	1	45-54	4	3	4	2	2.51	22954.2	11555.4	23421.6	11848.9	1	8	1	44	186	0.91	0.6	0	24.05	4	2	2	2	2	0.92	1.72	20.99	1.6	352.21	1.1	0	2	2	2	2	0	1	-0.0832729	0.542382	3.04409	0.470066	5.86423	0.0954011	0	2	2	2
8897	1	1	35-44	3	3	3	1	4.68	103131	50021.1	110460	55812.3	2	6	3	115	231	0.17	0.34	0	35.84	4	2	2	2	2	1.2	1.88	23.05	1.6	266.34	8.36	1	2	2	2	1	3	1	0.182405	0.631325	3.13771	0.470066	5.58477	2.12347	1	2	2	2
9113	1	2	75-85	4	1	4	2	1.46	15082.5	8681.35	16848.4	8470.19	2	10	2	166	210	0.04	2.06	1	28.37	2	2	2	1	1	0.94	1.49	23.01	1.71	383.14	2.01	0	1	2	2	2	1	2	-0.061769	0.398843	3.13597	0.536552	5.9484	0.698184	0	1	2	2
7227	1	1	25-34	1	1	7	2	0.94	13951.2	7985.12	14933.1	7977.9	2	8	2	59	164	0.01	3.25	1	22.26	4	2	2	2	2	1.39	1.16	26.41	1.6	362.57	5.73	1	1	2	2	2	3	1	0.329376	0.148506	3.27378	0.470066	5.89322	1.74573	1	1	2	2
4079	1	1	35-44	2	2	5	2	2.84	101647	51480.5	107228	51215	1	1	2	157	195	0.54	1.14	1	38.23	0	2	2	2	2	1.52	3.85	13.86	1.61	290.19	9.96	2	3	1	2	1	3	0	0.418776	1.3481	2.62908	0.476296	5.67054	2.29859	2	3	1	2
7822	1	2	35-44	1	3	2	1	5	8560.16	5049.12	8998.45	5558.9	1	12	2	247	236	1.01	0.09	0	35.2	4	2	2	2	2	1.89	2.3	17.1	1.72	340.69	4.72	2	2	1	2	2	2	1	0.63663	0.832953	2.83914	0.542382	5.83097	1.55183	2	2	1	2
7125	1	1	75-85	3	2	2	1	1.6	13686.6	7439.66	15437.5	10238.4	1	1	3	224	171	0.13	0.25	0	27.25	3	2	1	2	2	1.46	1.8	16.45	1.61	315.52	3.66	2	2	1	2	1	2	1	0.378505	0.587842	2.80039	0.476296	5.75422	1.29749	2	2	1	2
1822	1	1	75-85	2	1	2	1	2.22	26009.7	13847.2	29337	15548.2	2	4	3	167	198	0.14	1.99	1	24.3	4	2	2	2	2	1.09	1.4	16.55	1.61	172.78	3.03	1	1	1	2	0	1	1	0.0862694	0.336544	2.80645	0.476296	5.15202	1.1086	1	1	1	2
6613	1	2	75-85	3	3	1	1	2.43	25101.9	11317.3	28321.4	17796.4	2	10	2	106	181	0.25	0.07	0	23.87	3	2	2	1	1	1.25	1.84	17.89	1.72	385.95	2.24	1	2	1	2	2	1	1	0.223224	0.60982	2.8843	0.542382	5.95571	0.806521	1	2	1	2
5385	1	2	35-44	4	1	5	2	1.41	20540	9623.04	20305.4	10230.8	2	9	1	123	168	0.48	1.68	1	23.84	4	2	2	2	2	1.91	1.54	20.24	1.72	239.42	5.31	2	1	2	2	1	2	1	0.647156	0.431847	3.00771	0.542382	5.47822	1.66961	2	1	2	2
1715	1	1	55-64	4	1	2	1	2.22	23630.9	11896.1	26852.8	12798.1	2	12	2	75	198	0.01	2.14	1	21.04	2	2	2	2	2	1.6	2.46	19.37	1.61	237.39	2.44	2	3	1	2	1	1	2	0.470066	0.900202	2.96378	0.476296	5.4697	0.892039	2	3	1	2
15	1	2	35-44	3	3	2	1	4.52	108511	49621	114519	51469.7	2	11	1	67	199	0.21	0.17	0	26.68	4	2	2	2	2	1.38	1.79	20.61	1.72	328.79	4.64	1	2	2	2	2	2	1	0.322156	0.582271	3.02582	0.542382	5.79542	1.53474	1	2	2	2
4480	1	1	35-44	4	3	5	2	3.51	31350.2	13728.5	33368	15066.8	2	12	2	63	181	0.42	1.98	1	28.21	0	2	2	2	2	1.76	1.01	19.61	1.61	371.72	5.96	2	0	2	2	2	3	0	0.565371	0.0100493	2.97609	0.476296	5.91814	1.78509	2	0	2	2
6616	1	1	25-34	4	1	1	1	2.22	39083	16867.9	44411.8	18394.9	1	9	1	45	216	0.29	2.3	1	21.78	4	2	2	2	2	1.7	1.7	22.88	1.61	299.77	4.47	2	2	2	2	1	2	1	0.530687	0.530687	3.13031	0.476296	5.70302	1.49741	2	2	2	2
1700	1	2	55-64	3	3	3	1	5	83604.6	44102.1	94554.7	45648.9	1	9	3	56	221	0.1	0.14	0	26.18	3	2	2	2	2	0.8	0.94	22.43	1.72	243.34	9.41	0	0	2	2	1	3	1	-0.223019	-0.061769	3.11044	0.542382	5.49446	2.24178	0	0	2	2
6210	1	1	20-24	1	3	4	2	0.82	24717.5	13069.4	25819.1	14066.1	1	4	2	66	161	6.25	1.61	1	28.64	4	2	2	2	2	1.08	1.06	27.41	1.61	332.83	1.46	1	0	2	2	2	0	1	0.0770536	0.0583632	3.31094	0.476296	5.80763	0.378505	1	0	2	2
2144	1	2	55-64	3	3	2	1	3.16	55348.2	28069.6	59047.4	28062.6	2	4	3	165	235	0.33	2.89	1	30.32	3	2	2	2	1	1.86	1.88	25.19	1.72	225.37	1.56	2	2	2	2	1	0	1	0.62063	0.631325	3.22649	0.542382	5.41774	0.44475	2	2	2	2
77	1	1	25-34	3	3	2	1	2.99	71690.1	33036	80805.1	37407.1	2	8	1	191	253	0.22	0.26	0	25.85	4	2	2	2	2	2.14	3.37	30.78	1.61	528.17	10.17	3	3	3	2	3	3	1	0.760853	1.21494	3.4269	0.476296	6.26942	2.31945	3	3	3	2
8487	1	1	55-64	2	1	5	2	1.33	23151.9	12147.7	30332.7	12249.2	2	7	2	278	249	1.16	2.36	1	26.6	4	2	2	2	2	3.12	2.14	34.57	1.61	740.03	2.39	3	2	3	2	3	1	1	1.13787	0.760853	3.54302	0.476296	6.60669	0.871335	3	2	3	2
6355	1	2	55-64	1	3	3	1	2.11	1926.88	1237.66	2352.06	1269.87	2	6	2	129	177	1.53	2.11	1	26.99	2	2	2	2	2	1.66	1.21	25.62	1.72	169.36	1.61	2	1	2	2	0	0	2	0.506878	0.190703	3.24341	0.542382	5.13203	0.476296	2	1	2	2
9349	1	1	25-34	1	1	2	1	1.24	18816	9855.57	19723.6	10602.1	2	6	3	177	199	0.43	1.88	1	32.28	4	2	2	2	1	1.35	2.16	18.93	1.62	476.67	4.76	1	2	1	2	3	2	1	0.300179	0.770155	2.9408	0.482488	6.16682	1.56027	1	2	1	2
1652	1	2	55-64	4	2	2	1	2.22	24872.2	13255.5	26626	13878.9	1	7	3	71	182	0.18	1.88	1	32.63	3	2	2	2	2	1.52	1.7	30.28	1.72	324.66	2.36	2	2	3	2	2	1	1	0.418776	0.530687	3.41052	0.542382	5.78278	0.858704	2	2	3	2
8972	1	1	20-24	3	2	3	1	1.77	102023	47013.8	104616	49158.9	1	11	2	141	163	0.02	0.61	0	27.77	4	2	2	2	2	1.11	3.06	19.5	1.62	215.3	6.45	1	3	1	2	1	3	1	0.10445	1.11845	2.97047	0.482488	5.37203	1.8641	1	3	1	2
211	1	1	75-85	3	3	2	1	2.4	32945.4	17539.7	34978.9	18865.5	2	11	2	113	184	0.27	3.5	1	31.3	3	2	2	2	2	1.33	1.71	21.22	1.62	314.46	4.85	1	2	2	2	1	2	1	0.285254	0.536552	3.05499	0.482488	5.75086	1.579	1	2	2	2
4561	1	2	75-85	3	1	3	1	2.43	19212.6	8662.12	21642.5	13621.1	1	8	3	111	206	0.4	0.04	0	22.32	2	2	2	2	2	1.09	2.07	11.94	1.73	296.57	2.73	1	2	0	2	1	1	2	0.0862694	0.727597	2.47998	0.548179	5.69228	1.00434	1	2	0	2
3541	1	1	35-44	3	3	5	2	3.97	79938.4	40486	82401	40686	3	1	2	179	175	0.15	0.07	0	30.02	0	2	2	2	2	1.64	1.5	22.05	1.62	380.79	0.85	2	1	2	2	2	0	0	0.494757	0.405532	3.09336	0.482488	5.94225	-0.162401	2	1	2	2
2733	1	1	25-34	2	3	7	2	2.22	113008	55213	112840	55764.6	2	10	2	57	218	0.02	0.07	0	22.33	2	2	2	2	2	1.71	1.85	22.61	1.62	434.54	7.26	2	2	2	2	2	3	2	0.536552	0.61524	3.11844	0.482488	6.07429	1.98239	2	2	2	2
5073	1	1	45-54	3	1	4	2	4.69	129575	62847	129382	65442.9	1	11	1	100	326	1.05	0.22	0	31.15	0	2	2	2	1	1.08	1.49	29.24	1.62	320.44	1.93	1	1	3	2	1	1	0	0.0770536	0.398843	3.37557	0.482488	5.7697	0.657572	1	1	3	2
4727	1	2	65-74	2	3	2	1	2.76	58960.3	29901.4	71132	34120.5	1	11	3	159	185	0.55	2.18	1	37.36	0	2	1	1	1	1.57	1.24	15.72	1.73	572.79	2.31	2	1	1	2	3	1	0	0.451139	0.215192	2.755	0.548179	6.35052	0.837291	2	1	1	2
2076	1	1	45-54	3	3	1	1	3.64	92697.1	44960.3	103496	47096.5	1	8	1	98	179	1.12	0.14	0	23.86	0	2	2	2	2	1.17	1.94	34.9	1.62	271.91	7.98	1	2	3	2	1	3	0	0.157089	0.66274	3.55252	0.482488	5.60547	2.07695	1	2	3	2
3410	1	2	55-64	3	3	2	1	5	42362.8	21484.1	45194	24614.3	2	5	2	91	247	0.06	0.1	0	23.88	4	2	2	2	2	1.76	2.33	20.37	1.73	485.93	4.47	2	2	2	2	3	2	1	0.565371	0.845911	3.01411	0.548179	6.18606	1.49741	2	2	2	2
6518	1	2	45-54	2	2	3	1	1.98	99337.9	52401.5	103390	55006.8	1	2	2	112	213	0.04	2.48	1	24.24	2	2	2	2	2	2.04	1.36	21	1.73	436.68	4.61	3	1	2	2	2	2	2	0.712999	0.307558	3.04457	0.548179	6.0792	1.52825	3	1	2	2
5752	1	2	55-64	4	2	3	1	2.26	22926.3	12218.5	25123.5	12742.8	2	9	2	83	124	2.12	2.44	1	37.11	4	2	2	2	2	0.74	1.18	29.27	1.73	121.29	1.66	0	1	3	2	0	0	1	-0.30097	0.165599	3.3766	0.548179	4.79819	0.506878	0	1	3	2
4269	1	1	25-34	3	3	7	2	0.79	104699	51153.2	107250	53755.5	1	5	2	161	109	0.52	2.85	1	29.06	2	2	2	2	2	1.64	1.97	14.47	1.63	329.85	5.61	2	2	1	2	2	3	2	0.494757	0.678084	2.67215	0.488641	5.79864	1.72457	2	2	1	2
2697	1	2	35-44	3	3	4	2	0.91	130616	59729.1	135944	60847.7	1	11	1	141	265	0.18	0.34	0	30.49	4	2	2	2	2	0.86	0.79	11.94	1.74	329.19	0.62	0	0	0	2	2	0	1	-0.150707	-0.235596	2.47998	0.553943	5.79664	-0.477875	0	0	0	2
118	1	1	75-85	3	3	2	1	2.71	16322.1	8872.24	18410.1	12209.9	1	5	3	157	276	0.29	0.18	0	30.67	0	2	2	2	1	0.83	1.33	14.52	1.63	146.14	5.68	0	1	1	2	0	3	0	-0.186209	0.285254	2.6756	0.488641	4.98457	1.73697	0	1	1	2
1013	1	2	25-34	1	1	5	2	2.22	17587.2	9539.47	18401	9742.45	1	6	2	63	152	0.76	1.72	1	24.48	0	2	2	2	2	2.83	1.4	17.65	1.74	376.35	2.15	3	1	1	2	2	1	0	1.04031	0.336544	2.87079	0.553943	5.93052	0.765514	3	1	1	2
1729	1	2	55-64	4	2	1	1	1.2	11298.6	6503.33	11995.7	7415.46	2	8	2	185	246	0.17	0.27	0	37.81	2	2	2	1	1	0.64	0.8	18.07	1.74	225.93	1.07	0	0	1	2	1	0	2	-0.446131	-0.223019	2.89431	0.553943	5.42023	0.0677521	0	0	1	2
287	1	2	65-74	3	3	3	1	1.38	63110.7	36287.7	70894.8	38700.7	2	6	2	85	216	0.35	0.22	0	17.8	3	2	2	2	2	1.78	1.38	19.54	1.74	367.24	1.29	2	1	1	2	2	0	1	0.57667	0.322156	2.97251	0.553943	5.90602	0.25472	2	1	1	2
2788	1	1	25-34	1	1	7	2	0.94	13951.2	7985.12	14933.1	7977.9	2	8	1	114	184	0.06	0.4	0	26.9	4	2	1	2	1	1.38	1.19	15.82	1.63	581.39	1.4	1	1	1	2	3	0	1	0.322156	0.174037	2.76134	0.488641	6.36542	0.336544	1	1	1	2
5371	1	2	75-85	3	1	1	1	1.2	21048	9489.63	26127.1	14922.3	2	3	2	236	270	0.49	0.67	0	28.31	2	2	2	2	1	1.1	1.32	29.64	1.74	303.35	1.75	1	1	3	2	1	0	2	0.0954011	0.277707	3.38916	0.553943	5.71489	0.559673	1	1	3	2
9581	1	1	55-64	1	1	7	2	0	3364.03	2297.89	4070.37	2716.05	1	4	3	331	188	0.28	0.27	0	25.81	0	2	2	1	2	1.08	1.22	15.99	1.63	310.89	3.88	1	1	1	2	1	2	0	0.0770536	0.198933	2.77203	0.488641	5.73944	1.35586	1	1	1	2
2476	1	1	35-44	2	1	5	2	0.55	34379.2	17411.8	35252.9	17638	2	4	2	171	222	2.57	2.17	1	25.81	0	2	2	1	2	1.64	1.09	16.02	1.63	700.86	0.64	2	0	1	2	3	0	0	0.494757	0.0862694	2.7739	0.488641	6.55231	-0.446131	2	0	1	2
33	1	1	45-54	1	2	5	2	1.78	7478.02	4381.78	9463.23	4530.71	1	13	3	94	189	0.27	1.99	1	36.16	3	2	2	2	2	0.8	1.12	17.88	1.63	132.4	7.51	0	0	1	2	0	3	1	-0.223019	0.113418	2.88374	0.488641	4.88583	2.01625	0	0	1	2
3166	1	1	25-34	1	1	7	2	2.22	21309.8	12196.9	21959.9	12890.2	1	2	2	35	143	0.67	1.24	1	24.78	4	2	2	2	2	0.27	0.87	18.22	1.63	132.57	2.56	0	0	1	2	0	1	1	-1.30896	-0.139147	2.90257	0.488641	4.88711	0.940046	0	0	1	2
5083	1	2	55-64	3	3	1	1	3.47	47161.3	23917.6	53210.1	29760.3	2	3	3	163	212	0.59	0.09	0	21.61	3	2	2	2	2	1.3	1.55	35.84	1.74	405.78	6.19	1	1	3	2	2	3	1	0.262441	0.438319	3.57909	0.553943	6.00581	1.82295	1	1	3	2
7337	1	2	75-85	3	3	1	1	1.56	19369.6	8732.88	20664.1	11033.6	2	12	2	299	239	0.54	0.41	0	24.21	3	2	2	2	2	1.33	1.53	11.87	1.75	502.61	1.74	1	1	0	2	3	0	1	0.285254	0.425333	2.4741	0.559673	6.21981	0.553943	1	1	0	2
9775	1	1	35-44	3	2	3	1	3.53	129575	62847	133207	64393.4	1	11	1	270	221	0.11	1.42	1	28.13	4	2	2	2	1	0.47	0.97	21.22	1.63	238.43	2.92	0	0	2	2	1	1	1	-0.75481	-0.0303561	3.05499	0.488641	5.47408	1.07162	0	0	2	2
419	1	1	65-74	3	3	2	1	4.52	54098.5	28385.2	62038.6	30026.7	2	10	3	104	226	0.19	1.21	1	26.48	3	2	2	2	2	1.75	1.26	23.11	1.63	313.26	3.89	2	1	2	2	1	2	1	0.559673	0.231191	3.14031	0.488641	5.74703	1.35843	2	1	2	2
2630	1	1	45-54	1	2	2	1	1.08	11251.6	6098.58	11302.2	6360.61	1	5	1	60	137	0.69	0.18	0	20.84	0	2	2	1	2	2.26	1.98	28.15	1.63	583.66	2.06	3	2	3	2	3	1	0	0.815409	0.683147	3.33758	0.488641	6.36932	0.722755	3	2	3	2
9410	1	2	55-64	4	3	3	1	2.22	17427.1	10030.8	17673.7	9786.86	1	7	2	89	209	0.07	1.48	1	27.5	2	2	2	2	1	1.52	1.81	20.32	1.75	373.24	3.79	2	2	2	2	2	2	2	0.418776	0.593382	3.01165	0.559673	5.92222	1.33239	2	2	2	2
6721	1	1	65-74	1	1	5	2	2.22	3212.77	1952.34	4003.26	2135.44	2	6	3	174	200	0.33	2.5	1	31.83	0	2	2	2	2	1.17	1.7	10.35	1.64	568.54	2.54	1	2	0	2	3	1	0	0.157089	0.530687	2.33708	0.494757	6.34307	0.932203	1	2	0	2
7450	1	1	55-64	3	3	2	1	5	56634.4	29715.8	63421	30573	2	11	3	376	251	0.4	1.58	1	33.74	3	2	2	2	1	1.81	3.14	14.08	1.64	406.6	8.52	2	3	1	2	2	3	1	0.593382	1.14425	2.64483	0.494757	6.00783	2.14243	2	3	1	2
671	1	2	75-85	3	2	1	1	2.4	21554.8	9718.1	24319.4	12829.4	1	1	2	130	232	0.1	0.27	0	27.33	2	2	2	2	1	1.28	1.88	21.03	1.75	248.6	5.66	1	2	2	2	1	3	2	0.246938	0.631325	3.046	0.559673	5.51585	1.73344	1	2	2	2
1085	1	1	55-64	4	1	3	1	2.9	10077.6	4779.77	11202	5157.62	2	7	1	81	243	0.04	2.69	1	24.43	3	2	1	2	2	0.46	0.95	16.97	1.64	212.93	3.61	0	0	1	2	0	2	1	-0.776311	-0.051188	2.83151	0.494757	5.36096	1.28374	0	0	1	2
3355	1	2	35-44	3	2	3	1	3.11	102770	50341.1	116230	53914.5	2	1	2	133	179	0.51	0.42	0	39.24	2	2	2	2	1	2.57	2.9	21.2	1.75	347.49	5.46	3	3	2	2	2	3	2	0.943945	1.06475	3.05405	0.559673	5.85074	1.69747	3	3	2	2
6168	1	1	20-24	1	1	3	1	1.27	24717.5	13069.4	25819.1	13487.7	1	4	2	81	141	1.92	0.22	0	36.76	3	2	2	2	2	0.97	1.26	18.89	1.64	285	4.84	1	1	1	2	1	2	1	-0.0303561	0.231191	2.93869	0.494757	5.65249	1.57694	1	1	1	2
3531	1	2	45-54	3	2	2	1	5	85160.7	41715.3	96710.8	45912.5	1	7	2	57	190	0.07	2.51	1	20.66	4	2	2	2	2	1.4	1.41	23.15	1.75	173.23	6.13	1	1	2	2	0	3	1	0.336544	0.343661	3.14204	0.559673	5.15462	1.81321	1	1	2	2
1481	1	1	25-34	3	1	4	2	3.24	128170	59969.7	131763	64921.9	1	2	1	166	243	0.1	2.01	1	20.15	4	2	2	2	2	3.6	1.83	22.54	1.64	400.22	4.47	3	2	2	2	2	2	1	1.28096	0.604371	3.11534	0.494757	5.99201	1.49741	3	2	2	2
4161	1	2	25-34	3	1	4	2	2.22	132688	60676.6	141902	63763.5	1	7	2	46	148	0.09	0.89	0	23.3	2	2	2	2	2	1.64	2.05	24.92	1.75	420.14	4.66	2	2	2	2	2	2	2	0.494757	0.717889	3.21571	0.559673	6.04059	1.53904	2	2	2	2
5480	1	1	45-54	2	3	4	2	2.22	92697.1	44960.3	95295.6	46066.6	1	8	2	102	246	0.04	1.66	1	19.72	4	2	2	2	1	1.78	1.5	23.26	1.64	409.8	4.77	2	1	2	2	2	2	1	0.57667	0.405532	3.14678	0.494757	6.01567	1.56237	2	1	2	2
5193	1	2	25-34	3	3	2	1	3.64	86015.6	35789.5	90777.9	37746.7	2	1	2	102	187	0.57	0.14	0	32.25	4	2	2	2	2	1.33	1.75	28.6	1.75	277.35	4.21	1	2	3	2	1	2	1	0.285254	0.559673	3.35344	0.559673	5.62528	1.43749	1	2	3	2
6201	1	1	65-74	2	1	2	1	1.07	26677.9	14203	31944.9	16930.3	2	7	2	135	208	0.07	3.02	1	27.95	3	2	2	2	1	1.69	1.52	23.82	1.64	316.23	1.98	2	1	2	2	1	1	1	0.524788	0.418776	3.17057	0.494757	5.75647	0.683147	2	1	2	2
4405	1	2	45-54	1	3	4	2	4.34	9113.96	5320.28	9447.82	5629.08	1	12	3	178	197	0.2	3.31	1	28.35	3	1	2	2	2	1.02	0.77	31.43	1.75	296.63	0.88	1	0	3	2	1	0	1	0.0199007	-0.261235	3.44779	0.559673	5.69249	-0.12772	1	0	3	2
4985	1	2	75-85	3	2	2	1	1.6	101431	44084.9	110724	57318	1	1	2	90	194	0.03	1.52	1	23.85	3	2	1	2	2	1.13	1.16	13.58	1.76	258.31	1.02	1	1	1	2	1	0	1	0.122306	0.148506	2.60867	0.565371	5.55416	0.0199007	1	1	1	2
6435	1	1	45-54	4	1	4	2	1.41	21071.2	10607.5	22779.2	10930.7	1	7	1	100	218	0.04	3.17	1	21.14	3	2	2	2	2	1.24	0.6	13.61	1.65	659.8	0.43	1	0	1	2	3	0	1	0.215192	-0.510659	2.61088	0.500836	6.49194	-0.843738	1	0	1	2
1952	1	1	65-74	1	1	2	1	1.24	3291.88	2004.9	3374.54	2266.58	2	6	2	161	230	0.19	2.64	1	23.44	2	2	2	2	2	1.72	1.52	15.47	1.65	496.13	0.73	2	1	1	2	3	0	2	0.542382	0.418776	2.73897	0.500836	6.20684	-0.314574	2	1	1	2
2990	1	1	45-54	1	1	6	2	0.57	7078.7	4147.8	8268.13	4677.08	2	7	1	121	184	0.29	1.31	1	18.05	4	2	2	2	2	0.39	0.92	17.04	1.65	170.52	1.46	0	0	1	2	0	0	1	-0.941352	-0.0832729	2.83562	0.500836	5.13885	0.378505	0	0	1	2
273	1	2	55-64	2	3	3	1	0.62	38189.4	19367.6	42899.8	19427.5	2	7	1	100	232	0.32	0.33	0	26.51	4	2	2	2	2	1.37	1.1	14.6	1.76	233.21	4.24	1	0	1	2	1	2	1	0.314884	0.0954011	2.68109	0.565371	5.45194	1.44459	1	0	1	2
8637	1	1	25-34	1	3	2	1	1.21	15412.5	8072.85	16538.6	9041.04	3	1	2	32	99	0.02	0.1	0	24.03	3	2	2	2	2	1.44	1.35	18.54	1.65	237.67	4.04	2	1	1	2	1	2	1	0.364713	0.300179	2.91998	0.500836	5.47088	1.39627	2	1	1	2
7350	1	2	25-34	2	2	6	2	1.58	107354	46320.5	108001	46829.5	1	2	2	70	140	0.72	0.07	0	38.02	3	1	1	2	2	1.72	2.02	15.26	1.76	410.4	3.16	2	2	1	2	2	1	1	0.542382	0.703147	2.7253	0.565371	6.01713	1.1506	2	2	1	2
6738	1	1	55-64	1	1	4	2	2.4	2266.95	1374.18	2383.94	1522.84	1	3	2	130	192	0.21	3.19	1	26.56	4	1	1	2	1	1.66	1.93	20.78	1.65	338.4	2.09	2	2	2	2	2	1	1	0.506878	0.657572	3.03404	0.500836	5.82423	0.737212	2	2	2	2
5363	1	1	75-85	3	3	2	1	3.56	11740.9	6382.01	12465.6	7744.74	2	8	2	109	180	0.05	1.81	1	23.94	3	1	2	2	2	1.94	2.33	31.09	1.65	476.05	6.17	2	2	3	2	3	3	1	0.66274	0.845911	3.43692	0.500836	6.16552	1.81972	2	2	3	2
6039	1	1	35-44	3	3	1	1	2.75	91050.8	44161.9	101720	48460.3	2	8	2	573	279	0.23	0.21	0	48.24	2	2	2	1	1	3.47	3.91	34.07	1.65	535.65	2.73	3	3	3	2	3	1	2	1.24418	1.36356	3.52845	0.500836	6.28348	1.00434	3	3	3	2
7918	1	1	65-74	3	3	2	1	1.91	32624.2	17368.7	42742.9	21385	2	1	3	116	191	0.48	0.56	0	31.46	0	2	2	2	1	2.57	2.69	25.84	1.66	658.16	4.06	3	3	2	2	3	2	0	0.943945	0.989578	3.25196	0.506878	6.48945	1.40121	3	3	2	2
7045	1	2	25-34	3	3	2	1	5	79846.9	33222.8	89841.9	36481.8	2	2	2	101	186	0.64	0.33	0	24.61	3	2	2	2	2	1.3	1.37	16.49	1.76	312.07	4.6	1	1	1	2	1	2	1	0.262441	0.314884	2.80281	0.565371	5.74323	1.52608	1	1	1	2
977	1	1	35-44	4	3	6	2	1.66	20361.9	10400.4	21672.5	11013.5	2	8	2	57	96	0.17	0.32	0	23.92	0	2	2	2	2	1.47	1.49	30.93	1.66	298.05	2.76	2	1	3	2	1	1	0	0.38533	0.398843	3.43176	0.506878	5.69726	1.01527	2	1	3	2
4764	1	2	55-64	2	1	1	1	1.08	29787.5	15106.6	36975.4	16185.2	2	9	2	96	196	0.08	1.56	1	20.6	2	2	2	1	2	0.68	1	20.71	1.76	139.7	1	0	0	2	2	0	0	2	-0.385515	9.9995e-05	3.03066	0.565371	4.9395	9.9995e-05	0	0	2	2
6249	1	2	65-74	2	1	5	2	0.17	52870.3	30399.7	59391.4	31742.6	1	7	2	121	203	1.22	0.25	0	31.49	0	2	2	2	1	0.65	0.65	11.52	1.77	164.13	2.94	0	0	0	2	0	1	0	-0.430629	-0.430629	2.44417	0.571036	5.10066	1.07844	0	0	0	2
2609	1	2	65-74	3	1	2	1	2.13	38833.1	22328.5	43813.8	24798.8	2	11	2	135	192	0.19	0.43	0	27.19	2	2	2	2	1	1.34	2.6	15.85	1.77	315.03	7.57	1	3	1	2	1	3	2	0.292744	0.95555	2.76323	0.571036	5.75267	2.02421	1	3	1	2
8917	1	2	45-54	4	3	7	2	1.27	19519.9	10654.7	19796.6	10690.4	1	7	2	49	171	2.15	1.77	1	36.39	2	2	2	1	2	1.1	2.06	17.71	1.77	283.83	2.03	1	2	1	2	1	1	2	0.0954011	0.722755	2.87419	0.571036	5.64838	0.708085	1	2	1	2
8268	1	2	55-64	1	1	2	1	1.07	7686.03	4533.52	7892.6	4596.18	2	3	2	243	179	0.81	2.51	1	38.72	2	2	2	2	2	2.57	8.1	17.89	1.77	323.9	4.64	3	3	1	2	2	2	2	0.943945	2.09188	2.8843	0.571036	5.78044	1.53474	3	3	1	2
[truncated: 1,572 more rows]
[truncated: 2 more columns]
